# Supplementary material for: Equilibrium distributions of simple biochemical reaction systems for time-scale separation in stochastic reaction networks
Source: J R Soc Interface. 2014 Aug 6;11(97):20140054. doi: 10.1098/rsif.2014.0054 (PMC4208355; doi:10.1098/rsif.2014.0054)
Supplement: Mathematica 8 notebook with the detailed calculation for the gene regulatory system with dimer transcription factors [file rsif20140054supp2.nb]

(* Content-type: application/vnd.wolfram.mathematica *)

(*** Wolfram Notebook File ***)
(* http://www.wolfram.com/nb *)

(* CreatedBy='Mathematica 8.0' *)

(*CacheID: 234*)
(* Internal cache information:
NotebookFileLineBreakTest
NotebookFileLineBreakTest
NotebookDataPosition[       157,          7]
NotebookDataLength[    598200,      12897]
NotebookOptionsPosition[    590712,      12685]
NotebookOutlinePosition[    591071,      12701]
CellTagsIndexPosition[    591028,      12698]
WindowFrame->Normal*)

(* Beginning of Notebook Content *)
Notebook[{
Cell["\<\
Bence M\[EAcute]lyk\[UAcute]ti, 30/10/2012-4/3/2013\
\>", "Text",
 CellChangeTimes->{{3.56059121655625*^9, 3.560591229997734*^9}, {
   3.56066163953339*^9, 3.5606616477035933`*^9}, {3.560754649035203*^9, 
   3.560754657288149*^9}, {3.5608355505941753`*^9, 3.560835550696504*^9}, 
   3.5626642326608677`*^9, {3.563551007945301*^9, 3.5635510101212597`*^9}, {
   3.5644895363632307`*^9, 3.564489536666143*^9}, {3.5709609448586273`*^9, 
   3.570960954035432*^9}, {3.571032452395226*^9, 3.571032456047866*^9}, {
   3.5713950944446697`*^9, 3.571395095998289*^9}}],

Cell[BoxData[
 RowBox[{"(*", " ", 
  RowBox[{
   RowBox[{
    RowBox[{"Constants", ":", " ", "k1"}], "=", 
    RowBox[{"\[Kappa]_", "1"}]}], ",", " ", 
   RowBox[{"km1", "=", 
    RowBox[{"\[Kappa]_", "-", "1"}]}], ",", " ", 
   RowBox[{"kb", "=", "\[Kappa]_b"}], ",", " ", 
   RowBox[{
    RowBox[{"ku", "=", "\[Kappa]_u"}], ";", "\[IndentingNewLine]", 
    RowBox[{
     RowBox[{"Variables", " ", "dependent", " ", "on", " ", "tbig"}], "=", 
     RowBox[{
      RowBox[{"T", ":", " ", "mbig"}], "=", "M"}]}]}], ",", " ", 
   RowBox[{"dbig", "=", "D"}], ",", " ", 
   RowBox[{"gbigst", "=", 
    RowBox[{
     RowBox[{"G", "^"}], "*"}]}]}], " ", "*)"}]], "Input",
 CellChangeTimes->{{3.560591301917598*^9, 3.560591349169033*^9}, {
   3.5605915768309526`*^9, 3.560591604245489*^9}, 3.570960997259507*^9, {
   3.570961512074828*^9, 3.570961568515211*^9}}],

Cell[BoxData[
 RowBox[{"(*", " ", 
  RowBox[{"Computing", " ", "\[Tau]", " ", "and", " ", "\[Sigma]"}], " ", 
  "*)"}]], "Input",
 CellChangeTimes->{{3.5709627433525667`*^9, 3.5709627560772257`*^9}}],

Cell[CellGroupData[{

Cell[BoxData[{
 RowBox[{"eqa", "=", " ", 
  RowBox[{
   RowBox[{"k1", " ", 
    RowBox[{"mbig", "^", "2"}]}], "-", 
   RowBox[{"km1", " ", "dbig"}]}]}], "\[IndentingNewLine]", 
 RowBox[{"eqb", "=", 
  RowBox[{
   RowBox[{"ku", " ", "gbigst"}], " ", "-", " ", 
   RowBox[{"kb", " ", "dbig", " ", "gbig"}]}]}], "\[IndentingNewLine]", 
 RowBox[{
  RowBox[{"eqaindbiggst", "=", 
   RowBox[{"eqa", "/.", 
    RowBox[{"{", 
     RowBox[{"mbig", "\[Rule]", 
      RowBox[{"tbig", "-", 
       RowBox[{"2", "*", "dbig"}], "-", 
       RowBox[{"2", "*", "gbigst"}]}]}], "}"}]}]}], " ", 
  RowBox[{"(*", " ", 
   RowBox[{
   "computing", " ", "in", " ", "terms", " ", "of", " ", "D", " ", "and", " ", 
    RowBox[{"G", "^"}], "*"}], " ", "*)"}]}], "\[IndentingNewLine]", 
 RowBox[{
  RowBox[{"eqaindbiggst2", "=", 
   RowBox[{"Expand", "[", "eqaindbiggst", "]"}]}], 
  ";"}], "\[IndentingNewLine]", 
 RowBox[{
  RowBox[{"eqaindbiggst3", "=", 
   RowBox[{"Collect", "[", 
    RowBox[{"eqaindbiggst2", ",", "dbig"}], "]"}]}], 
  ";"}], "\[IndentingNewLine]", 
 RowBox[{"eqaindbiggst4", "=", 
  RowBox[{"Simplify", "[", 
   RowBox[{"eqaindbiggst3", "/", "k1"}], "]"}]}], "\[IndentingNewLine]", 
 RowBox[{
  RowBox[{"eqaindbiggst5", "=", 
   RowBox[{"eqaindbiggst3", "/.", 
    RowBox[{"{", 
     RowBox[{"gbigst", "\[Rule]", 
      RowBox[{
       FractionBox[
        RowBox[{"kb", " ", "dbig"}], 
        RowBox[{
         RowBox[{"kb", " ", "dbig"}], "+", "ku"}]], "gbigtotal"}]}], 
     "}"}]}]}], ";"}], "\[IndentingNewLine]", 
 RowBox[{"eqaindbiggst6", "=", 
  RowBox[{"Collect", "[", 
   RowBox[{
    RowBox[{"Expand", "[", 
     RowBox[{"Simplify", "[", 
      RowBox[{"Expand", "[", 
       RowBox[{"eqaindbiggst5", "*", 
        RowBox[{
         RowBox[{"(", 
          RowBox[{
           RowBox[{"kb", " ", "dbig"}], "+", "ku"}], ")"}], "^", "2"}]}], 
       "]"}], "]"}], "]"}], ",", "dbig"}], "]"}], " ", 
  RowBox[{"(*", " ", 
   RowBox[{"this", " ", "is", " ", "the", " ", "quartic", " ", "equation"}], 
   " ", "*)"}]}]}], "Input",
 CellChangeTimes->{{3.560592001333263*^9, 3.560592034794092*^9}, {
   3.560592103961245*^9, 3.5605921151632147`*^9}, {3.56059222258521*^9, 
   3.560592227827479*^9}, 3.560592264419088*^9, {3.5605924163969383`*^9, 
   3.560592423988503*^9}, {3.560592497536254*^9, 3.560592498276082*^9}, {
   3.560592528819277*^9, 3.560592539865569*^9}, {3.560592949020913*^9, 
   3.560592953313167*^9}, 3.560593056561091*^9, {3.560593279581757*^9, 
   3.560593279732662*^9}, {3.560593487981003*^9, 3.560593528954186*^9}, {
   3.562664322400661*^9, 3.5626643226336184`*^9}, 3.570961008087118*^9, {
   3.570961445950495*^9, 3.570961446326379*^9}, 3.570961605723955*^9, {
   3.570961669317431*^9, 3.570961682776198*^9}, {3.570962111929112*^9, 
   3.570962249216955*^9}, {3.570962294062619*^9, 3.57096230521624*^9}, {
   3.570962509047571*^9, 3.570962530331707*^9}, {3.570962705081566*^9, 
   3.570962711521682*^9}, {3.570965913893262*^9, 3.570965930781025*^9}}],

Cell[BoxData[
 RowBox[{
  RowBox[{
   RowBox[{"-", "dbig"}], " ", "km1"}], "+", 
  RowBox[{"k1", " ", 
   SuperscriptBox["mbig", "2"]}]}]], "Output",
 CellChangeTimes->{
  3.560592036343618*^9, 3.560592117671381*^9, 3.5605922286350317`*^9, 
   3.560592265695177*^9, {3.560592417334235*^9, 3.560592425154297*^9}, {
   3.560592482956217*^9, 3.560592499985911*^9}, {3.560592942577766*^9, 
   3.56059295391623*^9}, 3.5605930253342*^9, 3.560593058074245*^9, 
   3.5605932238341923`*^9, 3.56059349510087*^9, 3.5605935305826807`*^9, 
   3.56059411622686*^9, 3.560596586809656*^9, 3.560598844750474*^9, 
   3.560600186527372*^9, 3.560661652218872*^9, 3.5606659464950857`*^9, 
   3.560686626977257*^9, {3.560686661743376*^9, 3.560686682081612*^9}, 
   3.560754659641789*^9, 3.560769342224372*^9, 3.5608355570272207`*^9, 
   3.5626643434809*^9, 3.563551013083332*^9, 3.56446609464218*^9, 
   3.570961584077545*^9, {3.570961673781488*^9, 3.570961684937599*^9}, {
   3.5709622311888933`*^9, 3.570962249836062*^9}, {3.570962295520299*^9, 
   3.5709623079891*^9}, {3.570962513307432*^9, 3.5709625314727907`*^9}, 
   3.570966207710446*^9, 3.571032460786532*^9, 3.571395098854123*^9, 
   3.571397374931375*^9}],

Cell[BoxData[
 RowBox[{
  RowBox[{
   RowBox[{"-", "dbig"}], " ", "gbig", " ", "kb"}], "+", 
  RowBox[{"gbigst", " ", "ku"}]}]], "Output",
 CellChangeTimes->{
  3.560592036343618*^9, 3.560592117671381*^9, 3.5605922286350317`*^9, 
   3.560592265695177*^9, {3.560592417334235*^9, 3.560592425154297*^9}, {
   3.560592482956217*^9, 3.560592499985911*^9}, {3.560592942577766*^9, 
   3.56059295391623*^9}, 3.5605930253342*^9, 3.560593058074245*^9, 
   3.5605932238341923`*^9, 3.56059349510087*^9, 3.5605935305826807`*^9, 
   3.56059411622686*^9, 3.560596586809656*^9, 3.560598844750474*^9, 
   3.560600186527372*^9, 3.560661652218872*^9, 3.5606659464950857`*^9, 
   3.560686626977257*^9, {3.560686661743376*^9, 3.560686682081612*^9}, 
   3.560754659641789*^9, 3.560769342224372*^9, 3.5608355570272207`*^9, 
   3.5626643434809*^9, 3.563551013083332*^9, 3.56446609464218*^9, 
   3.570961584077545*^9, {3.570961673781488*^9, 3.570961684937599*^9}, {
   3.5709622311888933`*^9, 3.570962249836062*^9}, {3.570962295520299*^9, 
   3.5709623079891*^9}, {3.570962513307432*^9, 3.5709625314727907`*^9}, 
   3.570966207710446*^9, 3.571032460786532*^9, 3.571395098854123*^9, 
   3.571397374932398*^9}],

Cell[BoxData[
 RowBox[{
  RowBox[{
   RowBox[{"-", "dbig"}], " ", "km1"}], "+", 
  RowBox[{"k1", " ", 
   SuperscriptBox[
    RowBox[{"(", 
     RowBox[{
      RowBox[{
       RowBox[{"-", "2"}], " ", "dbig"}], "-", 
      RowBox[{"2", " ", "gbigst"}], "+", "tbig"}], ")"}], "2"]}]}]], "Output",\

 CellChangeTimes->{
  3.560592036343618*^9, 3.560592117671381*^9, 3.5605922286350317`*^9, 
   3.560592265695177*^9, {3.560592417334235*^9, 3.560592425154297*^9}, {
   3.560592482956217*^9, 3.560592499985911*^9}, {3.560592942577766*^9, 
   3.56059295391623*^9}, 3.5605930253342*^9, 3.560593058074245*^9, 
   3.5605932238341923`*^9, 3.56059349510087*^9, 3.5605935305826807`*^9, 
   3.56059411622686*^9, 3.560596586809656*^9, 3.560598844750474*^9, 
   3.560600186527372*^9, 3.560661652218872*^9, 3.5606659464950857`*^9, 
   3.560686626977257*^9, {3.560686661743376*^9, 3.560686682081612*^9}, 
   3.560754659641789*^9, 3.560769342224372*^9, 3.5608355570272207`*^9, 
   3.5626643434809*^9, 3.563551013083332*^9, 3.56446609464218*^9, 
   3.570961584077545*^9, {3.570961673781488*^9, 3.570961684937599*^9}, {
   3.5709622311888933`*^9, 3.570962249836062*^9}, {3.570962295520299*^9, 
   3.5709623079891*^9}, {3.570962513307432*^9, 3.5709625314727907`*^9}, 
   3.570966207710446*^9, 3.571032460786532*^9, 3.571395098854123*^9, 
   3.571397374933157*^9}],

Cell[BoxData[
 RowBox[{
  RowBox[{"4", " ", 
   SuperscriptBox["dbig", "2"]}], "+", 
  RowBox[{"dbig", " ", 
   RowBox[{"(", 
    RowBox[{
     RowBox[{"8", " ", "gbigst"}], "-", 
     FractionBox["km1", "k1"], "-", 
     RowBox[{"4", " ", "tbig"}]}], ")"}]}], "+", 
  SuperscriptBox[
   RowBox[{"(", 
    RowBox[{
     RowBox[{
      RowBox[{"-", "2"}], " ", "gbigst"}], "+", "tbig"}], ")"}], 
   "2"]}]], "Output",
 CellChangeTimes->{
  3.560592036343618*^9, 3.560592117671381*^9, 3.5605922286350317`*^9, 
   3.560592265695177*^9, {3.560592417334235*^9, 3.560592425154297*^9}, {
   3.560592482956217*^9, 3.560592499985911*^9}, {3.560592942577766*^9, 
   3.56059295391623*^9}, 3.5605930253342*^9, 3.560593058074245*^9, 
   3.5605932238341923`*^9, 3.56059349510087*^9, 3.5605935305826807`*^9, 
   3.56059411622686*^9, 3.560596586809656*^9, 3.560598844750474*^9, 
   3.560600186527372*^9, 3.560661652218872*^9, 3.5606659464950857`*^9, 
   3.560686626977257*^9, {3.560686661743376*^9, 3.560686682081612*^9}, 
   3.560754659641789*^9, 3.560769342224372*^9, 3.5608355570272207`*^9, 
   3.5626643434809*^9, 3.563551013083332*^9, 3.56446609464218*^9, 
   3.570961584077545*^9, {3.570961673781488*^9, 3.570961684937599*^9}, {
   3.5709622311888933`*^9, 3.570962249836062*^9}, {3.570962295520299*^9, 
   3.5709623079891*^9}, {3.570962513307432*^9, 3.5709625314727907`*^9}, 
   3.570966207710446*^9, 3.571032460786532*^9, 3.571395098854123*^9, 
   3.57139737493398*^9}],

Cell[BoxData[
 RowBox[{
  RowBox[{"4", " ", 
   SuperscriptBox["dbig", "4"], " ", "k1", " ", 
   SuperscriptBox["kb", "2"]}], "+", 
  RowBox[{"k1", " ", 
   SuperscriptBox["ku", "2"], " ", 
   SuperscriptBox["tbig", "2"]}], "+", 
  RowBox[{
   SuperscriptBox["dbig", "3"], " ", 
   RowBox[{"(", 
    RowBox[{
     RowBox[{"8", " ", "gbigtotal", " ", "k1", " ", 
      SuperscriptBox["kb", "2"]}], "-", 
     RowBox[{
      SuperscriptBox["kb", "2"], " ", "km1"}], "+", 
     RowBox[{"8", " ", "k1", " ", "kb", " ", "ku"}], "-", 
     RowBox[{"4", " ", "k1", " ", 
      SuperscriptBox["kb", "2"], " ", "tbig"}]}], ")"}]}], "+", 
  RowBox[{
   SuperscriptBox["dbig", "2"], " ", 
   RowBox[{"(", 
    RowBox[{
     RowBox[{"4", " ", 
      SuperscriptBox["gbigtotal", "2"], " ", "k1", " ", 
      SuperscriptBox["kb", "2"]}], "+", 
     RowBox[{"8", " ", "gbigtotal", " ", "k1", " ", "kb", " ", "ku"}], "-", 
     RowBox[{"2", " ", "kb", " ", "km1", " ", "ku"}], "+", 
     RowBox[{"4", " ", "k1", " ", 
      SuperscriptBox["ku", "2"]}], "-", 
     RowBox[{"4", " ", "gbigtotal", " ", "k1", " ", 
      SuperscriptBox["kb", "2"], " ", "tbig"}], "-", 
     RowBox[{"8", " ", "k1", " ", "kb", " ", "ku", " ", "tbig"}], "+", 
     RowBox[{"k1", " ", 
      SuperscriptBox["kb", "2"], " ", 
      SuperscriptBox["tbig", "2"]}]}], ")"}]}], "+", 
  RowBox[{"dbig", " ", 
   RowBox[{"(", 
    RowBox[{
     RowBox[{
      RowBox[{"-", "km1"}], " ", 
      SuperscriptBox["ku", "2"]}], "-", 
     RowBox[{
     "4", " ", "gbigtotal", " ", "k1", " ", "kb", " ", "ku", " ", "tbig"}], 
     "-", 
     RowBox[{"4", " ", "k1", " ", 
      SuperscriptBox["ku", "2"], " ", "tbig"}], "+", 
     RowBox[{"2", " ", "k1", " ", "kb", " ", "ku", " ", 
      SuperscriptBox["tbig", "2"]}]}], ")"}]}]}]], "Output",
 CellChangeTimes->{
  3.560592036343618*^9, 3.560592117671381*^9, 3.5605922286350317`*^9, 
   3.560592265695177*^9, {3.560592417334235*^9, 3.560592425154297*^9}, {
   3.560592482956217*^9, 3.560592499985911*^9}, {3.560592942577766*^9, 
   3.56059295391623*^9}, 3.5605930253342*^9, 3.560593058074245*^9, 
   3.5605932238341923`*^9, 3.56059349510087*^9, 3.5605935305826807`*^9, 
   3.56059411622686*^9, 3.560596586809656*^9, 3.560598844750474*^9, 
   3.560600186527372*^9, 3.560661652218872*^9, 3.5606659464950857`*^9, 
   3.560686626977257*^9, {3.560686661743376*^9, 3.560686682081612*^9}, 
   3.560754659641789*^9, 3.560769342224372*^9, 3.5608355570272207`*^9, 
   3.5626643434809*^9, 3.563551013083332*^9, 3.56446609464218*^9, 
   3.570961584077545*^9, {3.570961673781488*^9, 3.570961684937599*^9}, {
   3.5709622311888933`*^9, 3.570962249836062*^9}, {3.570962295520299*^9, 
   3.5709623079891*^9}, {3.570962513307432*^9, 3.5709625314727907`*^9}, 
   3.570966207710446*^9, 3.571032460786532*^9, 3.571395098854123*^9, 
   3.571397374970652*^9}]
}, Open  ]],

Cell[CellGroupData[{

Cell[BoxData[
 RowBox[{
  RowBox[{"(*", " ", 
   RowBox[{
   "elements", " ", "of", " ", "the", " ", "quadratic", " ", "formula"}], " ",
    "*)"}], "\[IndentingNewLine]", 
  RowBox[{
   RowBox[{"eqaindbiggst4", "=", 
    RowBox[{"eqaindbiggst4", "/.", 
     RowBox[{"{", 
      RowBox[{"gbigst", "->", "gbigsthat"}], "}"}]}]}], "\[IndentingNewLine]", 
   RowBox[{"afordbig", "=", 
    RowBox[{"Coefficient", "[", 
     RowBox[{"eqaindbiggst4", ",", "dbig", ",", "2"}], "]"}]}], 
   "\[IndentingNewLine]", 
   RowBox[{"bfordbig", "=", 
    RowBox[{"Coefficient", "[", 
     RowBox[{"eqaindbiggst4", ",", "dbig", ",", "1"}], "]"}]}], 
   "\[IndentingNewLine]", 
   RowBox[{"cfordbig", "=", 
    RowBox[{"Coefficient", "[", 
     RowBox[{"eqaindbiggst4", ",", "dbig", ",", "0"}], "]"}]}], 
   "\[IndentingNewLine]", 
   RowBox[{"bp2a", "=", 
    RowBox[{"Expand", "[", 
     FractionBox["bfordbig", 
      RowBox[{"2", "afordbig"}]], "]"}]}], "\[IndentingNewLine]", 
   RowBox[{"Clear", "[", 
    RowBox[{"discr", ",", "sqrtdiscrp2a"}], "]"}], "\[IndentingNewLine]", 
   RowBox[{
    RowBox[{"discr", "[", "tbig_", "]"}], "=", 
    RowBox[{"Expand", "[", 
     RowBox[{
      RowBox[{"bfordbig", "^", "2"}], "-", 
      RowBox[{"4", " ", "afordbig", " ", "cfordbig"}]}], "]"}]}], " ", 
   RowBox[{"(*", " ", 
    RowBox[{"discriminant", ":", " ", 
     RowBox[{
      RowBox[{"b", "^", "2"}], "-", 
      RowBox[{"4", "ac"}]}]}], " ", "*)"}], "\[IndentingNewLine]", 
   RowBox[{
    RowBox[{"sqrtdiscrp2a", "[", "tbig_", "]"}], "=", 
    FractionBox[
     RowBox[{"Sqrt", "[", 
      RowBox[{"discr", "[", "tbig", "]"}], "]"}], 
     RowBox[{"2", "afordbig"}]]}]}]}]], "Input",
 CellChangeTimes->{{3.560592585723526*^9, 3.560592655366953*^9}, {
   3.5605927891021852`*^9, 3.560592833273341*^9}, {3.5605928698002243`*^9, 
   3.560592921482458*^9}, {3.560593045021343*^9, 3.5605930698452053`*^9}, {
   3.5605931786481657`*^9, 3.560593221330824*^9}, 3.560593380899673*^9, {
   3.560593425980041*^9, 3.560593464596548*^9}, 3.56059357514767*^9, {
   3.560593857942273*^9, 3.560593890152412*^9}, {3.56059395205075*^9, 
   3.5605939991165543`*^9}, {3.5605940878101273`*^9, 
   3.5605940943878107`*^9}, {3.560594890044611*^9, 3.560594923363884*^9}, {
   3.560596566655931*^9, 3.5605965990726633`*^9}, {3.5605988243425083`*^9, 
   3.560598825904401*^9}, {3.560598905414206*^9, 3.5605989057689323`*^9}, 
   3.560599801940976*^9, {3.560600172247643*^9, 3.5606001747193527`*^9}, {
   3.560835583667099*^9, 3.5608355839364862`*^9}, {3.570961008173853*^9, 
   3.5709610082290573`*^9}, {3.5709628010524607`*^9, 3.570962814489505*^9}, {
   3.57096290229202*^9, 3.570962903085256*^9}, {3.570965641165496*^9, 
   3.570965648856406*^9}, {3.570966175615326*^9, 3.570966203821331*^9}}],

Cell[BoxData[
 RowBox[{
  RowBox[{"4", " ", 
   SuperscriptBox["dbig", "2"]}], "+", 
  RowBox[{"dbig", " ", 
   RowBox[{"(", 
    RowBox[{
     RowBox[{"8", " ", "gbigsthat"}], "-", 
     FractionBox["km1", "k1"], "-", 
     RowBox[{"4", " ", "tbig"}]}], ")"}]}], "+", 
  SuperscriptBox[
   RowBox[{"(", 
    RowBox[{
     RowBox[{
      RowBox[{"-", "2"}], " ", "gbigsthat"}], "+", "tbig"}], ")"}], 
   "2"]}]], "Output",
 CellChangeTimes->{{3.560592926036131*^9, 3.560592965321623*^9}, 
   3.560593070526326*^9, 3.560593192510345*^9, 3.560593226017354*^9, 
   3.560593381856605*^9, {3.560593435908628*^9, 3.560593465836547*^9}, 
   3.560593534213214*^9, 3.5605935758022003`*^9, 3.5605938909775887`*^9, 
   3.560593982638227*^9, 3.5605940205307913`*^9, {3.560594096080491*^9, 
   3.56059411772482*^9}, 3.5605942254288597`*^9, 3.5605949241326036`*^9, {
   3.560596578440529*^9, 3.560596601387031*^9}, {3.560598828121278*^9, 
   3.560598846744048*^9}, 3.560598906993384*^9, 3.5605998073686037`*^9, 
   3.560600190279149*^9, 3.560661655893251*^9, 3.560665947637189*^9, 
   3.5606866294243097`*^9, {3.560686663309815*^9, 3.560686684006629*^9}, 
   3.560754665791568*^9, 3.5607693470878477`*^9, {3.560835559534616*^9, 
   3.560835585093313*^9}, 3.562664364824052*^9, 3.563551015686306*^9, 
   3.5644661788150167`*^9, 3.5709617205360403`*^9, 3.570962718290784*^9, 
   3.570962913022149*^9, 3.570965666661586*^9, 3.57096621155267*^9, 
   3.5710324649256983`*^9, 3.57139510205751*^9, 3.5713973763389463`*^9}],

Cell[BoxData["4"], "Output",
 CellChangeTimes->{{3.560592926036131*^9, 3.560592965321623*^9}, 
   3.560593070526326*^9, 3.560593192510345*^9, 3.560593226017354*^9, 
   3.560593381856605*^9, {3.560593435908628*^9, 3.560593465836547*^9}, 
   3.560593534213214*^9, 3.5605935758022003`*^9, 3.5605938909775887`*^9, 
   3.560593982638227*^9, 3.5605940205307913`*^9, {3.560594096080491*^9, 
   3.56059411772482*^9}, 3.5605942254288597`*^9, 3.5605949241326036`*^9, {
   3.560596578440529*^9, 3.560596601387031*^9}, {3.560598828121278*^9, 
   3.560598846744048*^9}, 3.560598906993384*^9, 3.5605998073686037`*^9, 
   3.560600190279149*^9, 3.560661655893251*^9, 3.560665947637189*^9, 
   3.5606866294243097`*^9, {3.560686663309815*^9, 3.560686684006629*^9}, 
   3.560754665791568*^9, 3.5607693470878477`*^9, {3.560835559534616*^9, 
   3.560835585093313*^9}, 3.562664364824052*^9, 3.563551015686306*^9, 
   3.5644661788150167`*^9, 3.5709617205360403`*^9, 3.570962718290784*^9, 
   3.570962913022149*^9, 3.570965666661586*^9, 3.57096621155267*^9, 
   3.5710324649256983`*^9, 3.57139510205751*^9, 3.571397376340708*^9}],

Cell[BoxData[
 RowBox[{
  RowBox[{"8", " ", "gbigsthat"}], "-", 
  FractionBox["km1", "k1"], "-", 
  RowBox[{"4", " ", "tbig"}]}]], "Output",
 CellChangeTimes->{{3.560592926036131*^9, 3.560592965321623*^9}, 
   3.560593070526326*^9, 3.560593192510345*^9, 3.560593226017354*^9, 
   3.560593381856605*^9, {3.560593435908628*^9, 3.560593465836547*^9}, 
   3.560593534213214*^9, 3.5605935758022003`*^9, 3.5605938909775887`*^9, 
   3.560593982638227*^9, 3.5605940205307913`*^9, {3.560594096080491*^9, 
   3.56059411772482*^9}, 3.5605942254288597`*^9, 3.5605949241326036`*^9, {
   3.560596578440529*^9, 3.560596601387031*^9}, {3.560598828121278*^9, 
   3.560598846744048*^9}, 3.560598906993384*^9, 3.5605998073686037`*^9, 
   3.560600190279149*^9, 3.560661655893251*^9, 3.560665947637189*^9, 
   3.5606866294243097`*^9, {3.560686663309815*^9, 3.560686684006629*^9}, 
   3.560754665791568*^9, 3.5607693470878477`*^9, {3.560835559534616*^9, 
   3.560835585093313*^9}, 3.562664364824052*^9, 3.563551015686306*^9, 
   3.5644661788150167`*^9, 3.5709617205360403`*^9, 3.570962718290784*^9, 
   3.570962913022149*^9, 3.570965666661586*^9, 3.57096621155267*^9, 
   3.5710324649256983`*^9, 3.57139510205751*^9, 3.5713973763414917`*^9}],

Cell[BoxData[
 SuperscriptBox[
  RowBox[{"(", 
   RowBox[{
    RowBox[{
     RowBox[{"-", "2"}], " ", "gbigsthat"}], "+", "tbig"}], ")"}], 
  "2"]], "Output",
 CellChangeTimes->{{3.560592926036131*^9, 3.560592965321623*^9}, 
   3.560593070526326*^9, 3.560593192510345*^9, 3.560593226017354*^9, 
   3.560593381856605*^9, {3.560593435908628*^9, 3.560593465836547*^9}, 
   3.560593534213214*^9, 3.5605935758022003`*^9, 3.5605938909775887`*^9, 
   3.560593982638227*^9, 3.5605940205307913`*^9, {3.560594096080491*^9, 
   3.56059411772482*^9}, 3.5605942254288597`*^9, 3.5605949241326036`*^9, {
   3.560596578440529*^9, 3.560596601387031*^9}, {3.560598828121278*^9, 
   3.560598846744048*^9}, 3.560598906993384*^9, 3.5605998073686037`*^9, 
   3.560600190279149*^9, 3.560661655893251*^9, 3.560665947637189*^9, 
   3.5606866294243097`*^9, {3.560686663309815*^9, 3.560686684006629*^9}, 
   3.560754665791568*^9, 3.5607693470878477`*^9, {3.560835559534616*^9, 
   3.560835585093313*^9}, 3.562664364824052*^9, 3.563551015686306*^9, 
   3.5644661788150167`*^9, 3.5709617205360403`*^9, 3.570962718290784*^9, 
   3.570962913022149*^9, 3.570965666661586*^9, 3.57096621155267*^9, 
   3.5710324649256983`*^9, 3.57139510205751*^9, 3.571397376342211*^9}],

Cell[BoxData[
 RowBox[{"gbigsthat", "-", 
  FractionBox["km1", 
   RowBox[{"8", " ", "k1"}]], "-", 
  FractionBox["tbig", "2"]}]], "Output",
 CellChangeTimes->{{3.560592926036131*^9, 3.560592965321623*^9}, 
   3.560593070526326*^9, 3.560593192510345*^9, 3.560593226017354*^9, 
   3.560593381856605*^9, {3.560593435908628*^9, 3.560593465836547*^9}, 
   3.560593534213214*^9, 3.5605935758022003`*^9, 3.5605938909775887`*^9, 
   3.560593982638227*^9, 3.5605940205307913`*^9, {3.560594096080491*^9, 
   3.56059411772482*^9}, 3.5605942254288597`*^9, 3.5605949241326036`*^9, {
   3.560596578440529*^9, 3.560596601387031*^9}, {3.560598828121278*^9, 
   3.560598846744048*^9}, 3.560598906993384*^9, 3.5605998073686037`*^9, 
   3.560600190279149*^9, 3.560661655893251*^9, 3.560665947637189*^9, 
   3.5606866294243097`*^9, {3.560686663309815*^9, 3.560686684006629*^9}, 
   3.560754665791568*^9, 3.5607693470878477`*^9, {3.560835559534616*^9, 
   3.560835585093313*^9}, 3.562664364824052*^9, 3.563551015686306*^9, 
   3.5644661788150167`*^9, 3.5709617205360403`*^9, 3.570962718290784*^9, 
   3.570962913022149*^9, 3.570965666661586*^9, 3.57096621155267*^9, 
   3.5710324649256983`*^9, 3.57139510205751*^9, 3.571397376342918*^9}],

Cell[BoxData[
 RowBox[{
  RowBox[{"-", 
   FractionBox[
    RowBox[{"16", " ", "gbigsthat", " ", "km1"}], "k1"]}], "+", 
  FractionBox[
   SuperscriptBox["km1", "2"], 
   SuperscriptBox["k1", "2"]], "+", 
  FractionBox[
   RowBox[{"8", " ", "km1", " ", "tbig"}], "k1"]}]], "Output",
 CellChangeTimes->{{3.560592926036131*^9, 3.560592965321623*^9}, 
   3.560593070526326*^9, 3.560593192510345*^9, 3.560593226017354*^9, 
   3.560593381856605*^9, {3.560593435908628*^9, 3.560593465836547*^9}, 
   3.560593534213214*^9, 3.5605935758022003`*^9, 3.5605938909775887`*^9, 
   3.560593982638227*^9, 3.5605940205307913`*^9, {3.560594096080491*^9, 
   3.56059411772482*^9}, 3.5605942254288597`*^9, 3.5605949241326036`*^9, {
   3.560596578440529*^9, 3.560596601387031*^9}, {3.560598828121278*^9, 
   3.560598846744048*^9}, 3.560598906993384*^9, 3.5605998073686037`*^9, 
   3.560600190279149*^9, 3.560661655893251*^9, 3.560665947637189*^9, 
   3.5606866294243097`*^9, {3.560686663309815*^9, 3.560686684006629*^9}, 
   3.560754665791568*^9, 3.5607693470878477`*^9, {3.560835559534616*^9, 
   3.560835585093313*^9}, 3.562664364824052*^9, 3.563551015686306*^9, 
   3.5644661788150167`*^9, 3.5709617205360403`*^9, 3.570962718290784*^9, 
   3.570962913022149*^9, 3.570965666661586*^9, 3.57096621155267*^9, 
   3.5710324649256983`*^9, 3.57139510205751*^9, 3.571397376343659*^9}],

Cell[BoxData[
 RowBox[{
  FractionBox["1", "8"], " ", 
  SqrtBox[
   RowBox[{
    RowBox[{"-", 
     FractionBox[
      RowBox[{"16", " ", "gbigsthat", " ", "km1"}], "k1"]}], "+", 
    FractionBox[
     SuperscriptBox["km1", "2"], 
     SuperscriptBox["k1", "2"]], "+", 
    FractionBox[
     RowBox[{"8", " ", "km1", " ", "tbig"}], "k1"]}]]}]], "Output",
 CellChangeTimes->{{3.560592926036131*^9, 3.560592965321623*^9}, 
   3.560593070526326*^9, 3.560593192510345*^9, 3.560593226017354*^9, 
   3.560593381856605*^9, {3.560593435908628*^9, 3.560593465836547*^9}, 
   3.560593534213214*^9, 3.5605935758022003`*^9, 3.5605938909775887`*^9, 
   3.560593982638227*^9, 3.5605940205307913`*^9, {3.560594096080491*^9, 
   3.56059411772482*^9}, 3.5605942254288597`*^9, 3.5605949241326036`*^9, {
   3.560596578440529*^9, 3.560596601387031*^9}, {3.560598828121278*^9, 
   3.560598846744048*^9}, 3.560598906993384*^9, 3.5605998073686037`*^9, 
   3.560600190279149*^9, 3.560661655893251*^9, 3.560665947637189*^9, 
   3.5606866294243097`*^9, {3.560686663309815*^9, 3.560686684006629*^9}, 
   3.560754665791568*^9, 3.5607693470878477`*^9, {3.560835559534616*^9, 
   3.560835585093313*^9}, 3.562664364824052*^9, 3.563551015686306*^9, 
   3.5644661788150167`*^9, 3.5709617205360403`*^9, 3.570962718290784*^9, 
   3.570962913022149*^9, 3.570965666661586*^9, 3.57096621155267*^9, 
   3.5710324649256983`*^9, 3.57139510205751*^9, 3.571397376344432*^9}]
}, Open  ]],

Cell[CellGroupData[{

Cell[BoxData[
 RowBox[{"lengthofexpansion", "=", "2"}]], "Input",
 CellChangeTimes->{{3.560600642127902*^9, 3.560600647127054*^9}, 
   3.560600739236889*^9, 3.5606866250998898`*^9, {3.560686678413711*^9, 
   3.5606866917683764`*^9}, 3.5606877728343353`*^9, {3.560688077201261*^9, 
   3.560688108193528*^9}, 3.560688141188347*^9, 3.560688663312766*^9, 
   3.560692531286993*^9, 3.5606925911571817`*^9, 3.564467196192636*^9, 
   3.564467242329949*^9}],

Cell[BoxData["2"], "Output",
 CellChangeTimes->{
  3.560600654961073*^9, 3.560600739789637*^9, 3.56066165038789*^9, 
   3.5606659445519648`*^9, 3.560686625488778*^9, {3.560686679723317*^9, 
   3.56068669220208*^9}, 3.560687773314618*^9, {3.5606880777352247`*^9, 
   3.560688108573401*^9}, 3.5606881416292973`*^9, 3.560688663785487*^9, 
   3.5606925321966887`*^9, 3.560692591777722*^9, 3.560754670182701*^9, 
   3.5607693482074003`*^9, 3.5608355882878237`*^9, 3.562664375155919*^9, 
   3.5635510182173357`*^9, 3.564466196202518*^9, 3.564467196714485*^9, 
   3.564467242869578*^9, 3.570962917291361*^9, 3.570965667986988*^9, 
   3.570966215489768*^9, 3.571032468832058*^9, 3.571395105345912*^9, 
   3.57139737899992*^9}]
}, Open  ]],

Cell[CellGroupData[{

Cell[BoxData[{
 RowBox[{"Clear", "[", "gbigsthat", "]"}], "\[IndentingNewLine]", 
 RowBox[{"Series", "[", 
  RowBox[{
   RowBox[{"sqrtdiscrp2a", "[", "tbig", "]"}], ",", 
   RowBox[{"{", 
    RowBox[{"tbig", ",", "Infinity", ",", "lengthofexpansion"}], "}"}]}], 
  "]"}], "\[IndentingNewLine]", 
 RowBox[{"dbighat", "=", 
  RowBox[{
   RowBox[{"-", "bp2a"}], "-", 
   RowBox[{"Series", "[", 
    RowBox[{
     RowBox[{"sqrtdiscrp2a", "[", "tbig", "]"}], ",", 
     RowBox[{"{", 
      RowBox[{"tbig", ",", "Infinity", ",", "lengthofexpansion"}], "}"}]}], 
    "]"}]}]}], "\[IndentingNewLine]", 
 RowBox[{
  RowBox[{"\[Tau]", "=", "dbighat"}], ";"}], "\[IndentingNewLine]", 
 RowBox[{
  RowBox[{
   RowBox[{"\[Sigma]", "=", 
    RowBox[{"Simplify", "[", 
     RowBox[{"tbig", "-", 
      RowBox[{"2", " ", "\[Tau]"}], "-", 
      RowBox[{"2", " ", "gbigsthat"}]}], "]"}]}], ";"}], 
  "\[IndentingNewLine]", 
  RowBox[{"(*", " ", 
   RowBox[{"c\[Tau]", "=", 
    RowBox[{
     RowBox[{"Sqrt", "[", 
      FractionBox["km1", 
       RowBox[{"8", " ", "k1"}]], "]"}], " ", "=", 
     RowBox[{
      RowBox[{">", " ", "km1"}], " ", "\[Rule]", " ", 
      RowBox[{
       RowBox[{"c\[Tau]", "^", "2"}], "*", "8", "*", "k1"}]}]}]}], " ", 
   "*)"}]}], "\[IndentingNewLine]", 
 RowBox[{"$Assumptions", "=", 
  RowBox[{"{", 
   RowBox[{"c\[Tau]", ">", "0"}], "}"}]}], "\[IndentingNewLine]", 
 RowBox[{"\[Tau]", "=", 
  RowBox[{"Simplify", "[", 
   RowBox[{"\[Tau]", "/.", " ", 
    RowBox[{"km1", " ", "\[Rule]", " ", 
     RowBox[{
      RowBox[{"c\[Tau]", "^", "2"}], "*", "8", "*", "k1"}]}]}], 
   "]"}]}], "\[IndentingNewLine]", 
 RowBox[{"\[Sigma]", "=", 
  RowBox[{"Simplify", "[", 
   RowBox[{"\[Sigma]", "/.", " ", 
    RowBox[{"km1", " ", "\[Rule]", " ", 
     RowBox[{
      RowBox[{"c\[Tau]", "^", "2"}], "*", "8", "*", "k1"}]}]}], 
   "]"}]}]}], "Input",
 CellChangeTimes->{
  3.5605986242659893`*^9, {3.5605987940338707`*^9, 3.560598819671178*^9}, 
   3.5605994667022448`*^9, {3.560599609016012*^9, 3.560599643798586*^9}, {
   3.560599757088328*^9, 3.560599757448605*^9}, {3.560599804839759*^9, 
   3.5605998051950827`*^9}, {3.5605998542950277`*^9, 3.560599989218629*^9}, {
   3.5606001801818933`*^9, 3.560600181270176*^9}, {3.560600662263732*^9, 
   3.560600681947092*^9}, {3.560600721176856*^9, 3.5606007269699793`*^9}, 
   3.560701568477168*^9, {3.570961008305629*^9, 3.570961008324081*^9}, {
   3.570962920780426*^9, 3.570962921036435*^9}, {3.570965764651432*^9, 
   3.5709657682402973`*^9}, {3.5709660766060123`*^9, 3.570966084628702*^9}}],

Cell[BoxData[
 InterpretationBox[
  RowBox[{
   FractionBox[
    RowBox[{
     SqrtBox[
      FractionBox["km1", "k1"]], " ", 
     SqrtBox["tbig"]}], 
    RowBox[{"2", " ", 
     SqrtBox["2"]}]], "-", 
   FractionBox[
    RowBox[{
     RowBox[{"(", 
      RowBox[{
       RowBox[{"(", 
        RowBox[{
         RowBox[{"16", " ", "gbigsthat", " ", "k1"}], "-", "km1"}], ")"}], 
       " ", 
       SqrtBox[
        FractionBox["km1", "k1"]]}], ")"}], " ", 
     SqrtBox[
      FractionBox["1", "tbig"]]}], 
    RowBox[{"32", " ", 
     RowBox[{"(", 
      RowBox[{
       SqrtBox["2"], " ", "k1"}], ")"}]}]], "-", 
   FractionBox[
    RowBox[{
     RowBox[{"(", 
      RowBox[{
       SuperscriptBox[
        RowBox[{"(", 
         RowBox[{
          RowBox[{"16", " ", "gbigsthat", " ", "k1"}], "-", "km1"}], ")"}], 
        "2"], " ", 
       SqrtBox[
        FractionBox["km1", "k1"]]}], ")"}], " ", 
     SuperscriptBox[
      RowBox[{"(", 
       FractionBox["1", "tbig"], ")"}], 
      RowBox[{"3", "/", "2"}]]}], 
    RowBox[{"1024", " ", 
     RowBox[{"(", 
      RowBox[{
       SqrtBox["2"], " ", 
       SuperscriptBox["k1", "2"]}], ")"}]}]], "+", 
   InterpretationBox[
    SuperscriptBox[
     RowBox[{"O", "[", 
      FractionBox["1", "tbig"], "]"}], 
     RowBox[{"5", "/", "2"}]],
    SeriesData[$CellContext`tbig, 
     DirectedInfinity[1], {}, -1, 5, 2],
    Editable->False]}],
  SeriesData[$CellContext`tbig, 
   DirectedInfinity[1], {
   Rational[1, 2] 
    2^Rational[-1, 2] ($CellContext`k1^(-1) $CellContext`km1)^Rational[1, 2], 
    0, Rational[-1, 32] 
    2^Rational[-1, 2] $CellContext`k1^(-1) (
     16 $CellContext`gbigsthat $CellContext`k1 - $CellContext`km1) \
($CellContext`k1^(-1) $CellContext`km1)^Rational[1, 2], 0, Rational[-1, 1024] 
    2^Rational[-1, 2] $CellContext`k1^(-2) (
      16 $CellContext`gbigsthat $CellContext`k1 - $CellContext`km1)^2 \
($CellContext`k1^(-1) $CellContext`km1)^Rational[1, 2]}, -1, 5, 2],
  Editable->False]], "Output",
 CellChangeTimes->{
  3.560598912734693*^9, 3.56059946735742*^9, 3.560599609590085*^9, 
   3.560599767578356*^9, 3.560599810353591*^9, 3.560599872500614*^9, {
   3.56059994587679*^9, 3.5605999901766567`*^9}, 3.5606001943645353`*^9, {
   3.560600667140978*^9, 3.560600683619928*^9}, {3.560600730287833*^9, 
   3.560600743541206*^9}, 3.560661678399749*^9, 3.56066595270282*^9, {
   3.5606866892034407`*^9, 3.5606866934541283`*^9}, 3.560687774806027*^9, {
   3.560688078936448*^9, 3.5606881105375767`*^9}, 3.560688142847313*^9, 
   3.560688664971528*^9, 3.560692533379755*^9, 3.560692593136434*^9, 
   3.560754672614067*^9, 3.56076935180193*^9, 3.5608355898808527`*^9, 
   3.562664380662755*^9, 3.5635510195862427`*^9, 3.5644661976263533`*^9, 
   3.564467197943529*^9, 3.564467244240367*^9, 3.57096577002002*^9, 
   3.570966089495242*^9, 3.570966219542027*^9, 3.571032471493176*^9, 
   3.571395106758872*^9, 3.5713973804395447`*^9}],

Cell[BoxData[
 InterpretationBox[
  RowBox[{
   FractionBox["tbig", "2"], "-", 
   FractionBox[
    RowBox[{
     SqrtBox[
      FractionBox["km1", "k1"]], " ", 
     SqrtBox["tbig"]}], 
    RowBox[{"2", " ", 
     SqrtBox["2"]}]], "+", 
   RowBox[{"(", 
    RowBox[{
     RowBox[{"-", "gbigsthat"}], "+", 
     FractionBox["km1", 
      RowBox[{"8", " ", "k1"}]]}], ")"}], "+", 
   FractionBox[
    RowBox[{
     RowBox[{"(", 
      RowBox[{
       RowBox[{"16", " ", "gbigsthat", " ", "k1"}], "-", "km1"}], ")"}], " ", 
     
     SqrtBox[
      FractionBox["km1", "k1"]], " ", 
     SqrtBox[
      FractionBox["1", "tbig"]]}], 
    RowBox[{"32", " ", 
     SqrtBox["2"], " ", "k1"}]], "+", 
   FractionBox[
    RowBox[{
     SuperscriptBox[
      RowBox[{"(", 
       RowBox[{
        RowBox[{"16", " ", "gbigsthat", " ", "k1"}], "-", "km1"}], ")"}], 
      "2"], " ", 
     SqrtBox[
      FractionBox["km1", "k1"]], " ", 
     SuperscriptBox[
      RowBox[{"(", 
       FractionBox["1", "tbig"], ")"}], 
      RowBox[{"3", "/", "2"}]]}], 
    RowBox[{"1024", " ", 
     SqrtBox["2"], " ", 
     SuperscriptBox["k1", "2"]}]], "+", 
   InterpretationBox[
    SuperscriptBox[
     RowBox[{"O", "[", 
      FractionBox["1", "tbig"], "]"}], 
     RowBox[{"5", "/", "2"}]],
    SeriesData[$CellContext`tbig, 
     DirectedInfinity[1], {}, -2, 5, 2],
    Editable->False]}],
  SeriesData[$CellContext`tbig, 
   DirectedInfinity[1], {
    Rational[1, 2], Rational[-1, 2] 
    2^Rational[-1, 2] ($CellContext`k1^(-1) $CellContext`km1)^
     Rational[1, 2], -$CellContext`gbigsthat + 
    Rational[1, 8] $CellContext`k1^(-1) $CellContext`km1, Rational[1, 32] 
    2^Rational[-1, 2] $CellContext`k1^(-1) (
     16 $CellContext`gbigsthat $CellContext`k1 - $CellContext`km1) \
($CellContext`k1^(-1) $CellContext`km1)^Rational[1, 2], 0, Rational[1, 1024] 
    2^Rational[-1, 2] $CellContext`k1^(-2) (
      16 $CellContext`gbigsthat $CellContext`k1 - $CellContext`km1)^2 \
($CellContext`k1^(-1) $CellContext`km1)^Rational[1, 2]}, -2, 5, 2],
  Editable->False]], "Output",
 CellChangeTimes->{
  3.560598912734693*^9, 3.56059946735742*^9, 3.560599609590085*^9, 
   3.560599767578356*^9, 3.560599810353591*^9, 3.560599872500614*^9, {
   3.56059994587679*^9, 3.5605999901766567`*^9}, 3.5606001943645353`*^9, {
   3.560600667140978*^9, 3.560600683619928*^9}, {3.560600730287833*^9, 
   3.560600743541206*^9}, 3.560661678399749*^9, 3.56066595270282*^9, {
   3.5606866892034407`*^9, 3.5606866934541283`*^9}, 3.560687774806027*^9, {
   3.560688078936448*^9, 3.5606881105375767`*^9}, 3.560688142847313*^9, 
   3.560688664971528*^9, 3.560692533379755*^9, 3.560692593136434*^9, 
   3.560754672614067*^9, 3.56076935180193*^9, 3.5608355898808527`*^9, 
   3.562664380662755*^9, 3.5635510195862427`*^9, 3.5644661976263533`*^9, 
   3.564467197943529*^9, 3.564467244240367*^9, 3.57096577002002*^9, 
   3.570966089495242*^9, 3.570966219542027*^9, 3.571032471493176*^9, 
   3.571395106758872*^9, 3.571397380441856*^9}],

Cell[BoxData[
 RowBox[{"{", 
  RowBox[{"c\[Tau]", ">", "0"}], "}"}]], "Output",
 CellChangeTimes->{
  3.560598912734693*^9, 3.56059946735742*^9, 3.560599609590085*^9, 
   3.560599767578356*^9, 3.560599810353591*^9, 3.560599872500614*^9, {
   3.56059994587679*^9, 3.5605999901766567`*^9}, 3.5606001943645353`*^9, {
   3.560600667140978*^9, 3.560600683619928*^9}, {3.560600730287833*^9, 
   3.560600743541206*^9}, 3.560661678399749*^9, 3.56066595270282*^9, {
   3.5606866892034407`*^9, 3.5606866934541283`*^9}, 3.560687774806027*^9, {
   3.560688078936448*^9, 3.5606881105375767`*^9}, 3.560688142847313*^9, 
   3.560688664971528*^9, 3.560692533379755*^9, 3.560692593136434*^9, 
   3.560754672614067*^9, 3.56076935180193*^9, 3.5608355898808527`*^9, 
   3.562664380662755*^9, 3.5635510195862427`*^9, 3.5644661976263533`*^9, 
   3.564467197943529*^9, 3.564467244240367*^9, 3.57096577002002*^9, 
   3.570966089495242*^9, 3.570966219542027*^9, 3.571032471493176*^9, 
   3.571395106758872*^9, 3.571397380444167*^9}],

Cell[BoxData[
 InterpretationBox[
  RowBox[{
   FractionBox["tbig", "2"], "-", 
   RowBox[{"c\[Tau]", " ", 
    SqrtBox["tbig"]}], "+", 
   RowBox[{"(", 
    RowBox[{
     SuperscriptBox["c\[Tau]", "2"], "-", "gbigsthat"}], ")"}], "+", 
   RowBox[{
    RowBox[{"(", 
     RowBox[{
      RowBox[{"-", 
       FractionBox[
        SuperscriptBox["c\[Tau]", "3"], "2"]}], "+", 
      RowBox[{"c\[Tau]", " ", "gbigsthat"}]}], ")"}], " ", 
    SqrtBox[
     FractionBox["1", "tbig"]]}], "+", 
   RowBox[{
    FractionBox["1", "8"], " ", "c\[Tau]", " ", 
    SuperscriptBox[
     RowBox[{"(", 
      RowBox[{
       SuperscriptBox["c\[Tau]", "2"], "-", 
       RowBox[{"2", " ", "gbigsthat"}]}], ")"}], "2"], " ", 
    SuperscriptBox[
     RowBox[{"(", 
      FractionBox["1", "tbig"], ")"}], 
     RowBox[{"3", "/", "2"}]]}], "+", 
   InterpretationBox[
    SuperscriptBox[
     RowBox[{"O", "[", 
      FractionBox["1", "tbig"], "]"}], 
     RowBox[{"5", "/", "2"}]],
    SeriesData[$CellContext`tbig, 
     DirectedInfinity[1], {}, -2, 5, 2],
    Editable->False]}],
  SeriesData[$CellContext`tbig, 
   DirectedInfinity[1], {
    Rational[
    1, 2], -$CellContext`c\[Tau], $CellContext`c\[Tau]^2 - \
$CellContext`gbigsthat, 
    Rational[-1, 
       2] $CellContext`c\[Tau]^3 + $CellContext`c\[Tau] \
$CellContext`gbigsthat, 0, 
    Rational[1, 8] $CellContext`c\[Tau] ($CellContext`c\[Tau]^2 - 
      2 $CellContext`gbigsthat)^2}, -2, 5, 2],
  Editable->False]], "Output",
 CellChangeTimes->{
  3.560598912734693*^9, 3.56059946735742*^9, 3.560599609590085*^9, 
   3.560599767578356*^9, 3.560599810353591*^9, 3.560599872500614*^9, {
   3.56059994587679*^9, 3.5605999901766567`*^9}, 3.5606001943645353`*^9, {
   3.560600667140978*^9, 3.560600683619928*^9}, {3.560600730287833*^9, 
   3.560600743541206*^9}, 3.560661678399749*^9, 3.56066595270282*^9, {
   3.5606866892034407`*^9, 3.5606866934541283`*^9}, 3.560687774806027*^9, {
   3.560688078936448*^9, 3.5606881105375767`*^9}, 3.560688142847313*^9, 
   3.560688664971528*^9, 3.560692533379755*^9, 3.560692593136434*^9, 
   3.560754672614067*^9, 3.56076935180193*^9, 3.5608355898808527`*^9, 
   3.562664380662755*^9, 3.5635510195862427`*^9, 3.5644661976263533`*^9, 
   3.564467197943529*^9, 3.564467244240367*^9, 3.57096577002002*^9, 
   3.570966089495242*^9, 3.570966219542027*^9, 3.571032471493176*^9, 
   3.571395106758872*^9, 3.5713973804483423`*^9}],

Cell[BoxData[
 InterpretationBox[
  RowBox[{
   RowBox[{"2", " ", "c\[Tau]", " ", 
    SqrtBox["tbig"]}], "-", 
   RowBox[{"2", " ", 
    SuperscriptBox["c\[Tau]", "2"]}], "+", 
   RowBox[{
    RowBox[{"(", 
     RowBox[{
      SuperscriptBox["c\[Tau]", "3"], "-", 
      RowBox[{"2", " ", "c\[Tau]", " ", "gbigsthat"}]}], ")"}], " ", 
    SqrtBox[
     FractionBox["1", "tbig"]]}], "-", 
   RowBox[{
    FractionBox["1", "4"], " ", 
    RowBox[{"(", 
     RowBox[{"c\[Tau]", " ", 
      SuperscriptBox[
       RowBox[{"(", 
        RowBox[{
         SuperscriptBox["c\[Tau]", "2"], "-", 
         RowBox[{"2", " ", "gbigsthat"}]}], ")"}], "2"]}], ")"}], " ", 
    SuperscriptBox[
     RowBox[{"(", 
      FractionBox["1", "tbig"], ")"}], 
     RowBox[{"3", "/", "2"}]]}], "+", 
   InterpretationBox[
    SuperscriptBox[
     RowBox[{"O", "[", 
      FractionBox["1", "tbig"], "]"}], 
     RowBox[{"5", "/", "2"}]],
    SeriesData[$CellContext`tbig, 
     DirectedInfinity[1], {}, -1, 5, 2],
    Editable->False]}],
  SeriesData[$CellContext`tbig, 
   DirectedInfinity[1], {
   2 $CellContext`c\[Tau], (-2) $CellContext`c\[Tau]^2, \
$CellContext`c\[Tau]^3 - 2 $CellContext`c\[Tau] $CellContext`gbigsthat, 0, 
    Rational[-1, 4] $CellContext`c\[Tau] ($CellContext`c\[Tau]^2 - 
      2 $CellContext`gbigsthat)^2}, -1, 5, 2],
  Editable->False]], "Output",
 CellChangeTimes->{
  3.560598912734693*^9, 3.56059946735742*^9, 3.560599609590085*^9, 
   3.560599767578356*^9, 3.560599810353591*^9, 3.560599872500614*^9, {
   3.56059994587679*^9, 3.5605999901766567`*^9}, 3.5606001943645353`*^9, {
   3.560600667140978*^9, 3.560600683619928*^9}, {3.560600730287833*^9, 
   3.560600743541206*^9}, 3.560661678399749*^9, 3.56066595270282*^9, {
   3.5606866892034407`*^9, 3.5606866934541283`*^9}, 3.560687774806027*^9, {
   3.560688078936448*^9, 3.5606881105375767`*^9}, 3.560688142847313*^9, 
   3.560688664971528*^9, 3.560692533379755*^9, 3.560692593136434*^9, 
   3.560754672614067*^9, 3.56076935180193*^9, 3.5608355898808527`*^9, 
   3.562664380662755*^9, 3.5635510195862427`*^9, 3.5644661976263533`*^9, 
   3.564467197943529*^9, 3.564467244240367*^9, 3.57096577002002*^9, 
   3.570966089495242*^9, 3.570966219542027*^9, 3.571032471493176*^9, 
   3.571395106758872*^9, 3.571397380449327*^9}]
}, Open  ]],

Cell["This is \[Tau] and \[Sigma].", "Text",
 CellChangeTimes->{{3.5606619207187977`*^9, 3.560661930632547*^9}}],

Cell[" ", "Text",
 Editable->False,
 Selectable->False,
 CellFrame->{{0, 0}, {0, 0.5}},
 ShowCellBracket->False,
 CellMargins->{{0, 0}, {1, 1}},
 CellElementSpacings->{"CellMinHeight"->1},
 CellFrameMargins->0,
 CellFrameColor->RGBColor[0, 0, 1],
 CellSize->{Inherited, 3}],

Cell[BoxData[
 RowBox[{"(*", " ", 
  RowBox[{
  "Computation", " ", "of", " ", "the", " ", "coefficients", " ", "by", " ", 
   RowBox[{"Cauchy", "'"}], "s", " ", "coefficient", " ", "formula", " ", 
   "and", " ", "the", " ", "saddle", " ", "point", " ", 
   RowBox[{"I", ":", " ", "figures"}]}], " ", "*)"}]], "Input",
 CellChangeTimes->{{3.57096905396352*^9, 3.570969060920704*^9}, {
  3.5709750920076513`*^9, 3.570975092295295*^9}, {3.570975127657921*^9, 
  3.5709751322830276`*^9}}],

Cell[CellGroupData[{

Cell[BoxData[
 RowBox[{
  RowBox[{"(*", " ", 
   RowBox[{
   "the", " ", "substitution", " ", "of", " ", "floating", " ", "point", " ", 
    "values", " ", "for", " ", "constants"}], " ", "*)"}], " ", 
  "\[IndentingNewLine]", 
  RowBox[{"(*", " ", 
   RowBox[{
   "values", " ", "used", " ", "for", " ", "figures", " ", "in", " ", 
    RowBox[{"paper", ":"}]}], " ", "*)"}], "\[IndentingNewLine]", 
  RowBox[{"(*", 
   RowBox[{
    RowBox[{"tbigf", "=", "100"}], ";", 
    RowBox[{"k1f", "=", "1"}], ";", 
    RowBox[{"km1f", "=", "6"}], ";", 
    RowBox[{"kbf", "=", "0.1"}], ";", 
    RowBox[{"kuf", "=", "2"}], ";", 
    RowBox[{"nf", "=", 
     RowBox[{"tbigf", "+", "0"}]}], 
    RowBox[{"(*", " ", 
     RowBox[{"or", " ", "+", "2"}], " ", "*)"}], ";", 
    RowBox[{"gbigstf", "=", "0.5"}], ";"}], "*)"}], "\[IndentingNewLine]", 
  RowBox[{"(*", " ", 
   RowBox[{
   "values", " ", "used", " ", "for", " ", "simulation", " ", "in", " ", 
    "GNU", " ", 
    RowBox[{"Octave", ":"}]}], " ", "*)"}], "\[IndentingNewLine]", 
  RowBox[{
   RowBox[{
    RowBox[{"tbigf", "=", "100"}], ";", 
    RowBox[{"k1f", "=", 
     RowBox[{"5", "/", "60"}]}], ";", 
    RowBox[{"km1f", "=", "1"}], ";", 
    RowBox[{"kbf", "=", 
     RowBox[{"1", "/", "6"}]}], ";", 
    RowBox[{"kuf", "=", "5"}], ";", 
    RowBox[{"nf", "=", 
     RowBox[{"tbigf", "+", "0"}]}], 
    RowBox[{"(*", " ", 
     RowBox[{"or", " ", "+", "2"}], " ", "*)"}], ";", 
    RowBox[{"gbigstf", "=", "0.0001"}], ";"}], "\[IndentingNewLine]", 
   RowBox[{
    RowBox[{"c\[Tau]f", "=", 
     RowBox[{"Sqrt", "[", 
      FractionBox["km1f", 
       RowBox[{"8", " ", "k1f"}]], "]"}]}], ";"}], "\[IndentingNewLine]", 
   RowBox[{"flvalues", "=", 
    RowBox[{"{", 
     RowBox[{
      RowBox[{"tbig", "\[Rule]", "tbigf"}], ",", 
      RowBox[{"k1", "\[Rule]", "k1f"}], ",", 
      RowBox[{"km1", "\[Rule]", "km1f"}], ",", 
      RowBox[{"kb", "\[Rule]", "kbf"}], ",", 
      RowBox[{"ku", "\[Rule]", "kuf"}], ",", 
      RowBox[{"c\[Tau]", "\[Rule]", "c\[Tau]f"}], ",", 
      RowBox[{"gbigst", "\[Rule]", "gbigstf"}]}], "}"}]}], 
   "\[IndentingNewLine]", 
   RowBox[{"\[Tau]f", "=", 
    RowBox[{
     RowBox[{
      FractionBox["tbig", "2"], "-", 
      RowBox[{"c\[Tau]", " ", 
       SqrtBox["tbig"]}], "+", 
      RowBox[{"(", 
       RowBox[{
        SuperscriptBox["c\[Tau]", "2"], "-", "gbigst"}], ")"}]}], "/.", 
     "flvalues"}]}], "\[IndentingNewLine]", 
   RowBox[{"\[Sigma]f", "=", 
    RowBox[{
     RowBox[{
      RowBox[{"2", " ", "c\[Tau]", " ", 
       SqrtBox["tbig"]}], "-", 
      RowBox[{"2", " ", 
       SuperscriptBox["c\[Tau]", "2"]}]}], "/.", "flvalues"}]}], 
   "\[IndentingNewLine]", 
   RowBox[{"LogPlot", "[", 
    RowBox[{
     RowBox[{"Abs", "[", 
      RowBox[{
       RowBox[{"Exp", "[", 
        RowBox[{
         RowBox[{"\[Tau]f", "*", 
          RowBox[{"x", "^", "2"}]}], "+", 
         RowBox[{"\[Sigma]f", "*", "x"}]}], "]"}], "/", 
       RowBox[{"x", "^", 
        RowBox[{"(", 
         RowBox[{"nf", "+", "1"}], ")"}]}]}], "]"}], ",", 
     RowBox[{"{", 
      RowBox[{"x", ",", 
       RowBox[{"-", "2.4"}], ",", "1.9"}], "}"}], ",", 
     RowBox[{"PlotRange", "\[Rule]", "Automatic"}]}], "]"}], 
   "\[IndentingNewLine]", 
   RowBox[{"Plot3D", "[", 
    RowBox[{
     RowBox[{"{", 
      RowBox[{"Log10", "[", 
       RowBox[{"Abs", "[", 
        RowBox[{
         RowBox[{"Exp", "[", 
          RowBox[{
           RowBox[{"\[Tau]f", "*", 
            RowBox[{
             RowBox[{"(", 
              RowBox[{"x", "+", 
               RowBox[{"I", " ", "y"}]}], ")"}], "^", "2"}]}], "+", 
           RowBox[{"\[Sigma]f", "*", 
            RowBox[{"(", 
             RowBox[{"x", "+", 
              RowBox[{"I", " ", "y"}]}], ")"}]}]}], "]"}], "/", 
         RowBox[{
          RowBox[{"(", 
           RowBox[{"x", "+", 
            RowBox[{"I", " ", "y"}]}], ")"}], "^", 
          RowBox[{"(", 
           RowBox[{"nf", "+", "1"}], ")"}]}]}], "]"}], "]"}], "}"}], ",", 
     RowBox[{"{", 
      RowBox[{"x", ",", 
       RowBox[{"-", "2.4"}], ",", "1.9"}], "}"}], ",", 
     RowBox[{"{", 
      RowBox[{"y", ",", 
       RowBox[{"-", "2"}], ",", "2"}], "}"}], ",", 
     RowBox[{"PlotRange", "\[Rule]", 
      RowBox[{"{", 
       RowBox[{
        RowBox[{"-", "10"}], ",", "99"}], "}"}]}], ",", " ", 
     RowBox[{"ClippingStyle", "\[Rule]", "None"}], ",", 
     RowBox[{"AxesLabel", "\[Rule]", 
      RowBox[{"{", 
       RowBox[{"Re", ",", "Im"}], "}"}]}]}], "]"}], "\[IndentingNewLine]", 
   RowBox[{"Plot3D", "[", 
    RowBox[{
     RowBox[{"Log10", "[", 
      RowBox[{"Abs", "[", 
       RowBox[{
        RowBox[{"Exp", "[", 
         RowBox[{
          RowBox[{"\[Tau]f", "*", 
           RowBox[{"r", "^", "2"}], "*", 
           RowBox[{"Exp", "[", 
            RowBox[{"2", " ", "I", " ", "\[Theta]"}], "]"}]}], "+", 
          RowBox[{"\[Sigma]f", "*", "r", "*", 
           RowBox[{"Exp", "[", 
            RowBox[{"I", " ", "\[Theta]"}], "]"}]}], "-", 
          RowBox[{"nf", "*", "I", " ", "\[Theta]"}]}], "]"}], "/", 
        RowBox[{"r", "^", "nf"}]}], "]"}], "]"}], ",", 
     RowBox[{"{", 
      RowBox[{"r", ",", 
       RowBox[{"10", "^", 
        RowBox[{"-", "7"}]}], ",", "2.5"}], "}"}], ",", 
     RowBox[{"{", 
      RowBox[{"\[Theta]", ",", 
       RowBox[{"-", "Pi"}], ",", "Pi"}], "}"}], ",", 
     RowBox[{"PlotRange", "\[Rule]", 
      RowBox[{"{", 
       RowBox[{
        RowBox[{"-", "10"}], ",", "99"}], "}"}]}], ",", " ", 
     RowBox[{"ClippingStyle", "\[Rule]", "None"}], ",", 
     RowBox[{"AxesLabel", "\[Rule]", 
      RowBox[{"{", 
       RowBox[{"r", ",", "\[CurlyTheta]"}], "}"}]}]}], "]"}]}]}]], "Input",
 CellChangeTimes->CompressedData["
1:eJwdzV1Ik2EABeChI5aGtPInchBLMxoZQrqLCPGbsITYclLoHAvTbbKFzqVZ
xpobyUwFWZGKSrNi2BC3FZNScyYjdBWDHFPMDLa6CD7DxG78ydF73ovDc3EO
HGGtsUKbxOFwRCTQc7M8uaGTZVKe5mXBe7acbLgbVZyHC1btBZjesnkJpnmO
XIWxdWUldHsrbLAmJ0F1Nux0Qk+J0wFvlMYH4bjPNwTvPBgagYd/B13wYErc
B8VrA6/gWrgqBAO1qxGomPXG6V+xn9o9/mMLFsode3D7it7YSOzaeH0bmu9f
P96Evu859e2EhoEiRbYE3tUkK2HaEzW1XtpqhMEdxgx1/0YfQWtA1wczU7lO
2KhqcUGx4KMf8m4dmISG/dxrL4gdlWwVdIdq1FDYcaIOMmd59TDxJd4MY+35
Fvi1TWyDIUP6JyiSGsPQ/jjpF4xOGqh2mYop7mGZAsGqBKq/j+mnelmGXT9n
gGWm09XviC+ffVZBrmXRDs1vLP1QF5xfhPORjAiUBeZcM0SJ7JQb7utT5fxh
snMcoi7nr8SOEgUDP6kJ3kpJBtFk1TAwyp++DPkfwtRv/rom2M090wanm0vb
4cTUH6qYe6wHsmVFvdDXLxyGF09KqVmm2RE4Jxd64V/t0kwmsfWh8j38D63v
Wpc=
  "]],

Cell[BoxData[
 RowBox[{"{", 
  RowBox[{
   RowBox[{"tbig", "\[Rule]", "100"}], ",", 
   RowBox[{"k1", "\[Rule]", 
    FractionBox["1", "12"]}], ",", 
   RowBox[{"km1", "\[Rule]", "1"}], ",", 
   RowBox[{"kb", "\[Rule]", 
    FractionBox["1", "6"]}], ",", 
   RowBox[{"ku", "\[Rule]", "5"}], ",", 
   RowBox[{"c\[Tau]", "\[Rule]", 
    SqrtBox[
     FractionBox["3", "2"]]}], ",", 
   RowBox[{"gbigst", "\[Rule]", "0.0001`"}]}], "}"}]], "Output",
 CellChangeTimes->{
  3.560663285250939*^9, 3.560663453524654*^9, 3.560663594983471*^9, 
   3.560663741512824*^9, {3.560664075384571*^9, 3.56066408137998*^9}, {
   3.560664132813561*^9, 3.560664198244892*^9}, {3.560664278195187*^9, 
   3.5606642836881247`*^9}, {3.560664322237179*^9, 3.560664358648508*^9}, {
   3.560664447621423*^9, 3.560664453381219*^9}, {3.5606646763701763`*^9, 
   3.5606647279934053`*^9}, 3.56066484664599*^9, {3.560664984003241*^9, 
   3.56066505319864*^9}, {3.5606659597056093`*^9, 3.5606659853153877`*^9}, 
   3.560666031426546*^9, 3.56066939770329*^9, 3.560669713908492*^9, 
   3.560669899708403*^9, {3.560670085384376*^9, 3.560670178692306*^9}, {
   3.5606703593498383`*^9, 3.56067038034654*^9}, {3.560670450206572*^9, 
   3.560670500204837*^9}, 3.5606706258459587`*^9, 3.5606706862639503`*^9, 
   3.5607546803609447`*^9, 3.560769356927058*^9, {3.560772444427026*^9, 
   3.560772470479197*^9}, 3.560772514432353*^9, {3.560772594684251*^9, 
   3.560772618520273*^9}, {3.5607732105458517`*^9, 3.56077322832228*^9}, 
   3.560773436578498*^9, 3.560835595648848*^9, 3.562664481994877*^9, 
   3.564489507667389*^9, 3.564489554819833*^9, {3.5644935222379503`*^9, 
   3.564493535501164*^9}, 3.564493911504744*^9, 3.564493955153488*^9, 
   3.564494010335148*^9, 3.5644944824532013`*^9, {3.5644961718922853`*^9, 
   3.564496180211885*^9}, {3.5709695223505163`*^9, 3.570969547504285*^9}, 
   3.570969602183144*^9, {3.5709696987434464`*^9, 3.570969714381452*^9}, 
   3.5709698196847267`*^9, {3.570969916236452*^9, 3.570969969876099*^9}, 
   3.571032477437779*^9}],

Cell[BoxData["39.25245128608411`"], "Output",
 CellChangeTimes->{
  3.560663285250939*^9, 3.560663453524654*^9, 3.560663594983471*^9, 
   3.560663741512824*^9, {3.560664075384571*^9, 3.56066408137998*^9}, {
   3.560664132813561*^9, 3.560664198244892*^9}, {3.560664278195187*^9, 
   3.5606642836881247`*^9}, {3.560664322237179*^9, 3.560664358648508*^9}, {
   3.560664447621423*^9, 3.560664453381219*^9}, {3.5606646763701763`*^9, 
   3.5606647279934053`*^9}, 3.56066484664599*^9, {3.560664984003241*^9, 
   3.56066505319864*^9}, {3.5606659597056093`*^9, 3.5606659853153877`*^9}, 
   3.560666031426546*^9, 3.56066939770329*^9, 3.560669713908492*^9, 
   3.560669899708403*^9, {3.560670085384376*^9, 3.560670178692306*^9}, {
   3.5606703593498383`*^9, 3.56067038034654*^9}, {3.560670450206572*^9, 
   3.560670500204837*^9}, 3.5606706258459587`*^9, 3.5606706862639503`*^9, 
   3.5607546803609447`*^9, 3.560769356927058*^9, {3.560772444427026*^9, 
   3.560772470479197*^9}, 3.560772514432353*^9, {3.560772594684251*^9, 
   3.560772618520273*^9}, {3.5607732105458517`*^9, 3.56077322832228*^9}, 
   3.560773436578498*^9, 3.560835595648848*^9, 3.562664481994877*^9, 
   3.564489507667389*^9, 3.564489554819833*^9, {3.5644935222379503`*^9, 
   3.564493535501164*^9}, 3.564493911504744*^9, 3.564493955153488*^9, 
   3.564494010335148*^9, 3.5644944824532013`*^9, {3.5644961718922853`*^9, 
   3.564496180211885*^9}, {3.5709695223505163`*^9, 3.570969547504285*^9}, 
   3.570969602183144*^9, {3.5709696987434464`*^9, 3.570969714381452*^9}, 
   3.5709698196847267`*^9, {3.570969916236452*^9, 3.570969969876099*^9}, 
   3.571032477441724*^9}],

Cell[BoxData[
 RowBox[{
  RowBox[{"-", "3"}], "+", 
  RowBox[{"10", " ", 
   SqrtBox["6"]}]}]], "Output",
 CellChangeTimes->{
  3.560663285250939*^9, 3.560663453524654*^9, 3.560663594983471*^9, 
   3.560663741512824*^9, {3.560664075384571*^9, 3.56066408137998*^9}, {
   3.560664132813561*^9, 3.560664198244892*^9}, {3.560664278195187*^9, 
   3.5606642836881247`*^9}, {3.560664322237179*^9, 3.560664358648508*^9}, {
   3.560664447621423*^9, 3.560664453381219*^9}, {3.5606646763701763`*^9, 
   3.5606647279934053`*^9}, 3.56066484664599*^9, {3.560664984003241*^9, 
   3.56066505319864*^9}, {3.5606659597056093`*^9, 3.5606659853153877`*^9}, 
   3.560666031426546*^9, 3.56066939770329*^9, 3.560669713908492*^9, 
   3.560669899708403*^9, {3.560670085384376*^9, 3.560670178692306*^9}, {
   3.5606703593498383`*^9, 3.56067038034654*^9}, {3.560670450206572*^9, 
   3.560670500204837*^9}, 3.5606706258459587`*^9, 3.5606706862639503`*^9, 
   3.5607546803609447`*^9, 3.560769356927058*^9, {3.560772444427026*^9, 
   3.560772470479197*^9}, 3.560772514432353*^9, {3.560772594684251*^9, 
   3.560772618520273*^9}, {3.5607732105458517`*^9, 3.56077322832228*^9}, 
   3.560773436578498*^9, 3.560835595648848*^9, 3.562664481994877*^9, 
   3.564489507667389*^9, 3.564489554819833*^9, {3.5644935222379503`*^9, 
   3.564493535501164*^9}, 3.564493911504744*^9, 3.564493955153488*^9, 
   3.564494010335148*^9, 3.5644944824532013`*^9, {3.5644961718922853`*^9, 
   3.564496180211885*^9}, {3.5709695223505163`*^9, 3.570969547504285*^9}, 
   3.570969602183144*^9, {3.5709696987434464`*^9, 3.570969714381452*^9}, 
   3.5709698196847267`*^9, {3.570969916236452*^9, 3.570969969876099*^9}, 
   3.571032477444531*^9}],

Cell[BoxData[
 GraphicsBox[{{}, {}, 
   {Hue[0.67, 0.6, 0.6], LineBox[CompressedData["
1:eJwVlHc4Ff4Xx82oCBUikdW9194r6iSUXVbim5EthWgPu0RlZBSFSomGkpBw
bkLIyKYIJWS7y0y/+/vr87ye53Oe8z7vMySPB9p4sbGwsOxmZWH5/0uinyCo
q7OTOxmRoW4x9vBiVuF9mAo7mUOLM6b3oj2oTEybNSmyk0XFjGxsg+xBazDw
lBeR+V8vVvqwsz0YNoS8S9/BTt7xQuLJSVV7cHpwaf8qFzvZWPmkkdwPO4gz
jnet7WcjHybX0It07WAitSD9yDU28sVmcf8NSzbQRFTvnG9kJfspWwT+8zkE
5wpSNRa2s5KH40J+vPK0gLd1FiYngljIXx0jA1v8D4JEQebBgoB/mGR3vKgq
0gj8cg9b2AmsoeVm6fXq+/YBLTJz/M/dVSwXbN2WZKMP+63Ti6XvrCIvPry+
XV8fkrffCT92axXjEsnWxbL6oFwct60tYhXbYxIp/Eu7wf/3hYNl/quYnx3y
5mzObhg84Pjsmv4qWj0NTaDP60Ejj6Cv9NAK7tjU1d+UrQsP026P/UdYwfyU
1k5jgjZ4q+XzLEuuoCB4lpYKaoNcyyfVdLEVdOo5elGLQxuKOZcutQmsIN/7
ijynYS2oD/XgN1ldRv2B8SaD+1owZ6Ojq9y2jGIv9Z4FbdUC4PsZx3ppGcOU
FvhTNmkC5/PVwqwzy7jmsUn6yZoGNJoId+0OWkabvPVmn2Y0wO6qhcRZr2Xc
bxQ+sKtVA3ynS95OWC/jY1qIWXyiBiR+ie/vkFnGkBZxcqOgBgxe11R62rKE
KxsvBKnIqYNmSBFra/0SSq9NZr0VVYd4F+WuheolTLw9F2yyUR20NUmXTUuX
UPaIMF/mlBok/BRrnMpewnHRLb4sr9VgrwGHt3rwEhaKdz2v1FWDbEr7A/KW
JXTosojbclQV6APWwX94l9D3a91igrkqmDc0GW3mXsJMvf1OYntUYSG7btJj
dRHHtsaweEmrgrVluS7X70XMGDwmVTKjAv/yHnZZljD5xxibU6wKuB4L4v3u
uIgNJ2cKziQog8I2Hj0f20VccBApX7mgDIvted5Uy0V04dkgn+WpDIkHB3Hj
/kXMzT1vpKOnDNXqVqf1FRfRLL6v6+OoEshsUOh5wLqIZFvnMCVjJRgvGctx
K1jAa1Viy7eFFaE4OKp5KncB7/2MsCngVIRwBYnl89kLeCT4fu5PqgKIPHKw
TUpZwOkDzaYFXxXA7FYtZ/XVBTxzeVA6LV4BXng89pe2XcDHHQfDR9YpQBC/
q8boCgMzejqGw7bIg0BQTPctBgODc01K4jnloaj1+XnNeQZaZyeyFS/IAfX2
YkX0KAMLw4SEnfrl4CxvsrF0GwN7TPJx9akcXNlQ6+D2lIGCnE13c/bJgbj/
5CLXQwauLxt2OKspB1UNApmFmQzUqpUd8iXJAcsNl8G1RAY6nU/0yxWQg2iu
RZ8HlxjY/5M0c+YXCeI45C98O8TAsv7ey9dvkkDe8/D2SHMGShzgOqsQSYKm
T+cqSSYM7DobkTRzjgS8UTWsF3YzMEyuwLjRgwSJrC5xwrsY6DL3e++QPgnS
1hIz7VboePGs5ul4GhG0XUoNVul0lG/g0eKcIkJv5cDg4zk6Otdbnbv/iwgi
V+RkqL/pWFkacEO6gwj3Vz69SPpKx8KWM4kpb4nweJFR2fKEjhOass5cF4nQ
mRe2iS2HjqqOe6hfThNh3RFuV80MOia/LHz79gQR/N+JsNy/Tcd1eX1NU8eI
oHZa39DvHB2/fPfQX2dEBE/J2uT7wXR8OClPHTEgQtpXy1+tJ+gY2XhKYEyb
CEtKrtFabnQMdw7KtVcgAnkyoo7dlI7rm3euGxAiAiVjg7D2fjqm7zr0rUeA
CDJmd3z8Deh4aumDA4OHCNef5XK3qdJRWJHol8VOhLIjikc5FOi4+PcZH/Ef
ASbWleRr76KjvrZPWNcyAay8PptlidLRI3vseyaFAOFbD2W2baWjbLdbX/EM
AYo+9U5y8NFxT0rMx/kJAghJTdw8wU5Hrh/xIT2/CHCw7fRA1l8aHlhxtgof
IsDF8BXF9gUaXm0v1rQcIMDAD55WnSkaWlrIW9j2EGDT7VSJgFEa6rMG3bzZ
SQAwEA/KHqLh09z4lT9tBDg99ZTc/o2GP59KPzrRSoDcTGWBdV00nC4ciRVo
JkC3WZm7bisNQ/Iiy743EoB7GYoCGmj4taJMt7GeAAGONrYdlTR0Tluz3VpL
gCyu74/XldEw0i9/LfATAb6WeNB0i2g4HCslPveRAGzeU0YnX9AwjtPsQwqZ
AOqCZ1JzntIww49r8BgSwLPm7++OHBpSyKbJ5lUESAu5psWVSUPbh1w/jlUS
oF6K77peKg1J6nu/pFQQYLktvedkAg1HdRnH5z4QQCFiJ/HhDRrmium9CmKy
i0r++c4oGjbMSJQIMjlxULWB6yoNX52viRosJ8DH2+Uiu8/TMAosdrYwmWKw
3//UaRq2JP9KGWayzPSX8ocBNAyNr5oQYcY73Lfb2OXNrE9cRP4ck2PNB5y5
3WmoLqntusTk8mWvF7udmflsPBNzmPqm8mdWT9nT8L4X7XMAU7/40XOWj6xp
aMO9n8+FWd8hbpasLlMafph5GxjKrD+yNHaG24iGBt+LKIVMf4q9Bfbq76Hh
SN7bh/zVBBgVzEgI1KHhF2u1a2lMf4VrpYYeqdHQerEofx/Tf/L+xhu6ikz9
JaM983UE8K0OVv9KYOoz64iqZvarDMnX/orR8JCucGhtEwHc9viqpAjT0DRM
vH6hhdnfSr5vcptpuOfynvdmzPlwLHdRdOSiYbDPqWSbbgKw6K7rmWGl4Qtj
9ziuPgI8K30ZHrNKxZ56tb0D3wmwWLzaUTRPRZO6q/8mhglwtzDjIm8/FS1I
0RWJs8z5UzKUye2mot417isWVAKMv/jTrNdGxbuRKrtJCwTQKdCR9K2jYoyC
RZsxc3/6crs/V7+mYhOXrQUPc/8ipa8GH31Oxcuu3sNfBYkg90h2+9wTKjq1
J5SUiBLhYnboqR2ZVFRgHTYclSGCaMZmwfMxVOyLILZ16RGhelt51aZwKuZb
+to9Aeb9SHf3fXKRivuI085pJkQoT3n9oT2QiiHtnqIDNkRwSrA6rujEzB+5
dHAtgAhsmxgba+yomKK54+e3ECIU3HzwzsmaimdYI4z7mPdq+cYUd6wRFQsi
km/vvkGEzOi4wp9KVNT6YySTnkcEI3a1oxdIzPwWD9ZHFRJhKqKPjV+Giq56
vKxJpUTQDyM6GIhQkRL92mxLPRH6L9StprMzWVDKrGiCCGKBbGaWvRQ8P3hF
7LgWCewNeB4FtlPwef7vM5b7SHB7o9ByUhMFGUU6se4WJGB5RiroJlPw3vwL
bg7m/f49dGiDWz4FWwuft6snk+CVTXbj6YsU3LrHP9x0kQRjO/OlUkMp+Pu7
PNRxysHO2aKLpacoqG/kGhmwRQ6S4+vkVo9T0G9IulpTWQ7O1UzHxZhTUKhD
NKvCVw5AS9/8rhgFlfy3++X9koMLHCaPy4UoaL5dNqqaKgdF7dYr/fwUjMy/
TufikAeZQI/nkpwUvM6dKbpZVh7WP4vb+Hx6Hn3eNU7K+MlDu0jfl8qqeVRN
oXMeXpIHj79nLH65zaORJ3mIqKcIQUEbRCWd51GlxwiNrRXh6q+sMRf7ebxF
0Fa95akIGQ2fI7+ZMln+7ob7CYrwNVXkfZvaPNoFz2h8GFMEA6VKWTLHPN6b
vfaUJ0cJhF05/t1/NoeJhy8nF29TAZn2u03fHs2hh+uSxIqsCqgZK2ZsezCH
O3Z3UI6oq4CVvINmStIcDmXqxdlZqUD0Qt6J+ItzzP0QOOkUowLzCea9Fyzm
kN90XVzOggqkRch6vByaxZi662A3rQpZ626+nu2axVe67VeOrarC03jKX9Uv
syg2e3fzpY1q8C4V75a8m8Xs3nJ3KkkNOvOPtmDcLLZtnQzu81GDLe23dNs1
ZnGnmOXhyDE1SJRi8C3EzmCjy/vL4Qx1uJv33zHdqzOoJyTpKMOtATkKnwou
hcxgQ9P4nQERDSjUSjRmcZnB9/c5DiUaaECLmdyl9eozuKE5tHMhRgN4QlxG
tw9MI/Hw/N9uUU248amuAlSnkXRE0lnYXguKxua9M2SnMaD8Q7b6CS3o37hD
gCYyjalS0af8I7RAxS7EK49tGiM1vX4QXmlB74jEpk2dU5jWAWd+cWvDrnUX
XL+fncLStkQpv0/aUHNQnu1sxSTy7uVe22SpCzMBDi9aX0+iwWjl1zRvXdiW
FOFAejKJheVhk3rhunCir6eg/9YkrlHjNXvf6sJm/2jb/a6TOCVfVucrpgfu
8QO5/GyTGKDjfWaWogdrzQkHnh+YwCmWmQX2En3YmrT4+Iv+BLIe2t8Mbfog
b+fOMqU6gecmpjbendIHx29q7xXEJpAkzlhLlTaAN6Ndcq/m/mD8mVHbtmQD
8Py3fdObe3+wT3BHic3ZPdCo8qyzZHIcS3YbbGcQAYao/Ko9Q+NYuvVOvakO
wELJhVsLXeM4f6n98fMDADIG5iY65HGMuD/BmeENcMV0pvR9yjjWX131kXoC
oHJcI7PCYBznLskY/5HZB+l3yO7VCWP44l7Hr9vKhvCVPi26HDWGo9zn40mG
hsDtuL1T9fwY9uRMqXXbGcJ5sbMmD93GcMuWw8VeFw3B6Ym8fLjqGGZ3JU64
1BmCeGkazaBjFHVuRxfVuu+H3G8B198LjWK1qqxP7VMjKJIUefn6wQg6LWmr
DQYcgJRm58MSySPYB1WCa1EH4MyFLPqtayP4MyFjs1rmAdBpk95zInAEOY7H
5vQ1HICqcKVW2X0jeKP4GC+JeBAaB/fPZ4z8wvHzmil94wfh54NTmjHyv9Aq
STlq4yUzEBCtqTz6fhijFDu2hI9ZwpCn0daEV8M4Yf2OP43NCl4V1vjXPB7G
y+Pr7T7tsAIz41ph5dvDWLvqvsHTzgoig+qCOTyGUV8puZZcbQWUunrZQp5h
DDkmHbP62BraQ5pvcbgN4YwE/VF6xSHIqbIc0bUfwtpaL8HCL4fg1PoWvUCz
ISygazV0fDsEG7Jbxvo0hnAiIU3ZeOkQGDa27itcP4RlQ2vpDVqHwXNf7uRb
70H8eE1in3fxYZDJfPnBhfcHTu4pmHMrtwGOQG2pRfoALr3/9eB5kw2MGH6M
TfoxgKEfhWy4B20gd6LTvqZwAM1+2qgsstuCrN7qLMlmAA1NSeeKrWxhV5+Z
DD2tH4OnmuLfjdkCUXj8ZvzO78jfNCuYQbQH7slgqsz678h7qEvzqIE9jFet
HK2a/4YDdJkhRRt7eObNR5iv/oZOn1gct122B1KJ1kcHr28YWl4eRf9qD3L2
MXTJgj7czBMYOHvVARTuSLmUqffi0uqE0uTUEfidSyAN7uhFRkc6Dx+7I2SV
KNA4uXsx7J74tKmIIwh804qz7e/BXcGSVpwmjsDYaV4yE92DrtENjWk5jkB+
FbJJtrsbkzoXpw84HQXbxpqqpPNdqLx1W6rgsBPw9DfcKDvehaEihoUnlp2g
brrFbtCiC/0nu0/+2OIMOgJ9EwqSXZi68/4b0QPOIOY4LVTf0Imudf/50145
w+hvwcA10U4slfTJdY3+Dy6y+kicqGzHtBvaRt0HXCDmaRr5X1479m7hVc31
dIFE8zr3lOR2lKBY3EuNcIG8VNncSp92LNcY5B/54AKdpBEi/+Z2fMfSbKqj
5grKNu5q77zbcDY/KpJ9ixuMPHI2/sf3Ff+V2DZ5CrnDjwShZgK9Fa+oRb85
SnAHet8ZvsONrbgg/9nVW8cdpE5ppDwObcURejFvvZM7XEl78+BgQwuadtg/
epvjDmpjz18nn27Gn0IBDd6qxyEzNqd7V20jmltrnHPw9QA96803X6Y1on9C
yabEqx7QKxi9T8O3ERf53kXNp3iA0GOfF/s2NqKqzzRJqdoDkiuVIv873IBh
LvqcWeKeEEupUEwe+Ix7rKK8Bwc9gfBe6de2ws94hyM+ZmDRE+rCcu5mh3/G
lsaHN3k3ewE7bzT7S+nPqF8V47zO2AuuEsz7PvvV4bamYIPgl14Q+l9f9F96
DaZlmIvOxnrDFmlzvejPNdjPJqId/MQbiv5UzG64V4Pa60Pq1Ku9YfZsjtM2
/RrMHDpbeXXVG/yTfFTUIz8h++uPVpahPuBWR//uu6kaxVM/B9GCfeHfTZ+k
2cGPyPnx3aDQHV/Isu0zOfvmI1aPlFMSin3h+1DFmyi7j2j2oWfHrUVfcFiJ
up6VQcaHDOmT49F+kOEm4/3Msgoz0/1iWd/4g/5v2vFJRiXGbZVMGujyhx9+
ta5KOZX4TKc7RmbFH6RCvI8WUyowxMuc86/JCSiIeWZBTv+A1dyi26RGTsD7
AgX13uEy5BE+OTusdRKclP8qb48vw5+kpb56j5Ow+rZZwUWjDPuz0tKtkk4C
VJ7aNXKtFCXMR2IOzpyE+tbXInPyJTiVtuYQ9voUEFXtNm9IeocO4gHUUr5A
+B8ihQIR
     "]], LineBox[CompressedData["
1:eJwV1nc8Vv0bB3Aj8ZARKaU8LSUh5DEK10VFg3Pftz1um0hktDNDSVKyHlQi
IyIN6zGSlZBNi0qEzHsYiYzf+f11Xu8/znl9v9/r+n6us83Ry8iFi4ODYwsn
B8f/n7V/vc8bsigGMymP6RJhL+zlsl+7PaIE7sXzct08fQZX5zqoXDpdBmk7
78v5cHjimu/Vv2velkGnxCr9+fceuFZ8+yvBneWgLMP7QCLPAzcHDRxJ/1IO
K1F1hKCVByoZO5m3Gr6Cqx8/65+qOI35AcpaohJVIM383CKT6I5KiY4P1fSq
YLuadV3seXcsfBnDaXOuCtys68JcjN2x9OfUm8ftVbCzwvu+iog71tEKCK2I
aujUmorSv30KP0ur2Lst1MDWkCWprGQ3fFLnOe8rXQsrdMugiCA3vOL0OCaA
Wgv5b8sbnzq7oWTapjcxWbVwJ9igpHCfG9ps5pR9ZVQH89G15SkNrtgv2jq9
NvcNsHf+dVqIxxVHV1zDy60bwJ4ycK/+kQuWpaRtrb/eAHu+tPaI3XbBm1q9
pe0vGoDw8N8QcdkF9/oRE0O8jaBVFuY9SnVBz18qNJHCRjCpkww9y+mC7AlO
SZc178AoMFT78ClnnP98L1/oVQs8ZvXFLlOdUHexprt8vAUMVz27IwhOeFNq
bMFtUyu4UwRiNeWdcJOTun7txVaoT5JRnf/LCTUnuvsuKrfBManc6YE6R4SV
6zdYxu3gs5r3jjw6YsjaqlLLxg5oPpglHX3cAbMedRk8/94BunIruErTAZv2
/+xb/bsDhtRMFO7IO6CYmdDqwl2dIBLSnDoi4oAZyXQjobBOiLu+kyPjkz2+
2TE/VqPdBWyDpjUiHvbIp6q8Wa6wG16FXyXmde3QOKLp+GxjN/AwpiXPydlh
yhfHy5V93RD4MnhszXo7VAmN/UAVeA/VulEZ/47aon37TPR5x/egvSX1pECM
LZa6l/C8FvkAGox0Sa0RG3R/qMmkeX6EkzmFDt7ZdCya6t4iGfoRLg6Ex+rH
05FDz9NgMPEjWL/EUtUQOiZMPMi5UEdabQnpdDrWaqw43ZP8BDlR8Uuv19Jx
c3f1p8HGT2BcLG/XGGyNLXz6NRd39cC2z2ZjrDNWWN9QuKnrYA9oOLuc6rK1
wsob288q0HrgTydPdwNhhc/5lncM+fWAqdSblXEFK4zjK7pm1NEDDv4TjSIs
S6Tz7Tgm798LPyUmy16dt8QJ3pW2gY4voFYf47cUZYFDbz1ktH9+AaP8HG/B
YAv8Ft4TnLT4Bczu+tnK+1pgO2+xEnX3V1gXb9F138wCC3k9Y1/5fwUp788z
alst0J+31yxx9zeobXyuQRSb4xrekq+GAX2gp1u82n/SDKtv3PO/EtcHluGn
DOy/m+EF/mDJx7l9cNay4ZVJlxl+FzxmydHTBzoe6t2epWZoddPT3VLyO1zM
EM+3vW6G8ndXhgQufYfUdyfuyO4ww+6UHV+9lfqB20+gluFqivl98XK8Wv0Q
5/GEt4huihFb+fwfHO2HvfYJ+hE0U9R+NLGpya4f6p9Z+FsfNMXszCKLHbf7
4XCdtnimsCn65el3vx/rh4B/LuhWlZng9rLT7w5kDEDp1Uip4k0mKEJPdeN/
NgDXWhJN69aa4PJSN09P6QAkfbXS/spngj062ni5bQCaEgWXFeaM8W6jSFHJ
wgCwyo/soXUbI8fnohQV2g8oCJxZDI82xm9zKz4Kyz/A4wjvvqsixticpCK8
zDcIBprRY118xlh28FRei9ggsC++0FLkNMaEoM5hjz2DYKm3K5JnyggNeTOt
c00Gwd4waGRbtxFWrD9+RCZ3EHq9rnBJJhvhvX/iJLZbDEGIbe6bXjkjPKm+
yrLHaQiOJ9t210sbofLBc0kxXkNgFRq0sULKCJvQZBN3+BDIn5qXfiNihAsn
1m0eLBqCf0P1nKizNLRwjPs7S2wY5nwnzh+uouH6O3G7ZNuG4R8d0QpPGxoO
3F3lOtAzDO/DKsOizWmYH3fucfLwMCRYCcZW0Giol2wiI7A8DH8o510U9Wh4
PnOd7ITcTxip7Je+vo+G3eVx8vk3f0IQT63lIDcNY0biVJT1RqDTXyEHCqjo
Y/C2ZgdtBOYb/l3blk9F6vN5qjh9BN48axtweUJF4Uu2nr99RqDP3uRpThoV
b/HKZFU+GIH1fNlOEdFUDN9VvuHE7AhURH3yzvSi4smbk5maHKMglX7eIOc0
FfUYf6soCIzCyIrG8UJXKq4qDqOu3TYKj4Qs7vXZUTHkCBHx0WAUYg7MS0VS
qejv3L/glDEKWyrGxZX3U9G6QSzC9NkoEOyenVn7qHhATm+DftkobKjsXbdN
jorz00/2y7aPQqLO1Rt7pal4IfScB+vPKOS1XTaK2UDu7xHvN3/jMVArbDh0
9A8FT36Xr47nGgdLv3lK4AMK3l847kwVHAeDcj3vvYkU7FznxisgMQ6jJpXj
gzEUhGOPDIPlx+HjO6Fe/xsUlHi5vsfdYhwYv7gm4RwFm0JXpiB/HGx5AsIE
CQpypGxOWPhvHGCP4PmAYxRU/U9Do6h2HMqL/7WbP0zB9ImzQbKfx8Fp9xEB
cU0K+puOCIivmoBAmY2SvbIUVNjdsXPMcgIMfLl2POCnoLMO422G8wQ8uly5
qmk1BZOtBU7beU3Agy+i17m4KcgbfeRFd9gEjL9poiX8IfD771Kt188mYHdI
yYWjkwTGND0yi+OZhE/rlUw6OwlsGHw9T4hMQgP8/by4jcDl5S/3/5KcBCjy
Nc9qJvD0/g0/AhUn4YA177nH9QQevh/pdcp6EjYyKBaK5QTOeZ67of1iEn6I
R12xyCJwzWhza3/FJPBnF/qUpxO41Vla/FrDJCiuHzDdm0bgUasPae/6JqF4
Ua5F6T6BiXrq5RZCDLC03tb+KYbAvOpozsWNDNgjNxj+KJrAKs1R/YfSDJgS
+Hvp0m0CR5WTu4c0GXD45H98BjcJPPD34qTvaQaUSYhw3wwhkEg2UVl/kQEc
JxZWlQYT6Cj+9EppCPk9qeCEmUACIwVseTmSGRD2aIJ214/A1OvFhumZDLhF
feI9dZnAQk7hOL0XDCi59oLP/hKBX+Zeb41qYECLSPRt+/MEsnwlXBW7GeDy
zttn+iyBqxjeT7v6GJBR+7QkxpdA+cFtBzbNMUBzd6zFLy8Cde2uBL/iYoKl
0oXssjMEmvV01tsLMcE0Q1Yv0pPAwPZQ48fSTLho+9qUdpqsz4kvSceVSFvy
v9JzJzCrXuX7pCYTtMUW6UdPEdhWMeShYsKEd0ujSt6uBA6qaRd8tGPCr54g
esJJAn+/TJi/cpoJpyqZTxpcyPPP0b9eHcIEFb32FJozgSo7U5udbzNB0o/v
QLYTWY+Hv0X5kpmQV58zyE+avolmmZvJBCmerKTLjgT6xOc8JF4wwSxzxnjG
gcDrIlzD7AomVKTGCPmRTo60kotvYMK6syF1gqTzVxf4qncz4bJos3eePYE1
VwVKe/uYYPTTX8ic9IdFp5XAcSY41z1OFCQ9frHiyPY5Jkx8c+ZvtyMw+DJ/
vSMnCxrqO2xTSPOXqJ5S4WVBke3au5dIx804rlktyIKI7hP3bUlLKd959lGU
BQlJ+X5U0tle5UY5EixYZe0hS5BWfvpz9ooUC3ChIt2cdMWYWJLBThb4Xfs6
4EFaTwY1pWRZcFBR5EcU6XYXjz7mPhaMnLj/sIy0VXpiSPU/LPDHVrFp0oPf
66RjD7Jg/7W5A2rk+s9IsRucdVign3RGJJz0b+stHqr6LKhZvH1ngHRo0jFh
PkMWmO8pLThGnk8Cr7nlBSMWSO0jzhWSfnLeOX3QnAXM+g7aHvK8K3/4TBrZ
kOu3jzqaTbqTFqRW7Ui+L9lqokTWZ/j1rav73FhQXz/oW0d6QT753QNPFsh9
kn7oQNZ3O3+R3ZVLLHDdFylWRtZf9VJNzkgAC/IC3E3Ok/1xfLht2iyUBXoa
Y3EHyP7xqRkL33+bBdvobqt/uBEYpvi7Iy2WBYcNtRXryX5LTOHZLJLEAq1i
pxMFZD9WXdn6fCKdBTcifPVzPQjsHpFfsMphwbA7ZVsx2c8jZgcPN+azQDbH
8VsT2e8i+80+ZZayYM2o+sxaHwLtxiM57NrI/dSXya+/QKCvZdLxlm4WHGo/
WuV1keyvt1lxB3tY0C8WuKmLvH/56dUyEkMsONViKlFC3tdl6zlqxwILjtYU
9k5fJVC0adU94GBDtLq94b1QAnepiw495WHD95XZ0wbXyDxYJ3/5pggb/npc
+ejdDQIfNDumHdrFhiaD6/e0yHx5fsB7/MVeNjwUVtyoTOZPXXbAP1uV2LBH
sWOPYhyBE2GJjYsH2XDL4MDc0UQCNbVa2UU0NrxzFh+bSCWQmtt7cKc5G9ap
dGbJk3nnvHH0WgydDZzXTL9ezCTzZpZ7k5crG76pU3JlnhDY81RDVyaADS5e
guf/FBB4WSozJjmbDW4/FyWcGglc1KQqBOSz4aTtrM5FMn8Drf802hWyIcYz
zyiBzOewRBqndBUbuLv8Ns++JzBadNnr2Uc2+Bw/N6byg8yL1eaGdaunINaG
plu2QuAeaa7RrDVTsDVeSsmPnA95h56GRYhOAY3rR4seLwVfBHNXEFJT0BFh
xb0sRMGKhWeyn/+ZgiI/zqVxKQp2Mfj4GM5T8MqDX6EWKWgmWJje7j4FTlbH
7OWPUPDTXjso8J6CB+ek+R+R8+2bW9GFS/5T8PDPnZInRhQcG3AY4oqbAg+J
z1s0XMh5+LGsZkPtFDC+5err36Kg/GuPAJ1t0yBJT5MRG6DgF/WodL7d02Ba
p+WX+5OCN18+bWyTm4Zs9a9hhpMUHM5kiNuqT8PzneIv839TMPWWd/4VyjSk
PKuOneKloqjVub6CgGn4UJYsLLKVir9m/HR29UzDldj+ga/GVMw4c991sm8a
qsMOD+maU9FopCKqcGgafq9TSMqzouKz3qXPuuxpSPgvTeS2AxXdaoJ87fhm
wPrxQ8kI8n+m905oeqLqDAQNicbY3qJilWwkj0DsDCw5lpQENlLxd/etzjOJ
MxAhnLJ7fwsVFYNuP+x8MAPdana3xtupmNp1VyM5ewaCD3Urun2iYrB/ouee
yhmILnZtjv5JRWzNfK8/OgOOU17hKatpWOVTlRkGs+AzGbaQqU/D6v9mjyyP
z4KQjoWd6nsauonFO39gz0JlwGtNvR4aCp9RCc2fm4XFJmaIVR8NbXacrbLl
/gWKf389Ej1Kw/ko1oHXm35BaKlXpOIyDZWcxvcFH/sFsTHChw/JGGGaYP9G
rse/4IOZ1urcICO86tg8yeM4B9Y+juNGB43xmQLTUO31b9BmhJRZ1ZtgxRu3
E5HiC2D+l3fr3mAzvHGJeD594w8c2zLU55JsgTWGwS3XfiwCbPu3anu9Fark
XaPcHV2E1G9qqvrtVpjFH9lxn7kIFWrxsV49Vhj5Nv59wZ9FcFh4yt3MsEIT
ndyv/WJLcDbial7BBmscVvkwqXV4CW7sYZRpuVsj/2Y5oV8ZS1AjdCZXQ5SO
/leUojlzl+Cqpa9Gz2Y6Mj6pigq+WILss0upgbvp2BWvs37nqyWY8J5e6NSk
431hcymj90uQEePfmuNKRwXuEIV8nmXIMHgXL1xJx1SH8OelAssw8zgpYrKB
jqJVt5TfrF0G6wUNalsXHef8/1X9smUZmrcamKSM0rHqV542v+oysG4ekXMX
t0Fl05dV4prLED2nmHtyqw1mFJTobtNdBuZc7vzJvTZ4w7tGT51Yhuc7CrnP
6tjgQuvbhkMmy6CddrYy0MAGPeRbjlOsluGS2W792+Y2+C2ys9nKfhm+8px6
kOZog7Sxj8TJk8vwM7+z6j9PG/wfUet93A==
     "]]}},
  AspectRatio->NCache[GoldenRatio^(-1), 0.6180339887498948],
  Axes->True,
  AxesOrigin->{-2.4, 0.},
  CoordinatesToolOptions:>{"DisplayFunction" -> ({
      Part[#, 1], 
      Exp[
       Part[#, 2]]}& ), "CopiedValueFunction" -> ({
      Part[#, 1], 
      Exp[
       Part[#, 2]]}& )},
  FrameTicks->{{{{0., 
       FormBox["1", TraditionalForm]}, {41.44653167389282, 
       FormBox[
        TemplateBox[{"10", "18"}, "Superscript", SyntaxForm -> 
         SuperscriptBox], TraditionalForm]}, {82.89306334778564, 
       FormBox[
        TemplateBox[{"10", "36"}, "Superscript", SyntaxForm -> 
         SuperscriptBox], TraditionalForm]}, {124.33959502167846`, 
       FormBox[
        TemplateBox[{"10", "54"}, "Superscript", SyntaxForm -> 
         SuperscriptBox], TraditionalForm]}, {165.78612669557128`, 
       FormBox[
        TemplateBox[{"10", "72"}, "Superscript", SyntaxForm -> 
         SuperscriptBox], TraditionalForm]}, {207.2326583694641, 
       FormBox[
        TemplateBox[{"10", "90"}, "Superscript", SyntaxForm -> 
         SuperscriptBox], TraditionalForm]}, {248.67919004335693`, 
       FormBox[
        TemplateBox[{"10", "108"}, "Superscript", SyntaxForm -> 
         SuperscriptBox], TraditionalForm]}}, {{0., 
       FormBox["\"\"", TraditionalForm]}, {41.44653167389282, 
       FormBox["\"\"", TraditionalForm]}, {82.89306334778564, 
       FormBox["\"\"", TraditionalForm]}, {124.33959502167846`, 
       FormBox["\"\"", TraditionalForm]}, {165.78612669557128`, 
       FormBox["\"\"", TraditionalForm]}, {207.2326583694641, 
       FormBox["\"\"", TraditionalForm]}, {248.67919004335693`, 
       FormBox["\"\"", TraditionalForm]}}}, {Automatic, Automatic}},
  GridLines->{None, None},
  Method->{},
  PlotRange->{{-2.4, 1.9}, {0., 248.49120494000334`}},
  PlotRangeClipping->True,
  PlotRangePadding->{
    Scaled[0.02], {
     Scaled[0.02], 
     Scaled[0.02]}},
  Ticks->{Automatic, {{0., 
      FormBox["1", TraditionalForm]}, {41.44653167389282, 
      FormBox[
       TemplateBox[{"10", "18"}, "Superscript", SyntaxForm -> SuperscriptBox],
        TraditionalForm]}, {82.89306334778564, 
      FormBox[
       TemplateBox[{"10", "36"}, "Superscript", SyntaxForm -> SuperscriptBox],
        TraditionalForm]}, {124.33959502167846`, 
      FormBox[
       TemplateBox[{"10", "54"}, "Superscript", SyntaxForm -> SuperscriptBox],
        TraditionalForm]}, {165.78612669557128`, 
      FormBox[
       TemplateBox[{"10", "72"}, "Superscript", SyntaxForm -> SuperscriptBox],
        TraditionalForm]}, {207.2326583694641, 
      FormBox[
       TemplateBox[{"10", "90"}, "Superscript", SyntaxForm -> SuperscriptBox],
        TraditionalForm]}, {248.67919004335693`, 
      FormBox[
       TemplateBox[{"10", "108"}, "Superscript", SyntaxForm -> 
        SuperscriptBox], TraditionalForm]}}}]], "Output",
 CellChangeTimes->{
  3.560663285250939*^9, 3.560663453524654*^9, 3.560663594983471*^9, 
   3.560663741512824*^9, {3.560664075384571*^9, 3.56066408137998*^9}, {
   3.560664132813561*^9, 3.560664198244892*^9}, {3.560664278195187*^9, 
   3.5606642836881247`*^9}, {3.560664322237179*^9, 3.560664358648508*^9}, {
   3.560664447621423*^9, 3.560664453381219*^9}, {3.5606646763701763`*^9, 
   3.5606647279934053`*^9}, 3.56066484664599*^9, {3.560664984003241*^9, 
   3.56066505319864*^9}, {3.5606659597056093`*^9, 3.5606659853153877`*^9}, 
   3.560666031426546*^9, 3.56066939770329*^9, 3.560669713908492*^9, 
   3.560669899708403*^9, {3.560670085384376*^9, 3.560670178692306*^9}, {
   3.5606703593498383`*^9, 3.56067038034654*^9}, {3.560670450206572*^9, 
   3.560670500204837*^9}, 3.5606706258459587`*^9, 3.5606706862639503`*^9, 
   3.5607546803609447`*^9, 3.560769356927058*^9, {3.560772444427026*^9, 
   3.560772470479197*^9}, 3.560772514432353*^9, {3.560772594684251*^9, 
   3.560772618520273*^9}, {3.5607732105458517`*^9, 3.56077322832228*^9}, 
   3.560773436578498*^9, 3.560835595648848*^9, 3.562664481994877*^9, 
   3.564489507667389*^9, 3.564489554819833*^9, {3.5644935222379503`*^9, 
   3.564493535501164*^9}, 3.564493911504744*^9, 3.564493955153488*^9, 
   3.564494010335148*^9, 3.5644944824532013`*^9, {3.5644961718922853`*^9, 
   3.564496180211885*^9}, {3.5709695223505163`*^9, 3.570969547504285*^9}, 
   3.570969602183144*^9, {3.5709696987434464`*^9, 3.570969714381452*^9}, 
   3.5709698196847267`*^9, {3.570969916236452*^9, 3.570969969876099*^9}, 
   3.571032477561594*^9}],

Cell[BoxData[
 Graphics3DBox[GraphicsComplex3DBox[CompressedData["
1:eJx1XXlYTd/XbzKFBg3SpESiSCoNYp8mFSJzpsxjMuZrDsmQWeZZZKbIRXLZ
V5RISYhkSAgJUVQqXu9tr3Weu39u//Q8n2c96+y71mevtfba+5xtOXZG/wlq
Kioqfg1UVNT//td+VtXI0VFddqqx3rKw/J/UZo/x6H5uOjIzSZnexIm/CeD/
hbWrCahnLID8l8NzJ7YO+E6tzHUrtvdoI9yaNZnaXldBvO2Ezqe/qhvIvjSL
/+gfU04AX9Xr2em4yOayqDfZEUMWVyH+ZbVv8299WwjwXMCtn4d4bjHogs+d
EH5u96WwTzR98+PlS9274HMBnzZry8T93UyE7/Ln1lDAR+6sN+Oql55MU+X/
/7IRD3LS3JMUZylb1mxYXI7nWQJ4ZOLeM7MMDGSnogxPhgc9QTy20cWsK1+a
yiLl43+H+IS1ezY/D1OTJcjlvyI+/mRUbc3QnwTsAPjU6NsvI6wsBbAD4N+7
bIpbttsR7QB4yZ1XFmt9PDn7F1L3/IoFdvu6c/YvpNPMA1ra29ujHQBPWWPd
rbdzM2GE17qB7icqENc/cMjCdZ6aLE2u5zvizSfubji5pJlslFz+E+L1dsoa
fTqmLusc69ve7NFrxFef99kpnNYVwM6AG7ycnff7mq0AdgbcN+i/uK9DHQWw
M+BNVliu/djOQQA7A/79S1ZVpxxbAewMeHGmYbL6AztBkW+F9GSnE2orjzgK
inz7K//y25f8hd04vhXSE1vLups/8uXsnEMfNj/ZTfbEk7NzDm1844nhiFIn
zs45lNbbpVf/YGvOzjk0Zm7Aq0n/6QiKds6hJ04NsI54UV9QtHMOfbx5Zsa1
HWaCop1zqOUTi5yhHo6cnXOofQeT4oCP3pydc2hKVuLKN3E9OTvnUM04q7wV
9b05O+fQ6zPLDo8f687ZOYc+P9LxZk83F87OOVQSX10v+aI7Z+ccOu12fYtb
WZ6cnXPowMW3z2cd8Ec7q7C/ZW/6vh5z3gvtDHjHZxOiAqRd0M6Au5VLNEat
sEE7A64Z33t8cvcWaGfAvxwfMmOlriHaGXCTQZ1tFlpYo50B37bK5tkC6oZ2
Bnx3wqwrBqmBaE/AQxK2DFz1yx/tCfisYI1srTCC9gT8dj29P88mu6M9AY//
c8V5n003tCfgN0teRNzN80J7Ap6lopYi2RTA85Yo4S1RwluihLdECW+JEt4S
JbwlSnhLlPCWKOEtUcJbooS3RAlviRLeEiW8JTxvWdwgSuIwURKHiZI4TJTE
YaIkDhMlcZgoicNESRwmSuIwURKHiZI4TJTEYaIkDhMlcZjwcZjlQaIk7xMl
eZ8oyftESd4nSvI+UZL3iZK8T5TkfaIk7xMleZ/8O+9/J0rqLqKk7iJK6i6i
pO4ifN3F6kCipD4kUB+my8dTROvwIpqpUlhh6Goqc5HzMw/xIZUN9L8YltJF
jZ6Etw4oZX7Jpw8vxUy9vPIdAT2AX1z/QIUYmgqgB/Ad01tdSzN3FMIXfRy8
LiEJccMmv/o8MxaEX2mxtfGVdwngh8oOjPVXFQQj+fiLEf8ZczrFbJQjjr/O
Dim03YiFC5sstMfnAj67zGll4VdPfC7guzXqrVJVG4DPZThZ+ft3tdShr1Ai
90sB4h18Mo+72njheAA3LGr7xIi68+MnMH7QA/j+Nlcrtie68L+LwO86fsr0
oKfZL7R/9YELSbceacl05f79gfjFhu5bl7VthXEGcLXtTexCjFthnAF8xNj0
lIkGujK3RcQpqEEFAdy6sN4da8FRABzs/Gvq0qPD0rsK3eT4H/TX0A/HFn/a
2A7HCfiw7yNaHBulg/Jg52kHXj7otaSTAOMH+ZCpiRHzGl+hoAfk9Se0J0+G
WGD+Avk2E00cOhx4QuH3Iq+y/6snKWwoAD9BT9JVnRna040xr4F87ev2tuOf
2giK8SSfFnYZqTrCnOdJDn1Xc0t46BbA+5GCHzn+UCX8ocCfI/Lf+x31tLW/
8tXggxPPKwq8AnnAtzWwNL/j547+AvzhkOqacSaCkN1r7J2Qb9Wo36rrr50b
LnkjDvKfz6m1737GVyhuc358QqWqDPBZrdfM32bejfcj4f0I8pfSTc3ehDcT
OD8S3o8gXzipjTR5jB6vh4AexbyZQsO129yIJ615/xLevyAv89W5+l7FlY8P
BOKDYp79a4cJWzv1XdqTjxsE4oZi/k2hnY51OpazfSAfTwgfT6DeCwrKPV11
ox+Xl1OopV27y1NMuiNPQH7AgyNZR1t5c/k6hd6J1X4/frcb8gTkXeobZDW8
3pXL4yn07I+7zU6s9eD5Q5TwhwB/FPNLCrWr3Rc2dEAAzx+ihD+E5w/EN4gb
inVUClk9e1XZvUbN+XhCIJ5w/CE8f0Ae4gnHH8LzB+SV5C8C+YvjCeF5AvKQ
1zieEOCJYp2WQoKaXro7xcOPixs55FDL31dUx/jxPCHAE44PBPjA+Z3wfodx
Qpzh4jyBOM/5nYDfwV8g3+zx1dXPYn4SLk8RyFNc3CYQt7m8TyDvc3GYQBxW
rOvyydxKX7ogtaugWNflk/O5TpYn7jkJinVdPjmcU6/EZLqjoFjX5ZNHW+qf
i7jsgvMOxm+arj5QL9sI5xfgm16vrPfO2ATtCXjSkKvRPfPbCFw+JZBPwW6Q
Z9UTNrTx/24iU5x3hTTTxnxws7/xSrEe/pvX3Ad0Td/RkovDOXTFy66N8+07
8n6hvF9AfvGBjW5z1hhz8TOHalYFtzEK0uXtTMHOHD8p8FMxr+VQj1eju2k0
Jbz9KdhfMa/l0Kw5W4SsFy5cXMqhSTdq02PdXbm4lEMf7thbExvdnYs/OXR6
54Dvrl99uHo7hX6ZvNqoZKEX2g3iZNm4HROul3fi4w/l4w/Iy15Nb3NqlCXG
GcANzWe3TXyuj/YEfOK+ZlMnrjHDvAP4/RazTOf/fS7EDcA7XK93OWeSN9oB
8LkjZrZbWyXGZ8Cdni4dPWucmN8Bb91+Zl7EJ74PlkJ4O0CcAf5wPCHAE8W8
nEN6brWz/7W/Ps8fAvxRzLM55E9m91cuG224fJpDRjfPexwcyeejHKLE7wT8
rjjOQrLi9e/hiyWFRHGdmE9OdzzZ6/YQd4wPMB+3aY9cvTbSCPkJ+NU1jnuS
zllgfAC8MnfAmK0tO/B2oGAH7vdS+L1cXKIQl7j4QyH+QN4EP3bp23Vi4MZu
fL6gkC+4eUdg3nHzi8D84upkAnWyvlw+h40ng5RHh1WZWfsLmW1GPNzS+gaz
Qy5939lw5OBHPkKmnG/vEZ8b13ZP761dhPchyY8LbdOY/gx6cbbO9QMDeiFe
N55EGpN/SkdTtz/qZzjRT7lbslZzEP9cAs8db7oyJCy/BPHWNzaG2c92Frps
9Eq4FPaTwngMq7pP3BesIngOcuu+wv05jlNnj8r1Ln/zJvd7Kf97YZwwHhc5
D9+gfKOal0vafOqO+kG+Yee++6KG+Aolcj+WoR36DOs+oY+xFm8HwtsB/H6g
BbFZOGOwcErO8y/wu4hWznonSZaWcCi71Xat4keIH521fEGzUA/UD3qmTuuU
o1nWn6tLE+nOkXNrDBsP4XECeM3SQS7ftqvJQD7oSn+P9QcEIfLnw6prhZX4
u0LNtr2cvdsI7Q94Uu641ZXuuigPekqjY2UlT015nAB+6FpL4xMrvqGe4pfa
Km2im6E9QQ+RquhtMNLncQI42A3k+0V7VjxaZcnjBPAl8jj2FuVby1LG2Wx2
QjsDPpE63fkz3I/HCeCT385v5GO2Dcdf/9WIiMC9Qehf/F0p7Sbbb+yDPAT9
Bxd0dAtO6M3jBHCYd6Bn5vLZRSHX3JGfoOfp/eJQ21qBxwngMI9AT2Bw0zO6
j1yFJXK/lCIeln6xfFaWK8qD/qj00gkLd7rzOAE8PWSCT+qQMpTvPny7+oNL
XXmcAA5+B3yTb3ByancjHA/gHW7/HnotwF34+efU9ELbWsTLOn92D9rnx69z
CaxzgW8wX6Y3mrc/1U6HjxsE4gbwCnDzFrMGWq8sJzBOwAfssTp1cWstgXEC
LukYn+xT4szroUr0UNAD/AFcNykiePooX64/lkGXz3MY0FKlL283CnZTxFPo
UruRsivNDZH/oMc1Lc3802BTbl6k0G2tB88o9rQQ9OX57iPq98m0ezHzRXvE
Qc/wPdeuGV2wxnkE+FTTu/snpzpw8yuFumRsb9gswpFfpxNYp3PzkcB8zJLn
2Zegn0hsoz62zHPn+zME+jOK/E+hOSt7nJ03UcB5BL9reMStY+0rPDg8hVZY
FX/2Nffg4zyBOM/xkwI/FedFCn067/yiwyVunHwKfVK8yOlEshs/HgLjUczj
iXTbiqEHc5d05XECOMwvsH+44NQuZio/H1Po19xSj2S3roL+7Z8b7937gfr9
8hr7LTrWHXHQM++srNe2hd34eUdh3nF5gSjJC+TfeSGF2Dv5/hwrmKA8xvMl
106pZBvw+ZRAPuXyBYF8wfGfKOE/Af5zfCbAZ47/BPjP9Q8J9A+BtxAHIv2/
pT6e0g7zBejf/et0RsFubz5fECX5gvw7X6QQ2015rofu9kR+gvx7zdxVQrkX
x9sUEtVvkz+d6MPXMwTqGS6/kH/nlxTy73mUQmC+cPmFKMkv5N/5JYUomS8E
5gvHcwI853hLgLcczwnwXHHdUUg8vWauGjW9k8DFYQJxmMsjFPKI4ro+l970
Oz2xT5sGfP1GoX6DdRPgNkv3Sfb2rsf1ozKozHv3i8JdhnzdS6Hu5fIOhbyj
2K/IpQ3TJ0yvvefM7S9kUCdJ7CLD1aI9cTx+lkauL124/kYu/am9t7tXUheu
j5RBY1bcb7Y61I2f11TJvKYwrxXxFDrbIClHtbk+4lDHRl1e1SpwnCG3/kqk
2sfmef3npc/jBHCIA6AnMvvNV88KI5zXgP94uvJH1QRbzC+g339BiOqsxoTH
CeBgf1y/l1svOrWA788n0tGd1DpV3vsfnAAO/AQ92hphFjb3uvN1OIE6XLHP
mUG2p2fc2/pFS1DcD8olRvX0+pk3qSQcrwjwiuMhAR5y/iXgX44nBHiiaP9C
WuoRm+EYoiNT7A8U0uoxNi3n3tKRgV8sXgRe+PPnFXVXPZLeeIqqDOI84PUD
VT16Xhf30wH/VVJWM72/ukyxv5FIiw533XnziBfXB8ugtdvmXRzcUx/5CXb2
9rsyP3CMGbevlEFPZkzafKOJDuYdkG/edna/RlfF9QXg7VyLh78sE9cRgFcf
b3fG87O4jgA8rjrL37rYj+tzZtD/ogzuHZkXhHEe5K+2T+56cGwg10/IoA7F
Nkl6UR4Yn0H+xZbarKhOnlz/LYOe0bu4I2K3GG9Bvnav/sv8bLFOAHzZ0TdF
Rwu6cv32RHLDfYCq2QQDrv+cSF6v0Bpyw8md6xsnEpU1Pul7l/H7BTkE+nVc
/CQQP+G5gC/pd1ZnfK+fRLFvk0u8wmwz20Q4Y38S+jbBMqutjjkmXN+ykFR2
CS5f/qEzL0+VyFOQB78AD+NyawImV7rw46QwTq4fRaEfBet0zAsmf17UHPTC
OhbwIUWqYc2G+fB9aQp9acX+TyF9d3ZlxKwFHZEPMM5NYasvnxzXme9XU+hX
c3mQQh6E+AZ6TDZmRif+rec5PlDgg2K9lELfbz1w29e/Hd/3o9D34+oiCnWR
4vo6hVoWL31+OseX7y8R6C9BnQO87VO92XzAaV+enxT4CXULyN88XLMnRODr
hBR6PHSA30Xn7jyfKfCZizME4gyX1wjkNS7OEIgz3PqL/Hv9lULAnpx9CNiH
O6dB4JyGov0LybgMydsE91Z8/CEQf7g4QyDOcPGEQDzh1hfk3+uLFAL25HhF
gFdQ9wIe/Wb3tqQO7lyfNpfCfFc8l5VCzXZuyN8b3Va4Jx9PNfIzu6FGYNdJ
rXl5okSegDzkfeCJR/jZmqX7CNdXTySQd7h6iUC9pLh+yadarU36HW2ZRxXn
exFNdUk4+PC8HreeLaRvfoSdW3jQAetSmI/mJyONl31x4+1GwW5cvCIQr4A/
gM+9m6S71NSBqx+KCJwn4fI7UZLfCeR37ncRJb+LwO9S7Ocnkv/aD5YcNbPE
eQS/q6bNcdcZJ8spjAfw6+3MZ/wJ/0OhTw7PjR8340v0fmO0Q+8hPmX+MW8J
9R+V/zXfhu8nUOgnKO7nZtDXk1Uajesp4P4v6N/4YNiVdF01tCfo33Bx+7Eq
TyOBq2cI1DMw3wF36OP7XiPuPeX8S8C/wE+Yd4ObHDedOKkVx9sU0jk+cp/m
cSt8Lozn67nHuy8bmuJ5ORg/0THe/ELTGHkF8p5+Z+JSetjw58EInAfjzhcR
OF8Evwv0WO8Jv9zjVQuZ4v7IX7+X1ZQWVD8nEN9AfvfcieV7OzaTBbt3vtio
rxq+11A3+1pjvWfje8Vw6fhKxCE+F89INmv7+RfiWx1bz3kSUUV4PXDuLkq7
h2/2pTLEp73b/DNgB+yLfUcc9msCNStv7QoR5TUWth5v4A95U5SHc3oz56nL
9PLE50L8iV6+5FpU26+I15j5RRT4V+F7DYAD3z4ZL5s27bOIVyY9b52s9fh/
5MG/vvNaLj478jPiMC/idQ+47rD7gjjEeYcT89eHeInjgXjbPeyUnu33UsQh
3zla244dOOAj4sCHm6ktbz6Y+R5x6JOsPPDgOr3y8X/0CCN2XKm0+kiU2AFx
yJupgdmzr6QUEV5/y4cvB3yOF/Vw9kGcsz/inN8R5+yPOGdnxDk7I87ZGXHO
zohzvEKc4y3i3HxBnOMt4hw/EefmC+LcvEOcm3eIW+6cUvPDsoas6XztQkiF
OE/Da7aqfXtcRi7cMZ0UXCnOl2lXX612TftJBN8EzdyscsT1zGT1Y5dUkQeL
L/9wfybOo7Tu43u5V2bTZ2GdNWxfi/xX8VF5HTjch1rZPP1Z1Ebkv/7mcwPv
tM0hc8m5Mb8eirhRuuumls0LiU5V8puAHeK8cBrkrNGyWzHJ0HK+2VlP5P/Q
wI83Jh4vJYZF15ekDv+G+KMPkionz1JanNVZ5dS9IsQfPr/6ecuYSvp59Mk/
b/SLRd7uOaXW9G05jZ9q3zt++nvEOzaZcGbof2/ppaMjfaJ+fRB5GzdqSnrz
39RZe0XUg5ciT7Lm228+PqaaJvSbfXBenMhDu9Cxdi3WZFL/n0V3T6mUIB6q
73nR+JuM/FGZZPvmlCh/q6dO+43bXpJCqzfuBVkib9V2LCwP2fqJLJuyKrpm
nfjcu1W7I1ZtUZVZ9tS449z/B+I3p8bObDRQRebTaOj93Voi3z7mnF0wfnYV
sV5Z1MEuR+SVW9y0Ew1uq8mKxwUMPRNXgXihaUxfV78PdERRh/paAR/Qnpx9
EDf4bTHiw8IC6ra9bPBOu2LEs2+VxFwZUU3HOkdHHjn7WZlfEO/Tf8S6qLwf
dNXg6//l64j6OX8h/tF4VNNZA0vp0/1unyeliX7v7/rtkbl2KdZ1gEPceL3k
mZZuyOU6XBYspO4QxjVZdZKWXphgcHXhFQI4F/dQDxFGFFiol/2PfvtXWuOP
5yZjvQp6oO46YHe85tCm7VQJTpSMB+VLIm1mValsIcManm1XUZyMuPH627cK
tiXTZZbTesW4LEY85KBTpxmDr5Kezbe81Dl6nCjBUV5nG1kwe5NEXGf9Wz9R
Mh7Epx2dEakWcA3Xd4BHhw0pM45MpLx+Dkc9nL+IknEiDvWwzfa2jgPSi5Tx
E3nO8U2cL4q8Qrz72x+Jd4RSenHf5amFGSLOPRdxjieIP1l9SPPqne80LXBk
7qdUEefmHeJcfkec4zni+7vN7be7xS+suwq3JSxMf95Slnkg+cS9Jqr4nqnG
Ye2Zu6w0ZS0U1onf6dszrf/7vbc+6gH8eKtVd0fushBAD9Q/9+oNurZtgaVg
KNdTi3VRwcClRdvW/qbf//z/333Ee7L3R0bH7j/YyXErvqfpdmft/m/5hrI2
CudDPlHX7FNGhRE6MmO5/teI6y58u9r+en1ZK4W++if64fFov/nqL+j2oPn3
/iz9hnjcmMT4+GAdoYXCPsUnGus1csGo49YC/F4RdzaaM89ZULRbIZVUfrFr
P98Bfy/gyXOXX9tMzIQY+XOrEB9tdivj3KdsosX1acvYOq6JQp+hkA4ck/SF
HHhPNT7XRO3eXYB4TU6Se/AEQwHsBvg5t/BJ/T91Ftoo7E8V0j/PPahzo84C
2A3w1r+HjIy930FopbCPWUhnvPw+dE8/O0HR74W04ZpslTUC4eyQQ59rTToi
pHfh7JBDTb5P2TRzUjvODjnUdWDt2FJ1I0FLyTkuxd+VQwOHzQtv2bMn97ty
aObrzXdSHH2535VDt61IHTyisBv3u/7Ks/NXMH4ISWEu+YvvznTF8QOu+bL0
fViXDvhcwM+wPjBnB6LEDkSJHYgSOxAldiBK7ECU2IEosQPh7QDrQSV8Jkr4
TEwfr5weSm9Qjs8E+MzxkyjhJ1HCT7JnXvLNTK+OPD8J8FMxXhUSn33J14a1
6MLzlvC8hfWIknhFlMQroiReESXxiiiJV0RJvCJK4hVREq+IknhF/h2vvhMl
cZ4oifME4jyXRwifR+oFnYwOy/9O00Pvv947VR/1rA95NaJ1wE/afuDKFieb
GaF8TFbzAv+YEpq6doXLprZmaH+ZzVLr/Euf6f27OhENL+ihndcz+RH3bVXq
P7JAOyczeXW1yIsGk63Qnkbyvs1XumTWydyDPaxkYM8je5/V+MeU0sjsCRM9
fjRHOyT7a1nEtP5GdUouu/ef/4rA+B/88PTOv/SNJgYdWNv9ohXa07T2+ZlL
YW/opITiDeWhnXD8AXX9E1rstXz16Hn6OF/mnT/tln/pHb30Mj5mzLXGMpgv
caxuPMX6e/B7DZj+mFHHiy2X2ON88WH6e8wpnv6fuQ3OlzlMf6H1jyVbvSxw
vsQy/TG2pdvXOxuhH22NAwa0Diimxs7JLYP3dsHfVTf+RzToVler3DZiHItj
/d5G81qmVxq2xbjkweQX3zT6aqPmj+PczeSf9XptVrTCE8dZQV83iWmdR6e6
Rh+ODnHF52bL+XaYSqdN93w+UIzDT1h9uMLIbWD1dTvUn8DwGDiPx/TYyP1+
n7zO87YvrhbHP5P163xiT+Vn3WuP4xeYfFCPLp70cyDqX8nkC+E8KtMvk/Pk
NfH0Nj67zbgz6rdmfcL+hvsz0wdaot8z5Px8QR56vzE7/U0dn3ub6dmzePEr
l7gu+NxOTM961h8Guz1ketTd6+/uIjijf+ezcy8l7P1EGKdrnX/JxF0jq/9s
scJxasr+3/4fybK8emkJwTkExtOdyc8s1b0g3K6H80uHyRfMjRly9mIVgfG8
nrAw7c+f92Rj1NeS/n10cDwXWP05jr2XAXyzqeMz2bi9V9Vh0+44zid184vI
hJUPbxvVYtyrjiyaFpb/hRSuHvgmqdcPCvM0s26+k4bBvwP2a4hx6WBdfCB7
bdslqX10RLxxXVwihzQKHfdNbCFAfTWAzSMf6zHd0+rpyaC+asPm3U/NiRbq
EQ2FteMW+U0sKqWX6uxP6x+rye+q/YECri+r4/OJhZcS/G3LCehvxvrhxz2/
LbrjpYbPTYJzKVqWEyNyTQV47uU6PlCdXz137rW3QHw4m1+/PV43+eHkKEA+
KoL6kL2HzvGBAh/guX6sfz6fnacCvP2Runk0gJ2nAv9ay+Wvkt+NnjdKjPFE
/XdYf9uAvf/IzXeiZL4TmO+gpz/j7W82TpgvL+p4RR8vffqwiaURxslzLI7d
ZnESxg/r7vi7vx86mVigHwGfHHO2qOJwY4zztfLxfKSNj09xLXpgi/l0MOPD
pEZP3j2e5Yh4E+bHt5l6j75edEH8OvNj3vprgzRJVz4OUCVxgEIc4OIShbgE
v3cm82PejLr35kCPVP7cNHplTnj85jhT5CfsZ5m4bX/YYMwz5CHguxamLb/n
rY/ym5meyYGbXfYsMkR8d53f6allkm1TB7dAHoKegtHfIuId7ATF+iefOky7
tW3RCwH5iXU++x4F8CGH2SEqIPZJy8bOiN9h49EeE3LhXZYgQBw4x+TjQ256
vB3siLgxm3cf4x0HdZgqxkO9I3X7j1qMnyAfxfTXnxwabbbOTdTPfu/o99oe
N/3d0b8C80skO7cGuCubL4Hs3BrEGQmbv3lRnWloBUF8LJu/IXHqEZf8vRAv
fy7POzT3xsrDrdJE/NCRujz4yOz4lEkbvfm8Rvm8xvIjgfwI/NFgdohn7+0C
fwQ2rzXaLzoYeMucW3ek0MtMHvCnbL4nM5zjCQGecLwiwCvFdWsKNYsv0jpY
6c7HHwLxh4tXBOKVIq9SqOrEuvc9FdcXKTTzWpuQl50G8v4l4F+ODwT4wPmX
gH85PhDgA+cvAv7i/EvAv1ydQ/g6h9VXBOor8NdvFj/f1k7Jd+6hw/uL8P4a
xuLqn4l1cYPLUwTyFOAXWV3RMMVn+SrJO8rlKQJ5istrBPIa5xcCfuHyF4H8
xeU7AvmO8yMBPyquE1NIS3bOlosDBOIAFzcIxA0ubhOI21ycJxDnwf74PmyR
2rxHYxrz9Tzh63mQvzBV0f6AQ3wGu/1m63EbFie5/E4gv3PxlkC8VVxv5pOH
Xz296r3tJiiuN/PJiy0tIo2rugiK603xuxaK68180ij43vSd0U7cejOfzPyd
cqqEuvHrDqJk3UEyWR2I847JuzjnPE7a1RbxbFZPdj3uet+vuSWflwmfl1ke
J5DHwS+Q96fePpY1fH0zbp1bSFPtxp3JeODMrffz6T0vm8y2Z1vzfqfgd/Aj
5LVeo/fcWJGgzdufgv05O1MldqZgZ8BBv/ev6Aa9f7lw/Y0ceu9wL9X4gx5c
fyOHOo3dOfD1Di8cJ/SplneptntETHD+Yl8rr+6cLTwX8AEnevXfc0XMg4A3
Z+dg4bmAWy2O3O5ywJu3DwH7KPYz/65f1y0am3HGissLOUR4r7U1b4Mzbwei
xA4E7KDYn8knF9m5PuAn9MOrWjyzOC81Qr8Avo/jJ+Dq4/OaHtvcGp8L+POi
Jx6V7zvxv4vC7+LmHYV5x80jCvOIi2/0+cph4/Rceglc/UagfgN5X5aPvrH1
KdjhJRtPABdPtFg9UMq+kwD4h8a/Iq8fui9NYN9hAzyLjUeLxXOwm+qROvvf
Yv1Dbr1MYb3MjZPCOME+qqyeOfz54Av9mu6Yv96w8Y9g/U9unB5KxklgnIAD
Py8yeZjXWuy5pSN1m5RtbsHXRRTqIsBdWT12Jo6utLjXkscJ4MB/d6a/IlQS
c6BEl6+jaDKXrw86TwgcOiBNqs/eW+dwD8C5fgWFfgXga1l9ezKlR7PNu/qj
/TuwenU965Nw/RMSw+FMnoA8tx6ksB4EPIzZZ2OQ3/4P2l48TgAH/uQz/+Yw
/sC868F+l05q3svoKFd+vUlhvQn4oTPtQu/uyZF2Zt9X4XAPwMEvq1jdpTnL
udmON8b43KEMf7Tl8o0jse583U74up3V+QTqfODDICZf8DAydN8wA/RjFYtX
dozPMB7C5J+8er2p3sWGOB43hpPKx55z9Fz4uo5CXcfpp0r0U9APPDFi66bQ
is9277p78/ahYB/FeJ5Cbcov7XzrZYRxKZH134ZzdfsKNt/HsLqdq/8J1P+A
szhAVi7PeSHVdEGcrQfJLdeeOephbvy6kvDrShhn1dvo9sF+nrx/KfhXcR8h
hepx60TAXRf0Oemqyssn0s3s/T4OJ4BDnI9j8kHcOmIts88ito7g1vUE1vVc
vCJ8vAJ7Wvzpndyw0oxf95F4Ls6wuEpGcDxh8YpAvOL8Tni/M/+SMVwfifGB
AB+4vgHh+wYsXhGIV1wfgEAfgMsXBPIF53cCfuf6AESLixss/hAl8Yfw8Qf0
K+EJAZ5w/iWLuL4B4wMBPijqKSRvDTu6ZufZ8311An11bv4SmL/cOpHCOpGL
SxTiEvgXzm93tX7i07WxGtdHyqCjtzz6or5Fn+/XUejXcfUAvcXZk8UxCnFM
se7KpQ3Ye3CKdXIGdWDvwSnWY7k0+GDcYu/+Xbj6OYOqHUtZUWPqxs8Lys8L
mL/wPhqH43tqwFvIayrLbobNneCBOOTBfaNcQuxWdeXliRJ5AvKKfk+kdxap
pA5bx/MqkQCuuK7MIFvZ+2WAw/l2bfZ+GedHAn7k/E7A75w9CdhTMQ4U0j+H
o/Jm9dGVAZ7G+l1phQvUq+c3wvXvByb/iu3/gl+gHjt9491Mm4YWOH7ADbk6
B/x73cHt6PzoIJzvIL/lfHaf7e3EugJwR5b3ufURgfURt69BYV+D23+hsP+C
8gw/z3Bu3UFh3cGt66ktV4cPYvIPuHUK20+hsJ8COOwL9G41oatDdid+vUxh
vcytrym/vgY/QpwBPJ3pb/fBvGEjYwduXZNCq9l7Ltx6jcJ6jVt3ECXrDgLr
DsV1XApNYO+hcM8l/HPZvgyBfRnuPAypKM4clz7SkOcPAf5wzyXwXM4OBOyg
eP4hhZZPOUpbeNnxOAEcxgM8XFw79VPNWQ8+jhGIY1y/iBqG1tV1YLeR7NyR
BXfegO3TUdinA/mfzL8/X9T1ixTrpULaiusjsf1HCvuPgCeyfvvGdQe09hl0
5/lPgP/c/jU5zfZluLhBIG5w4yT8ONnvJfB7ufETGL9inE8k474e0zdd2xLH
A++hZLL3UGD8sH5Xjbkje+liwu+nkwL2HgrgAxm+k+FcvUqV1KuUr1fhuRfY
+ync/g6B/R0ufpJX3PkZ5hcCfgH5cibftJuiPDzXbtgfvb3hRgJ3roAYhd/7
GbRErDdWsL5c9PERl4yOteL3SUkyex+E23cjsO/GnVsjXpWHPk1vUIr9ZF+m
J5jpUeyzfaKrFzSuMOxvxeOEx9n+IFGyP0hgfxDsH8b0zGS8gnzRvu58CEl7
P29njwaW2CdsJbdPGYl2y7KacMoE+RzJ4ur10S13bIq0lCnm3yKaxJ3fOMrq
hI77Va/vXB0scDgBnNNPlOgnoB/y2tQ7WzI7D6nAc60w/k6bHL5W2Irn9sFu
/XuZTZh0UjyfD/Yp4d5ngbyzOjXyXNQW8Rw+jGe/b1OLqsPiuVNOD+Jg54d9
Xo45ESKeV4d4uOlpz1CVN98IP/4FRDZR6FaOOOybrDVJuXR4oPi7IA4fTG3W
o3u8+F4A2Hm41UHfva7iOXOY118zrt/v8FTEYZwPHM4Y+xuLemCcfc9P1233
5JsyO/zPeEyO7rhmcFD8vbi+a/+o7ONx0T4wzknZ139a2Ivn/2GcLk/2Lz6q
Kp7/B79ox5MzJ2u//I99fObEXHneV7QbnvM5kWDyaLh4nh/m446N75bqaInn
6iGO+U08NGtMq+L/seeh9JF6r5PFc93AW1neVo/o1CJl8niuG/TPzL1rEWop
nrvm9Cgb5/+8//LZUt09clMFvVB/z5kCMxPESx/2GvzCoZzKtrTsvF+1Gb4v
DPiLE9rr9Wzs8XvvZSu3zXZ9VErXfLg1bOGGnxT0AD75xEHbIyfF7/ADfivU
qVvzseUU3t8B/MnKiWt9zNrgcwH/eWzSlV5N3fG5JfL3dIrp40mbyCZbM8S/
y8f5lo73PHGxX5Qtvt8K8vaPny0fdk78njzIF3ctW9TmuQe+Vwvy5mH9ql46
6uL7ViB/T0gd+OqWBr5HCfJO4Tmb9QPN8X0rkLcYdO9Kmbf4njLI3xuVfNZ8
qDa+TwHyTef4Wm4MtcPvJYJ8k8yhN/SpBr6fBfL9tNPjXu9qh+87g3yzeekm
T/f+pICD/KArDzVvNWmD7yOD/PTVwu/Db1UQB3n3j+PXqY5ti34EeZ3QN58z
hrVCHOQD1i5fkT3AAe8XAPlszb2J01s7IQ7yOXqFxy5PFb/TC/JT1uzPOh0l
3n8B8oal0gX9C3zQ71/l8s/ol93JbbdM6Yz+BXxfbEBmSpyAzwV8ofGMBaeG
i9+FBvxKl4uOzQP9UH+5HL9Lt3W61e3EFGfuXhiJFO6FUbxHRiKFe2SAP6Dn
mv2a7w9srPE7loBPfjji/qvTlvhdJsC9ll/WtZY5I98At1y7cfSesX7IE8Df
uT9ro0t80S+Aj5oS/kX3bFe0A+AtAi9N6GTgxd3zIpHy97yA/JnsDeMa/fZH
OxTU4WQ7sw/YAXD9ThEhDzqI+gGH54Ked3X2J984PwJ+gPkR7An4Mr+TDgeG
m6M9Aa+ZNd/83S1NtCfgpucTRv7e2Q7tCbjsR1DD/gZdcZ4C3j3O4mPvOPG7
zYCvKpyVqzHYA+cd4Lrrkw07mTij/QHXPNr4w7bXLmgHwBdzPAQ8mePh5zr+
k+ksvgH+oW6+kHcsHmKcZ/JfWHwDHOQdWTwEe4J8OYtvgIN8UxYP4b1XkM++
3+iXQ6Yuvt8KuNB3vwMpNsH3bgAfbSqYnH+ij++9Ah4u7WOb3bMIvzcCuL2J
eoZeYzF+At5p/ddH/X/Zol8A/zl5uNrR9WI8BHxzo75FTfqLcQ/w21Mn3Y2V
ifEN8ONjtnhcixLjGOBPWLwCHOzziMU38CPIt2DxCnCQD2XxDfz4rS7fEVcu
nwI+m+VTGD/g6cs2uafaWeF7soBP5vIs4IVcngW8huVZ/C5EXd4neawewHtb
GD7aI31Im9YFFL8rwvBPrE4A/FNdvUFeT+oQ4uDSVOi4T/fe/bhaAnVIwVnJ
+w2qpeTx9J2GFdMrsN440Ff2qldLI1kYST5db2gN4g2WnPr8a4ilYNBM+Gln
9RPrhD+1VzfN+6wqnCkcu65r02rEP9VftLbF4Y5Cz8y7ZlW7ajEv985UKTQ3
0hckNcfXFMdXIv7COCqjY2wDmbndyrL8W2WIL+v96qaGvbFM5/It6Z6LnxF/
cnSFU9QOQ9kbg6UxS16/QVxW/3RVxocndNrH2dky40eIH9P9bNX9sLngv/fI
0wvODzGvbSu18jXKbCc8kNvhDeKx+uHTuo1tI/zWfiHoe39GXGozZN6Y3DbC
juAtF3etK0Pc+67l+kCVToJdO0nP43MrER//eHEDb2c34VZV7quLo2oR/2/t
xwuW/byFsfc7PNRdUEQhD1qkDfzhlmouhI7I7vcxIA/xb+/Vnhd4OgnT7o1o
/6JdBebNs6ahuhFdPAT1/UvpJ70axDWP2tpurPYWUrm82ZnlzTKF+9Qk0u7s
PrWRCvepSaRa7D612wr3qUmkJew+tbEK96lJpIbsPjVnhfvUJNKN7D41bRZn
AI9h+91HFe5Tk0jHsvvUlircpyaRhrP71M4o3KcmkcJ9ap8V7lOTSM+w+9RW
cHk2heVZU4X71CTSe+w+Ncmw8qnnQ99SyJvXzpf2bjHeQbi5akHIhk6VmE8L
sywNWn4UhOFD9pXtNa5FvMtivaGZOn5CVcrKi0kFYr7Ym1ncq6WHhTDi4ofH
Y5+IcT78wtHnjzc0lZ2LLj43Sf8B4i/DXv12fNZS1ie1ntn2A3EYxzo2GNDq
2B4dmXq1bWUTj1zE90Suat96jYYs4cDwY1bf3yIe/CvSofL9D/qcxGYLaV8Q
f36sVmte1h8SNXNObcfAcsRDhqh5dDhhKRh77ojp5iLG25Wff+UnbHIUnu3/
nNhgxS+Mt01frencIrq7cEH3StvelmK8XZ17r/i3xd94q2f6YrxqGca9pMP1
7z1Y0EQ27G332XM+VSB+41vsEj9bU+G7ZEyDyMc1iE+dONLtdU9noXOw5vvL
0dUY9371fbDlzN4WwglmN6hjq5jd1IYaRS3Y8ArjwLB3XS6tc1UV4uX+LcX5
1f7pdX+NEx9JR/0jp33V3yP+qpFz5Mi/41EvSlbrF/JMxE+H7Zpo4Sgc2Xg9
adjTZMSb+pNOV8YIwrhul3v7vb2D8/HMDZvgH2sEIVFun2LEDz/sM9vliqNQ
uOa53jGdj1hnHjpc/mBFx7ZCAuMh4BuurBv08ISDECqPGy8R13x/f5dmcFdB
fc7I5Tb2jxFveswjbWGkt2Bp7FsbH5uKeO/M6OpPH3sJezStMgun70L8lPaf
errXgoSTUx+cTo2/gXz+kKnTwXZnHyGhYk77/UufIx7da9OOxh+9BA15/Pkg
zgs/id28a+5CILMD1FeXmB2OB62PN2x6D/FOkgDNG7aCsFzOwwLEdwQ2nDNl
saswRD5fRPzq8X0zRj51Ec4yewI+toND4pUbjsI6uR5xXWnip6uyO7eZbI88
blcjH6yX/uiy81Qp0Vgz3WJt7E/EbS6v/+S2Vh/rKMCXcHUU4JNdHutMJB+J
GZsv8NxVbL7Ub9+q+823P9Hvz4Zer+97paswUx7P/yB/nsxtnTk+vL3wrNpt
exb5hbjPp3pVg67pChNueiT0MBLXR8X9Ou5at7OzcG5GPU29l7XoxzEzet4/
Z2Ur3OTif3sW/31sm6vIBv1A/a29gm9s3n6DOF0afCeiRzXqiVy1//6wka3w
ewIg/yflej2L8DS8HwfHz+r/5/Lxf0E9EaN/tdL1MMV1Ac4Xti6AOhNwJ1b/
r2J8ADyp6vbF7ImuwlbGT9D/nvHzvJwPOYj3eHm7m320vxDHeAt43wWpY7y3
eAkzh/45Ifn1DfVXz91ZfkrDWfizr47PIA98tpfbpwzx1hvONDz5N++cldv/
B+IrDvVrohnbTUhj+QLwtyxf7P/l8/BBVjU+N11P80zKXm/BW7A5aJn+C+XH
F9+8f/aptxDC8gvgbiy/nLPNqgrcoIZ8cNe7Q2aaCoKVxbb7OuNVEY9cfl+9
RnATxjP+wDx9x/iz/52j08wRP9FfJYu67OnSW1dwYHwA+R8ra8tDe7YS9jJ5
wL8y+VFcPWD8z/tVJdKtrB54weIe6LnA4p7ivasS6U5WJ4xmcQ/kzVnca8zi
G+DjWXxTvD9LIu3L3Z8F+ExWVyjenyWR9mf3ZynekyWR8vdkAQ73tyYwPmCc
ZHzowfwL+GTm3wTmR8BdmB/nsPgA8e0jiw8N5PHkN+KDxzrMXRog3ocFeioM
dQJ/zdQXXrB4AvKjWDyZJed/FeKfThb00R4m3pMFeu6Gz160t6uO4MfiBsjP
96mLG+B3kJ/O+irnWZ4F+SUsz/omXYnYaS3i83vkBP4JLiWOLP8C/prl35Gs
TgZ8QbV2nGy7OfIEnmvD+jNaLF+DPOTr0ayuBnz6y28vvf6uHyH+gJ6FM+bV
rD0fhOtcwItZnwd4BfixwiOZ/ZaJfAP9+smrSeVkAfmGfBhSMH7OHvG7iIDH
Rrm8Wn/cFXkF+BjWRwpj8Qr017J4lSf373ex77F9x6GQrs6COss7gOexvDOD
rSMwL7N1BKwf4blnWd9pH8ubUO8lsby5huVZqPeMWJ7NYnUR6L89fLj16CBB
MJ6s/+PqqkuId2gxL+9PvCCoTY9e4Byaj/XkS7e00gC7dkKQluqw5+OfYj05
8GSzZsEO9WQd5HXge5R//izPO/V5G2GQTY8h6+oXofy+QJ3jpkXldBdbr4F8
IFuvdWTrNcBnsvUazCPI78mthDndmoj3XQIeXBGY2FND7OdAPF++yPOKl7YF
3pcEuPbyMnfV7HaIQ7wN7d118rMT9vhckE9s9c3jeYcqvIcLcMcDI1KWfdHB
7x+Cnoa1128OuG2GvAX5RaxvBvwEvAnjJ+Cg5wDjM8RDkM+x3z2xuoUr4iC/
8tjxBi//5jXgM8hvXf/outkJ8T5QwO2/V6U3/9oVcdCj4XLT7ncowe/9grxp
vWrL5NvivZMg73G8ZElJf/G+KsD1WP9T8d4uiZS/twvwRmydq3hvl0RK/3lv
l0Rq8M97uyTS8f+8t0sizfrnvV0Sqd0/7+2SSP99b5dE+u97uyRSuLcLfi/G
YcYrwDEuMR7C7wV5bcYfwLEfy/gGvwvzyxfaO8PJDnHMI08eHXzVzQx/L8iv
ig0IDu0sIA7yZtoh+vcOizwB+fqMD4CDfGfGHxgn9j/3nVmcFViO+y8QByQz
JLqamj8p8BPw7GYN2zr5q2K8BVy4ubVndHgr9Dvw0P3H4YWrDM4RwLG+ddxf
MdZGC+0A8o+ZHQAH+a/MbjBOkG/M9bEBb8D62Ir3fEmk/D1fgI9k/ROYp2DP
NWyeAg72fMbmNdQ5Yn9jrf2FseI9odj/H7ezvN8BR+EYq7dBfjCrt2eYqkmS
7pzD8ftYLX1xeZWn8GFl49BZN8Tf6xf49Pnu307C2SP28YaX0tA+KU97j/7h
93d9yvTAc3szPT6F+dJhjb8i/lT93cDMY45Cu29hIWdXivFz3hbP2VMTKsh/
d9YtP/FMjIfpQToXrRp4CKVcfTiQ1YdT5PnxDcaZj57Zi6Wv4N5M0c7DmJ0/
cnXjIFY3Dlhy+OPk92X4uwqky8INt2lx93ZJpPvYvV1336YKAz+L+yn3L1l/
6hbdSCjwmfvUca24b3LXrcHJ1jHu3L1dEukUdm+XFrcvFsH2xT5x/HFn/PkY
mBox70EljtPIdm+vpSuMhPtd+rWvjRDXBUFnUnodWa8ruE3suP3Ltm9i30A9
fJ7m9mbCQi4eTmPxMJWLhw9ZPOzMxUMHFg+nLt6/rufOTajfObK3C3kYJDR4
XfRr5B4Z+uXZpOuzZ1v1FTRuK/qxN/PjXvk66z3Kx33IHZxU4i7sCDs88Fdt
CeJ0j3n/Dy9dhbdyO5Qi/vK1TsLOPFchjovP/7H4vIet48AvaWwdV5/1YwHX
Zv3YmK0net6+W4F+tMlZOmSdYzWxZrwFfCPjbY28f/gd8aCc8l0D1NPpZote
dw7sFXHXdhu/X2gqo8Zt+23fuF2cFz3GB8Z2kTgKL+XrLDGOaR7qP15Yf5pU
Mf2AWz6q07+V6Qf8mG2dfl9Wv6E8q9/ge4C4Ll5rV3BzbF/md7FvXMr6xnCP
A643Jw38YXO1mTBfXt9+RjzAqId9gaoZfucc8Ct7i6bHbjFleVxcb1qw9WYP
+TpF7Ke9Hey+6PBma6GXfN0h9tPeCj3GNDbrjPcvAH7/aOi7fS8ccN0K8c2P
7Qt7yNcprxC/9Nqts8V58T4pwGvTTj/IreyLOO4zBkTomuwV71mD5xqP6aC7
rx4RVnLr0+lsfWrArUNd2ToUvksPeqbHD7G9ke0uJCrpk8M9DiCf1v7w3YVv
xHt2APfPGTgpNN9VGNMgnDaeIvY9xid8vBS+Rrz3AfDOwaFNy+a6C1+5dfE5
ti5eZP5Bb9VVsU/yR8vn9MSwbsIDrp6xZvWM2cHCcI3ySrTnsjkpjds1biEU
sXgFuAGLVzksXgE+ksUruL8D8IFbHQ5eu24krM6ir340Kkd8krPWY92FWkIQ
i9uAf2dx24PFPcDPsLgHfAa8nPH5NeuD4bqS9cHmMJ5jv4LxvBfjLeCvGG/3
ey8zdGlRiPypXRIUFvLBRtBi/V6Qb8T6vZ07fjhRHvcI8cz7jXXyfnkL/o3r
+r2AJ7B+r/6iungLeDcWb78V1MVbtAOLt/BddLTn5+YxPXr5Cw8Tf/eb8iMf
8QP1sqvndvLGexYAX3tTw25PQ29BRb4+LUT83uu1/TRciDCd5V/A37P8u4PF
c7Q/i+cwj7AvxOYRzAvAZ7F50SFj0uSCpBLEjzY43l7zq6uwl+UFwG+wvFDI
8gL6heUFmEeAp3PzCPCebB51YP1DwK1Y/3A8m1+AT2Hzaz6bLxhP2HyB9QLU
vcmTHGda+9gJm1h+gfic8aAuv/izfgvGf9ZvSWX1BuAprN6AdQ3g5xqYm06N
KsH7gGD+bmngGH47y1CIGNxRZdlpcV/j0KGTWeG7HYUAVqcB/ojVaQYsTwHu
yfIU1JmAn59QNn/6ERHHvOw/5JrbLjchl/U9QF6D9T2u3thcdnWGWD+/Wfbu
Er0q3kuF6/FnH87r/a23AQf9TYSOnQ7NE++lArwPixvDufVjfbZ+bMatE5uz
dSLcRwB6rge2K+4wTpe7r0oiXcHuq1K8f0oiXf7P+6ck0nJ2/5QHV0e1Y3WU
4j1TEincM6V4b5RECvdGwboG+HZy8tqweC9txLEOcei1vVvVBeQDyO9mfAAc
5D0a1vEH7AzyWszOScxfIP+W+Quei+cBhpx21Eg0wu/WAq4ZWzRmWqwxnpMB
O39j/U/F+5skUi/u/iZcd7A+p+L9TRKp4T/vb/pr53/e3ySR/vv+Jon0CHd/
Ezx3Fus3Kt7fJJEmc/c3Yb+F9Q8V72+SSPn7m0D+IOsrKt7fJJH++/4miRTu
b4I+A+YF1m8BHPxlzvozYH/Ai1j/CuwMuM6Nuv0jGCfgO1m/aH985daSxhTj
29ValVETh9oJz+yfGKz5nojr9Fu9vlm4TdOWQf8K5BteiXro99hWSGLysB9n
3LtOPp3pB/4cYvpBD+Bfkur0QJ8Z4xI7t7bkP4O+uz5lIV76o7bdirVdsd7D
c5IW5rKAGEHwZ/1MGM8e1s9swvqf8Nw01v+EdTrgDcOazXz02VpYzfbrQc8w
tl8P8wvk41leSOPq8M+sDod4AjypuvFEOuWJNfZnYPx6rD/TjdUVGMdYXQE8
B7zx8J6p5le8hZtsXQ/8kbF1veK9SxIpf+8SX68q3rskkfL3LsFzrYIHxuRH
dcM+NshnsXMdEG9hPLdYHIZ5DfhNtr4A+wD+h9kHfi/gOuz3NmXnDYCHa9h5
A7An4OqZLYbEbdDDeQd6nFj9DL8L8Nbsd33nzu24snM73zjcieEnuH7mTdbP
BD3oF3Y+VvHeIom0K7u3CHgF81SP5U2Ik8CTB1+3Nd56/i59WtL+QKcnmbj/
7rJszXsXYiYL6mA8KuLubYzbrbuN7f/WpzXOF8AfZBeExx2xEeqzfXmwmybb
l4e8AHgolxcALz1UlxcmsucC3oU99zYbJ8STBmycMB6QL2HjgT4byEuXBlSU
Z2jIHt3z7mu08wHGn6TE7s6rf7cXHNg6EfgpZetE4APgFYsfPo0eI94TBPp9
E7qcVgk1l41h59lA/2Ib/2iPSWZCweWcoSOuPEbc+JZZ3jEfY2GyvJ4U921n
H5txYHuCeO+PuE/aRlI+v5Vgys7dgR43p571m28zlklbvngcaVeO+Mg5z1r1
tDHG8/MwzmMrfu72zv4bV298rDoQu1jUs/bxpqDj7YWOZ7q214k+hPi50TUz
lhq0F16w83uAH1KvO7+nyc77oZ7rJ9+PdW8u63kgfPmHqC+IOx1oe8JxlBHe
EwR465DcJmvn1pNJMvuV5O35iPizJzVu5lk6eP8InIc8xM5JwnlLOPfYqVvd
eUuIS3C+MZed/4R9BzhvuY2932EiPyf5m8L5pd4dHTVNNlnJrsjtqYbnPGUm
66MDpGqyPavf9zt58Ceeazoz4JDd1jnmMqOshkWTctRQv/vwxX/Z3QrP/eI+
FDv3O7ft5rAtl9XwfZO6edxaVmlTsOjI90rkFeDxxf+1P5iT9z/40SfJJgYV
tRR+L+DVTA/Ma8DXMD08HpucIJS5fMFzXICveq4ydlytCtoB8NBex82nJIu/
F/AhoxLavBnyi/D4FIX7GiRS+T9ZsGCncJ+FiJvIea6K791Ern8QeE5dT7bo
2Tn1G1PV8D0au4N3nhrkthLGyM+n/UE7OP9IMssI15ct9TQbY+72DfngkTE5
pK2zmSxf3mcT338Z63/ndMcXzkJp1n95KzxV8f2XPruPfxr4q5NQ18cT36/Z
/miz097rxsLMW3XzCOTL6eNK1b/zqB/b3wT5mLuFn1/a/qQl8r66eO5oy3SP
hemfnFgfQxXfy1i/IP+8b6SboMnODwA+nJ0f2MLOZQFux85l9Wfnr/AcDjt/
1YadM4F4so6dM7nAziPhPhQ7jxQl77eo4fsFR8fN1nnQyV14u/jT12cJanh+
fvjNlqFVR9yE3frDjj50F8/hN7DNa7HwpLUwdNb51P2rVPGctsr5H2bzGzQR
4tl8x/duQoarPlquK1vB1qf4XLY+HST/XWIddWlxqJrPYiuhh/zc8g+soybP
y7pZb6GjYML6URC3Z7B+VAMD3YNjZov9TOmFHZfaVDYT6rH+BuAy1t/ozPoP
gMey/oOhXL/Yf0s68fuZ7RtX1g8Uz6+msvOrK1n/CuSDWf+qHhsP9n/YeIyY
fsCvMv35rD8M9rE4VtcfTmTntMH+99k57SfsvDTgiey8tLpO3XlpwM8/2zWi
wyxr4axcTyniXY4nti/70E6IlO/LiPtxaYFd4kZsUBd8mP1BHuwfzPwF8neY
vyLl/hX7USk/WmT4tfAX6rF8CnY7xM4RzWPyYLdbTP4YVy9dY/WSjpL936/c
vk8/tu9jwvVpu7A+rWVJQoFj6QlxX8z03do/2z2Fxdy+yWi2b5LB7ZtksH2T
w9x+RDjbj3Dl9osd2X7xvU91zwX/9mHPDWfnf2A8cP7HnjuvtYed12rCzhvD
fCli540vsPPGgD9i540jmH/xPCTz7znGB5hf9owPW9k5Z5Dvz845D2Dn9oEP
D6OLS4JD2wvhRbFt12d8QH7OtmlxblJaU9n0y73WLbr8DeOA+Ur/la8KTWQz
GQ7y9RkeK215SXX0L8LnTfPY22aPHv/AegDw70OvPrkk/UH4/OWR8LZoQbWK
jJd3WjLctjT2C+Hz6dXI9WFBjcU6AXB4vxjkK0Yu2PlZWoHf+QfcaX/irHZ5
NvidB/i9p66S4scfDfD7A4CPvn1r8BCNWnzPHfANPaLevxilg+8X43uCJyqm
dljfBr8LAbjOr2V7XTzF71EDHlQd01AjV/yeOeBfpbKkcZ26cd9jlEjhe4zw
XjDM68MbR13rOaEV/i7Afy9cHZmZ8xO/Lw342PpHndW8xPfZAfdeatF5xm5d
fE8Z8N5BJt6tP9XH95TxvNCqwHxT31oKdgB89IVn9yXZjwnYAc/nd+i5PfxH
M7QD4G+/7/H6dqct/l7g26qWa4xP+Yt2APkVhp7WY9TE7wUBH5xqFpx10W+B
fAC8ZPKnlREza5APgMe8Dbhzsmk78fshjJ+DHleT0SetxPsyGD55b71dE1Sr
CNgfeHsu2D3ri5EVvq8NfGuSffeN9X+FaAfA11mNnpXcxQTlYf6qqj46uWFm
K/Qv8GHRRgltPsoe/Qvyb0/Ha1v1/UnBj4CHcX4EfB/nR8AtViv6EfCfdLPk
9JVsHD/gdzg/Ap7P+RH7NvTcnEsV4n0lED/D1OulWvV0wnkH+WWtg06qRg8T
8TsYDF/Kzo3A+AHfVLn0YqWrgPohbqe8D5DM9XTC7wgBHsHOY4A88G2qfrfS
/3xFO2Oc3HCtvWSaGB8Aj7u92OjXqz/4fQ/AZ7D1NYwT8JC4PqHa86xxPICn
D3MLqrK2RnsCXuS+9VTWa3GcwNsCla6fQrcU4P0OYM/J79LMR4/zxO+cAJ6X
FzZ0c7j4vRfcn2X7UPD+Pq6PVBx6hCRUEbAD6FGzlE2u/038ji6e29k3r2BK
VBP8rgjgbr38tN45GaB+7PvZ/3fe/5sd+hFwF7+D8w77uSB/AJ+RuGTfbRdP
8fvbzO+5Y4eZdvwkfn8bz7GvijiR1NUF/Qi/d5faody+r8X7QXB/3HTv41E3
+e9QSaT//g7V3zqB+w4V6H/CjQftzI0HeBjiu/9u3qrW+L0FwG/eeGy9tO0b
/M4/nudh9oTvcuD5Z3aOF+wM8n+YnWH+4jkHn1e9viaL338G/JhueqFasfh9
Gzw/w/q3wB/cd2C8ArsB3o35UfG+LYm0EbtvS/G7YRLpv78bJtaNME7gwxE2
TsV7viRSuOcLxg/+tWf2Ufx+rER6gdW38Luwv/RxZlTXfv7oF8AdBk1f+SFN
H+0J+OKxlrEG7dyQD2CHmYy38HsBL2HzRYs7L6fHzsvBcwHvzfgA/gW/V/ft
cGTCSFfUD/gWLn4CfpztTzXh+rT6KXV9WvAj4DEsrrbizrkVsHNuLbi+qx3r
u4J9II6ZsvoH5h3YYTaLV624fcwEto8JegD3Yrxtxe1v5rP9TcXvY0uky/75
fey/PGTfx1b8rpdEuoj7rhfg//5utkQK383W4vb7CjrV7ffBeMA+bhx/AI9g
/NHi9u+iWB5pw+1znWb7XICDfK1GnykJhu2R52A3+G4A+Bfk/a697aPhI37n
E+ypxfjQgtsvsGX+BbuBf+ecXPE+unkV5iNcV7K4CnEA9Gzn4jCMp9Xy92lH
RojfDYP6wYp9twRwfO+MfbcE7Izv17/2Mp1ia4Ly2Bdl7+mD3QAnB/R1SyXi
d01hnD/Z/MLvVLP6szPrM8P4Qc8Z3wZHRtvboj2xHx7aqFn/89pYT0LdmJ3b
pVfzWRXIE1wvFNaNH+Y12GEqq9vx3jdWl+r0Tpt83NVK9n8m9PNI
   "], {{
     {EdgeForm[None], GraphicsGroup3DBox[{Polygon3DBox[CompressedData["
1:eJxFm3n4TlX3xs/8laEMjZKxVCRCRJI0KE3vq0mTCBUNkoo0KkNlqlBCUYpG
URpUiqLRkFSaRKGEBoRC/O7P997v9ftjX2s96+yzzz777L3WvYan1uW9OlyX
RFE0MYuiVLROEUWHi87W7yV5FHWNo6i5ZBtE31S7SdfeFT1e7QHx/dTvKdEj
1edjDVBD8gGifSV/UvLXNMYCPaC++AdEd6nf56KDRG9Wn0mSv6w+x+h3N937
ufhm4i8V/4n4k9QuU5+H1Hes+GqS7xA9X30ijXOe6FN63mmSPyn6sa5dIv5T
0cVqXcQvEi3UDtMtb2ucnbpnf/WtLNkU8SMlLxE/Sa2++r8rulvywerzmPjb
dM9x6vOp6ET9Plx9Kuv6ueLvZxqMXxJFTdW/sfgy4puLP1r8BrVh6pOJfqB2
ke5tqnufFN9Q/Hui2/V7od7lnsLzYD6Dcq85/IFqj+Ze2xmi5VN/ow2i29Te
Et9MdJyu/SK+m+iXalepfwuepbZG8ssl+07tGsm/FR2s99km+SjxH0p2cuzv
MV6/Dxa/l+67R31OkKy+ZJPVGku+n+R7iU7hu6jdJvm/ooNFb0y9Hw4RraQ+
kdookcc1zhWiX4u21bVZ4puIfqaxftK7fyN5Oa3biZKdzFrp+utq/1W7X9cW
8Y3Ud5X69mDPiJ6u1kt8+8TvXlvP2lN9zhY9S+1ZXTtH9L9qz4v/MvWerC16
qPofL/5Ojb2v+Dbi7xC/WH0vVHtRv1dK3kv8D6Jr1PqIXyV6nJ7RV/xa8RPU
DhFfkfcQ/TH2nrhBY9UR3SVaVbKfxI9Tayv+BLXHxf+sa0XsdVsjPo/93Qdk
ns9h4gdyLiV/iG+q9zybtRTdITkHtpLW7D5dv1dttUQN1e+NyOfoBbWhdGNv
88zYv//RvQeIzhQ9RPd/onH+UJ/f9Lun+nwt/m/x+6vPK6Ll9bui+tRV3w/Z
l5L3YP3Uxsf+LpH6jWevqt/vmfcYe62J2pXil4reo3an+vyl69/pHS4U/7To
Wbyn+Dcl363fNcR30DiD2DPh3k8kP1jyYaIX6/cg8e/oeiP1myi+hugX6lsn
9vu3j60TJou/UfQotbm8e+612il6n+55R7KWohs11laNXV7veGrqef6t32/p
3aqKdhXdzHkRX0F9KnJ+1edWyeaJv0Bjvi86V+1I8U+IfiVaN/b5bKB+s0Vb
aOxOklVXm6nf14s2UJsjvrrGnaHrC3RvTfGzxH8v/m3WX32Gi1ZRa6S+t2u8
PzLvT/bpt5pXR8mfEh2g33eI36Tr/TPvZeZ2qdpY9Dd7XmPX5Gyp/2epddEI
0Xti68AfdO3C3Ge3nOhzutYInS96lX4/EvThJYHfK+iHdeKvRJ/nXlv0zEg9
ox46TffO1RgPiq+mVlbveJxkbXLrvyMkezCxjn1GfE3Omtp7kc/aBbn1zR6i
PXXf5+L/I/qLft+scVvpGw0SHai2QtfasDeDnVqofndhF0TPUf8hkr2g/reK
7yv+F73Ldl3/R+2j2Of6V8mvyK0P14rvLrpH7Ln159nin2MPqNXSu7ytsX9U
n1T8Er3HQI2/VX22MB56iL0XdEKL3GMMxJbp2rlqL/D9Co9Zm/PIXla7nT2a
m/6pew/S+NP0rI8kW6nf10v+quifemZV9KT4haI/xD5ju1LzrUT7iS6PvabV
Smw7Z+WeI3O9T/JGkr+vsV7OPG+u7Sv5WZrb5aJfSF5f/NHsK/F7aYzR4jti
f8P6YZ/W6Vo/dHhhnfdB0Hvoy09i24m/Uq//5sRjzIt9/rekttd/SP6oxrlA
fDvNc2/xf6tPFdFlkefGnJtozr/pnoP1rMbi5+u+19SnO+uFLRHdqL671M7R
76PU5zP1+VDypuI/SNyna+a9yb3Mm/n/Kv4/hfcG/D6Z58Ycj9O9R+r3a7p+
IN+As6+xVov+pfaY+lWQ/DzOSOYGf5LunaF7Noq+j43WPedLfpCun6QxX9fv
F8V/HeRcry/5VPV/Vv3rqb2v8WepTxPR79WmsbZao3rqU1t9W+XWedisY3Pr
GGwZOgnd9LR+ty7x/E7XeM1z6yj0/3aNca74HaI3oMvV2uv3seqfqf/Jhe3q
wmBbaxXGKV10raX6zNN8by+8rxeFvd1d9Mugn68Dg6Cj0bOpdcg+oidg42Pj
uh1hDsekPmsLwnk7HDuFbdIz6uhZZ+r6+MJ2Dvv2IviFPSD585IfJv5x8VPB
tuIniX9G/B+i72nMCqIr9ftDjXeH6HGSvY3ujox534qNe2to3KnIsPnqd6P4
adjBYPvbhDHRcfcmxkSMz/47Qs99QdeeU5/Vme9ljHdi42l01P6598s1os1L
/A1aqk8z8Xun1rF76N716l9GdHDiNYfnzHP2i8zfGZvSEv2eWodPEd1D4xwr
2ppzpHGP4Kyqf3vJ5rEXUn/bcuL7aex1sZ/FXMGJv7Mu7I/YPPt4XpgDczmN
95f81ICpN4R1Yw3h6VdZc1ikvnOYc4nxayP1z8U3htfcHuS8qe+J4k/NrXPQ
PT10fQm86KeRbRx6YUNirDJQ9PfE2GaQaAPd0yeyL9Nf49wQGf+vQP9E1qdX
oLPCeTwPOyp+qOgZundPsK/mVV18F+yh6Gmc18i6tL36dRV/k+iCyJgBG/xN
4nlNRqekXjP2cC+1N8UfLbqnxl2s63PBd5l1WJYaT/2C7og8R+bK+d+mZ3+Q
2maBi9EzYGNwPbqmCTKwLz6LaBx0EPtpY8DN94kOL6xfe4Dr1DpExuHnFP6e
j0h2tOa2KbFNREdVl/zKgEPRn2D3fdSnr+57Al8q85xO0O8X9fsL0XoltgXb
gz3oIHln9flcfe/Apql9o98PiK6JbWtXqc9Heu6dhW31SrCR5BdpfZfzHrnt
4YpgE0cV9svwz27KjA/xxU4s/I3Y560Lrw3rfHzgka1T+17PGiK6Xm25+Hs5
x2r/ih8m+qPan3qX6aJj9MyfwZFhvVeFNV9bGJcP5lzjA4u/S7Suntda/NGi
vwXb0BHbpHas7vs4s85uEmzxXfp9hugi0TK5MVJH0Tj33uiXe733VP+bU/tZ
ZcT3ER3B+RFdU3gd6wbdXp1vpjlUE12NzxMbg5UNOAo8tVOyHWrLYut+8A24
ZP/Y498i/rLE/l4n0aGFcfGvordJVl7tEPU5XWNdJDpBzxqTe51uzIx9mc8x
kW0+th+bir8E/0FmewBubxYZE4ONm0b2ZZE/IVpO/Q9irTL7/8QB9hPdEZln
Dnek9r2WiJ4a24cFW+DHws/XvVfq2mLmK7oh8/u9pHG+Ez0sNk59PDcPzgQH
g4fBpuC+emF93lUrK75dZEyyTXzlzD4Ffe4VrZj5XQ4Sf2/u/uC352PjecY8
WPJWrI3kN4h/KewBYgXgdvD7teJfjeyD7693mSF+ceZYB+tVT/QzjXex2nT9
/iqx/pyIX00cQvJRopfF7s/aEp84WbRrav/7YvFT8aNjY2n0DzEEvl9T0cvU
avOuossS655JiWMeJ4m/XPRqXXslst8K/m0j/uHEZ2e3+JfVqog/ILYdPSP3
cx/Tu3RLLL9QdFLhfb23dMgI9WmBbhV9AJ0M3scm5tarvdlruXVSLvlotWrq
8zNxIb5JsOP1U+uKzmBEPa+GntNWtHZivXSIaJfca8MeOzSz/DlwpMYoF/BP
/9R7+bbUZ2Xv2PviSexb2IdXEdfg/UTvVpvAnsb2a8yjNF6fwv4+tvF8fGTJ
RKJKol+onSp+fGJdi84Fr45OrG/wr79R5yy27/CL5FdzbkRv0rUEnZ/YL0wC
vmLvbI28JyYkluHH7pWUuu3Rnon99Tj2s+8Maw42HqVrjcU30Ni3ZI7j4Q/e
HBnfgG3GZbZ7p+W2hdjELzPrBs4na9JX8u6iyzhzqeUjEsfaOF8Vcsfk8Kkv
5gwlxngNRPfJHTth712NHhP/m+TtdN/OyFj858TxpRmivbW+p+g57UqMU8Au
2Laxkrfh3BN71FjdOCvqt0X8LvG3i74W1qRPYl2GTsOejs/sS4Ez52qMLeK7
g42JB6g10vW24B72Oh9Tsj8ix84eSUyPTB3X/FN8W+Sp+Ud5R8k3Rj5L76Q+
f91EX0kt7yL6cOoxxyaOHfENNulZvVP7W8QFiX8RB5uHHxGbH65rS3WtVuw4
yfTYPP5bBfWvGduP21d0s2SnqA3J7Tuvxx6lHmNi6vX8OuDArkGHTBZ9VW1T
0ANTYutt9PfU2LEY/OfxQa+crrYm8X6Yjq4Cc/K9NZdnYtsL7NhLwT4SU1id
+Hu9lDgOvBr9C7bPvN+mJbbP6Jrf9LtZ7DhV68g44QDN64PC+nV9ZF0wED0h
uip1jIr58z53pcZVP6WOExEv2p4b34BzjhJdBhZBF5T4nG4MuGhm7jjqLvwt
zWlvxhOdntsH/lc0B6OIf0V0W2bf+kx8l9jPQl9cInlZ0S2ir2re+4nvIfq0
+p0pfpjk++vZozWHpyQbERnfgn3XZj4br/PM3LhiKP6B+o/DJ5LsmtQYA99n
XWrce35q/wLsXg6blVkfEEfCfoFHh4jfzT6JjZtvlPzDyFh9RmxbMxfdAO6L
jC9/Cn4o/ujy4Ifij44Puo64G34icnyWZ3Pfe2DheDD78Wn0Z+64RjXJZ+ue
ipxZ0TfU9hB/Mxg3s34jxvg2Og5dLXpm4vWsgp3JfQ6bBZxIbJlz3iyx77Nv
4pgSuIz40+zYfgT+1fzc8eG4ME6rENtfAKeh7+7HhmOnOL+aw8viy4vvjN8R
fKtOovvpW1TWOz1UeB+wH8iDvBNswY2i29WvkvieoocXft+rMu/t+ZFxwBHq
3FDjHKDx9i3xWR1ZOHcxRdfrpt4H7AdyMdN0rQLnVOM0LIzRyd28q+eJRDcl
xm/ErB/ObWfRC+QIdoMnNV4LPefv3PbuEdE+mW0EPt2euWOhxESvz6zPidOi
X4nv4HtUDzYRO907czyTmCR5kt6RfbnZuWP4TQrbd/QjMXDwAHmFoySvr3sG
qO92zfkcjTVYfCx6bur4XiJ6QWo9uVF91uq+ibFjBHNyxy946bcSr0n/xPEx
vjuY7JbY+4O98VxsXIetvy53XHmhnl8r957Fj+bb8I3wHYj94CegRz5PrWPv
ET1Q/ZtHxqK35F4HcCy5J/IVVXTvsNRxjjWp/SN0IXj+oNzYA8zM+7MOIyW7
IvM+x08hNgG2+gofIjduH5Yb07IfKhXOv/3PLq2KHLfn+80KZ6Rv4lgNuBxM
Th4QntzCg6ljOT+LPqI+LYI9W67fx4ofK7oQOypZg9y2pmns33xLvuk7ufNf
xI32KZzbIi5YvnA8iTgz14gXsm5cGxYbv6Kvx8bOS2IXX82dsyKXyJ7mO9bV
ON9qHp05U6JVc78HNvH63Gv5hejEwjFqYtXEl+DBPZzp7yNjHfIz+ABgdfKX
yPC/hqeWP5T4bHPGaxbGLuz5/UQXpI5DXyjaL/WYxLfnx/Zn8av/zM3j407N
nfeqqnHaBj0Pzt+ROM+1NnG8HPsJ9kh0rZXGelT8RWpHSk5OiJjwr+q7pXA+
B18FP6VM4vgDMTXOKHPjHuwA+p+454TUfvl5orerfS1+eOK8C/41539n5tzW
daLrcsdhO+T2fZEPTRyXRY5t4yx+ybdW+zf46WfnjteiW9eL/khci1hSiXUh
cwDnDeJbRc5VELvYpT7zCttLxp6ROW+G/4bvtipzzPgffPnMOPFvfAL1P1jP
qaHx2yXOIR6cOO/xYuw4AzkpYjjkf4hZYpM42+RWiDW1CxhqetjPp6SOQ5XV
c05ObR+rZo5Tsp/YS9hL5MQhsTkPh/MyRr9r8c1KjEvxp0YReymMWRZkzlnN
CPa0Tu5zx9nB/wLTH8+ZK+y7Eye8L/GeQte9UjgGRewcPIMfij9Kfol8WaOw
h8lVLUp9RqcHTAgex0dlz/cO63BbZJ/42djrjJ5CX5GTOqVw3LFVifueH/qP
SbwG+MLYDnIf5ECGhn1SVfJnwbWMlzpvSC7lLuwVsYzYMWTiu8T9iP+BCcAG
z+SOdZEDIhf0Vup7/wJP5rYFAwrnyJjL3bnjzfhF4ANynfjx5GHeI2bD3MDR
uXF6pnf5Jvb54exgc18OdveO3P4s9pGzwRn5MDUuAZ/clxsH8e2I9XBG8SHx
H9kX1wZdMyvMmbnXIK4n+UGF7czVseeHjroef0B0ZeLYBTEMYmDEwogNnlQ4
Zg2uI2bEeaaWAN8SH/PuwueZM0VtBnuD/MnxescfE/uqVwX9/araiZHnyFyZ
34+p7WYl3XN34nOXhLXC38fvB4ewJ4lVkJsi7jhddITu6ST+M9GnMvt032X2
fVpyblPnXv+X4yLHylkjh4luJA5IbprcFnFodAU6F91LLu/pzP7v95njruTM
yoazMy2sP/n+J9FFkk8iBsSZzpynIY56QOa4CfGTR0U75abUh1BHQj0JuTZi
6i8EnUA8nlqOF1PnBT6NHcemRoO4Q92g99Gx5FXHFY4H/IG9Kxx/+h08Xzin
Gpe4xoValyWZ8+zMBz1A3gDMSX5kSWw9gv9IjcVTojdwDoJ95GyDP3/n2fhT
omMkq5TarnYIthWcxrnbJnotOIZ9mNknQsfhL4Jdc8mWi36dGi9xTgck1uVg
rUsz89MzYyrWmxjnBfpdmbmInh9w7LTM+c2hui8qcUwZffWG6JmSb4qdhwKj
rsW+omN07Tr1+SFzbB8cXhZsq9/XiF+euYbnMck2id4f1qFp2H/sQ+JvxNrR
P7tT43/WKSmcO8BvKkmNRVgbcvfUuXSMHYPDB8UXBROCf9hbz6f2BZARw/sh
8fyJtS5NrDPGJfYTe8TGY5ewnpJdVjj3cmZsHUpuhhwNsa3ZAU+CK4vCOb2f
xVcPuAX8Mi6MPy+1X4R/tDW17kVfz+FsJNbT5N6JbxLnxJcnBkxenHwTeTB8
1c0h/vBowFT46vjsYFz8x3mifXLXUyAHv1JLBLYl50WurHXY89RFkMujLqBK
/v/nCR1CLvmexLlt8C3Yldob8GdPMGZu/3th8HnrYVe1T3CI+Hadc+fjwcPE
WPAVHovtL1ArADYH6xLrJf7LmccXJgZMnv+j1PNcH/zxUlun56SF/fojc9vJ
yWH/8FxwMf4NNVR36v69SlxHQz0NPvnWwrUp2BrwK1j1gdzxD+Ig4M51ieda
pL5vYrh3cmGfoKLG3BrOEeeJ8/d0sMVXZ8Y+1MZMDM/Ff8E/eyJ2XRH+NTna
1blj4cQiD4mMjU/BjoeYEPGgSZJvLlyTh12YGbAxGJkcKTGKPbB/hePun+WO
GZCDIE+F/07udkXueBBxIfpfltk/pg6BuAzxGXxD8sZ9gu0jPkuMhBwftRLY
5XdTx0MY53fRIYlx6K+p7edRQYdTc8aZJE5eF3sD/i0xVgYzT8ldawS+7ZW7
Ho7Y9a2pa+CohQPzUyPIPl6WOs6MP4VfBY4irnVuYV1EfOPiwr4MfgQ1OeS2
2Pv4cHVSn49/UscnwTL/Fq7vIY9CbAhfh1o09C9xNebAWWWO1DWBw39JHZ/h
fWamXvNaAY9dHhtncibxd4gNUosJz3ch5kbNJLh2aexaR2x3jxAvon7jOnSt
5ENS11aBp69NneMaGBlPj4jt77EP7i98nqj/qpTbj9lRuJYMjAHWOC/2u/Fe
4BZwyNmiDxa2M4eWGFODLcHVlQPGA+vVDO/Iu1I/9n7kfB0+L/YV/DYy2Cxs
F/Gu5tjown55k6CHR8Xm0Y/DY68X5+X5oJ+3gFMK2zxybdRfdZGsveiDsfEZ
++rQ1GPMSY19WoY1HB2+C9+HeCRxSfbKTGiwv/i+MwO/TM9qqbHfLIwTwYvg
eGwI+5b3Jx6JnLjNl+wV9Z8l+kjhmGKDEuvXqUHH4g/yDPTSn+F5PIs4MHMg
7kPeDWz8a26fgj1A3WuloC/IKddJjCtOSOwfYUPJjVMPSbyafO0N+n2arl8l
+lXq58eZ8Qv1VPiJ+G74ctRPHap+cyQ/rHC9aWmsF386xJKw+9Qost+o16M+
ZJb61y4cb2fMv0RnF455gQ0mFM7tLyrsY4LhwfLURRBPp+b38cI1X4sL56x3
hjP7rtrcxDjkSbVLI+e7R8eO6bBnTpf8v4ntCt/kofBdLk1t815Dj6WOD78n
2jV3vIHYL778ANZW9JLU7/uQ6OjMMU7qf+7OXFNKLvjw1LHmf1P75isjY8WR
AYdRT7ch2GNqjLeFWFaZwjkj4h7Ejch5kSukBrBm0As8FyyB/ng4c46A7/59
6v3M3ibvVzdx3cKJoocmrqM4KXHM/GTR5pnri4jn4reS16CulfqhKYnjXtSE
nKFrF+v3EZlzrORhsYXknYkBEgskL0ZuD32L3qDOkHpDanD6x8Yq5BfJ941J
nVfrHLnGYqTaWZFz8dSqlcbdUufyyN9hT9sXjrF3Eh2euQ6WfD15urYaq5no
TOyc6IklthGcM/KlF6llifX5e4XrfMCcPQMupd4AzEiMCVxIbQRxSmqr5heu
SQAbN1bbG99V9CK1MurTX9d7ia8SOe9/gVqSONd/TuZcUj++Veb6+r48v3Dt
AT4RuWpy1uTvJwR8Ak4hXoF9Idb4UeH6BPwC6pbJo1JbyHcYEtvWbs0dX+VM
kf8gD0I/YiDgW+pfiPkMjn2mFxb2/ch/kW/CRv8guiD4meTvPimMa5eK/1T8
isS1f9SYsbfJV3fMHHu/Tdc7pc7VkGum/oZcBHGoS3WtJPG3I1aAX49/P6ew
700Mh1g5MXPqr2owZuJv+Wbi2NotiXMj1DoTM31D/ZpK9kLmmjh8k1IfJSs1
d9HNhe0DdoI5UbvJGafu63WwhO59PnMtK+eduixqg8F95IGxg8Tb5vKtgm7h
Hb8rnNe5VfSbwnmIW0TbaayGxGUS63Zq1K4EUxTOT/DdsRHkF5nbV4Vzt/g1
1MsyR+r6viicy8SvWVo4T4Zv+3nhHBi+Mzk0cvTEASfr9+GSXx/2MP4POgt7
id0kN9Qwc11WucxYZmmwcej5BwIW4tsSf6CGgTjIXWAbyVakxtgrU8eniFNR
30XNOHF14uvEecEppf+zUN+7Y/vn5cOeZG/WDXNgLuBe5oh+7Zi41qQr+yRx
Tv0K8LJawXuhtwrnJvjW7CXy4WPEb0pdL7pZtFZmObVVi4Oupma9Q1bqapbW
UlLLQ80kNZfUh2KP8DMfLrz/qfGn5mhAwC2rA66mppe1xcemfmJzbnxCzpra
z54a6yzOReZcGDnmauBr8R0S/8eDOCO5HvwC6tTBQPho/I8G35XYDDVRxDyJ
pRI7JZdEfIC4H/E/anKxEeQ9doczTp3Nb8EXWp+7FoQ58t8Zcj9TIutt8CoY
Dxu3ImB4asv5fwrP5V7+W0L8gvwR/ubpsWuD8V8eD3uA2OydsedLLSGxLeLQ
1IvhazwBHk6c5yKfRg6upVpr9Xkrd86Q/3fgI+MX71T/Nrr2n8R5HM57c7VW
kh2QWCe0SJyjOUbtuMz1xvPDdydu3DusAfVxt8aOxZG/Ji5SpcQ+Br4GmPCJ
zPGo7oVrR8hj8z+dnsEP5X9JvYIf0TjgHPwR6oLJ51BXR+0XNoVa3bYlrn8j
30kciVwq9aL4L9QME3NqU2J8Cc48LMyR2il8NPL64HvyJuT1ye+/lLpukxgB
sZIuRSn8KdVX9RPHrolhT0V/ib+icC0z/0sC51NPAF4k9wEmB4fzvwRqt6hj
IT7JnmcuDUtss8AwYBlq6NEtxByo3yY/SJ6wm9q1kfEh9avUrVJrPTYLdcuF
YwTECqjnp7aDGo/xqXFdtyjUXKTWX+QswHLdI9eGgIHB3sR1x4Sz3Fmyt9Xa
JP5e1GiDOYltEU8rrcfIbC+Iq9TMXENKHJN8FBisNJ+Xum6EWhH2J/E36lWo
Wzkl7En2JnUz1MzMTl0nQz3Mm6nrXjAq1DqCrW6KHZOnHhR8tTRgjzIhtkO8
cEnA6tTzUKtDDLdi4twu9T69Es/5eLX/A6xA7y8=
         "]], 
        Polygon3DBox[CompressedData["
1:eJwtm3ncV8P7xs8251FK+6pUKmtCRBFKhVT4yZIthPjKvleikMgXWQolKaGk
7FukaLEmWyi+tMhSlkqKkn7Xu2v+mNdzXzNz5pzPOTP3ct3306zvpcdfkiVJ
ckueJIX+fqa//02T5IfYtzkkye3C3ws/KPkb9T0ovFb4Bcn/qG+E8P7Cf0v+
VH13CD8sfJPkr9UeEF4j/IDk28okOVbyeN10teSl6ntE4/XU953kTH3jJT8n
eaeKJPlZaw7Q+Knq6y55o9poyTU1Xk/jV2kddSXV9Xdf/YDvBa7S/LfUt1zy
NPWfI3k3/e2q8du1/hnCk4XXSv5cfX2Fnxb+QLim2lO6fjLPqOtrCD8h+Vbd
b6vkp9WGC58gvFHyO/o7SPNbqu9OrdFB69XT3yrCM/T3XY3foPHFwg/nvg/3
21V/u2jub7rHncLbaayufk89rfmM5q9S32Ma+0D9Q4T3Er5X16xT3zWS31d/
S81fqL/DNP6d+j6U3LT0vQdq7reSf9L8azXeXX2HSN5OfQ8L1xXeqPtfIHyx
5Faaf4XkLTyPxtuq71nJFeobG68fofnVhJ8U/kl4rMYX6573CU/nN0n+Vm2M
8HrhNyVP0bpnSm6uv510fXVdP1njP/M+dP1HmnOz8Le8P96x+u4Wvk64n+QG
mv+CcE/hx4X/VbtL+ADhF/nwGr9H+GCJs4VT4fuFOwjPE/5Sa44Uflx4ouT9
Nb5QeJrwfI0/r76zhDsLP6Rn3IHvLfyj8BiN9xBex/Np7H3J/dWaSG6h3/Ke
5I5qyzU+QvP7an5/jVWolWqXqzXVvKC/l6odK7mD7jcn8Z7+V3Jl9f0qebD6
jhDuwjcTvoM9qfU6CXeS/Kmu/1fy4/rbW/hGta8l76drXpO8VtdU0VqT1Hey
8A1qSyTvpGteYX/E/X2U1lyosaXCHwp/q2suEX5J+AvhB4RPFK6qv4dqf3XR
+u8J/6E1qqnvBM35R/KXvHPJbTU+g/2r65tpvJ3wG8JfaXyz5KN1v4+Fl2l8
geafzzNIbq+5iyR/rL994nl8R/jM0mudoL7TJV9XWi9VU9/FfFv2sNY+Xfhq
4b76W1u4ktoZku8JxvRfpfH/6eKL2CvCnwufor8NNF5L7azMDbme2smSv9H8
/ug2yZ9p/llqvRL/ts56Hy/qbwN0o8bf0lhz4crCPYXbSP6k8H5n379b+jl5
3vpqvTnzer53NN4y7p/T+H2Z91hPyb3VMuHt2ReS79DfHpp/v95l/Qrry3Ga
e7n6VmnerVpvS2Kd8IPmvqBWP/GcSrq+gfAWycerb4Lmv6LWVq0q511tN815
S+ONOL+S/6P1fpF8lu4zX3gftQ80vkG4QvdvIfym8C/C+wmv1t+Zwg11zRrW
1/0aS75N8v4af1bzqwkPFl4m+aRi25FNZgm/KWEXtarCg4S/k7yv2odar736
7greb+wl9mQvyQeofZraRjTQ+IHocOFXhT8R3k/4I+GDhGcKn1jYPryp9Wdy
f7VU8jj11dfAP3r+xZp/JLYP/a3xb4TfFv4Re6brz5K8s8Yu0lh7tS80/rr6
Fml8ctwvP8bz01rtPY3vrr7rNNYKGyH8KGdM88ep7zRsk+Z/rLHHhM8V/l74
U+GGwltTn7muerZJwudJXhn34+PC/fjWcT8fWNi2bbNxnF1ebmadge7opb5K
kl9V31fYXrW/UuuEJrxPjbfM/Bt3LWyXsc8vqH0huYb6NqS2Gcv0PMfoN3yu
seMlz9X1f+jvPI3tpL51kvdW3/tRf6/StXsIz009NkfyBvUN0djbWnu2cHXh
9Rpfqb4hmvOZ8NmSp0Z926e0buMMniH55dJ7GV13iPbXZfrbVLguvorGTtB1
TyY+4+dKHqbxrsIHanw7zZ+l5z9WY1PU96jkUeo/EH0i/KTmD9cax0h+RPIq
ydN1fQ30adw/n+ma81OvydrPqNVEH8f9/KxwHeGhwrOEry/9/q9Ft0geiH7j
vAovYS9rvXO1Xhf17S35O7XLhGcL/0/yUrXLha8X/l1r3yucp9b5+0p+SM/f
Qfho4XMl36o1D5M8Wuv/JPkGtR2ErxdeKvlmrXFc/LaF3scQ9dXi3Qt/L/nG
0r+X37NC8n34XIl1+gGS9wm+9+G6V9D116GrhOtgi7T2BPUfoefZVX39JT+n
+YcLP4J9lfxq4b1yu+a/jW1XX5fUPlDAHqt1jtdfo7nT8eckb6+11mn+6+pr
JjxC188Tnqn+K+LvH6e+HzV+reT16m+r53tN13fX+GPCjYRH4BNwf7U0WO+g
f+qjr7B5wfa5m+ZX0vy72NPR/zoF31ft4OgvnC15rNohwrugr7RGn8Lvo9Df
gyvsf3TT+IG8c8kva/0jhXdjT2jOK8JHpX7mnwr7Wx8lfobDNDZD11yi8W7C
D2v9qZyvqBtaaP2XC+vu4dgf4Qr898Q24BdslMb3w37g22i8mtZ8QPgvzTuA
7xf8LsYINxTeWevP0P12xObhi6r/dOHDhR/UGtOETxVuLXwq/r/6bpbcWH+7
YQvVd1diG/kbukRtKLpVbcfM85h/qVp3yUM4x5L3xPfX/QcJ783zsza2R8/X
R/d7UX3vSf5KbabkgWq/am6vzP55Nc05U/IAXXOw/h6mscWSN0u+SeON9Pco
9X2ndplwD3yyqL/QT/ezhuS1mW1p47hHh7BHJL+Gb63nu0HXd8TWaCwXfkr9
J+r6Ueq7m9hH85dIvkdtO/Zz4djmZs3fR/MnoJ81/xLNrSO8RHMuEj5K3e0k
f612cep7/lZY3/RL7WPtJ3kY/rHkq7EJGp/GngHjW0jYFN83772jxp4r7Ovf
FPVtio4Qrh111Fyt1zt1TLWD5JuCdc0bmtdM6/0Z/Rv8nCOE39Z4L82fqr6J
nBW1k+N+GKg5We74qE6851ThkzT+NO+EvYnOj/p0ueRr1dSdXBnt0yGFzyJn
8nX8G+4rubMmbV/heIhY4SatuSD3meRsDk0d/6zV8/xPuLfkXTT/9+D4aUGM
l2br79XEN6njlZ1z2ypijkWSlwXrk5nx96NT0S1Xpo5nDtczrpScYtt48cL/
J/ykxvYUrpX7Xd6rvq8kf8L7kNxY7QbJB6n1l7yH2u259RL66Q9dcw66BJ9V
eAvPFvUPsd2t6vtYcpPcvg8xOrH6H8HxE3HUrhWOj7ribwjvXuF4rhP6V3g3
4TF6pz2E/5Pa3/kmWL/MiPubePsTrd9TuLnw9vgoGl8uXE34LI3fpvGFUZ/c
l/tdEoP1kfw27zN1DHZmbj8Sf/K5eMar4sNobIXk6hX25/G9rxeuLdxSfwck
9pmvknwvMVvqmPR09KfaealjwDMkP6rn2KD5L6l9KfkIrTdQY/OifpybG/Ob
+e1Dc8fiN+JjsVbu2JYY+a3cMSC6/aDUfMUNWm+M8Efqr6n1BhODCl+ssRox
PsI3xUb2yx0P4atgoy+VvF7X7ZXapr8u/IRaT8mt1Ebw/TJ/L3xEbNYm7atb
dP2WeD52V5ujsTW5/WfWQzc8xR5Q39DC/tqiaO/L3LEjnArxwSUab47ujPYd
HXh0Zv27OepsdCE6EV2Ov8z5nJlZf55SWFfMFv66dNyDbr8i2pequXUdMcTv
kodljgWujPofO429fjCxj3ZTad11Er8dfw2dLjxYeKXwjthU4RXRZg3Q+GbJ
A9T/A88DByV8nfCPwnvp7/PCW9Xu0/xXg+3tpGjvFwefN87devwf4Uz4auGf
hV/U376p91hTyZPVjpe8T2p9znnmfKPzpuAT5D5P+DTj+fa5bf+hqfmddlpz
keS/Oau6/9Rg/2BstK/Tgr8P32lH4b65fT98wJdyx8/Evuj8V3L7GOzHs1Pz
bd20/hrsc4wPexCjoO81tkb4quDzwLn4RXiC5v2H95mZ74IfOQV9rPmt0O+Z
9T06Gl39brC9x+431viHwfzIktx8XJ3c18Oh4EPclluXwZmNysxRoY9bp+Zz
hqGXJI9Ex7I3eOfC7dGZWvvNYNtAzEbstqPaS6l9rCkaa1w6Vsl17YP6Lbn6
3kj9TuFH6mh8WmofbWKcf5LWezV1fINPhG+ET4Nv815hrmi6cF18qcJcEZwb
3NvCwlwTnFN9/MvCsdy7+IClfUrOKeeV2G5Ptfmp9wR8WSNilNQ++VPCbYQX
pN5D8FPEh5MSx0jESterr5XwAj3jptIxNbE192wu3FJtVuqY+/vCMTWxNeeN
2B0fju/A94Dbej/YVyJGJlbeS/iz1N9wAfGy5vfEh9Yao3kX+CupbQDxRnuN
5+hOfAqNn0oMktqGroHLUZuQOOYm9v4hmPsjZiZ2hm8kdsaGHRLjG2JzzgRn
4/NgLo4Ymlia+BouabPa8aVjOmI7Yr6jS/OBcIXYXGxvZ7UfU3OS+Md7YK9S
71n8w8OwwYVjXGLdo7DPic8MZ+cYtY2pOTC4sEOFl6Xm8A7D9qoNyMyhPi/5
Na3VJLGPSCz7s/DfkjfxTYU7ciZi33HCd6s1ibYFPrcx5ya1D/tsbo64Jb5w
ap2XBXOHPAPvG/2ALmGPs9exi9hHOKqBuX0wfLHa6HZiebVfM8dLRXAMgj6q
mVpn4i80k/yy+vbJHSPhz2wfdSA+Pb59O+HRufXBvqk59FnY39JnC98Dvh0O
5ILM34xv94TuOV/XH6bxBhq/J/N+rp5aR08Kjq+Js+GvKgvvIHxtbv/3mtz4
a10zUtceqb4j8Pkk9yvt0+Lb4jb3Lc1vrEjN4cDlwEHARfCN7iR24hvn9mG+
1DoLhY/LrSO/El6idj7+iK7/pDQnATdBTPpcaU7vp2gf4frgwPBhiFHuK/3N
+fZwPKsih9cicn5wex3V5ko+WtdUrvA94HkWx3sPKs0BEPtjT08prdvQcXC1
h7NnCusw9F0n4R0iB8X5gAM9WPi1zNzohWqVs20hRXJc5CjhKuFQXyzNX1bK
zEePKszvctbgcOHT6GMMzhp+BT4ZfuXdxDF+12AuCt8G//s2zf8gMVddRbhm
4WfnvNWWXOSOJ+GM4I7Y/3BtcDxwPRMzc8lwXF9J7h3tedXU8RJnFt39WOaz
fGAwPwdP1474VmusSs0JwDd2L82d1ivMV8MTMLZafZV4D4Vlrrk1sz3aQ+NT
0Ke58z27s7/Z97p+pfqeTu2z4V+hI7HHm3LrTvxW/FfOFPmxP3PbBs4/eoA4
j3hvfGq+bG/1Xay+QzmXhXlU+FT80cfxaXLbIs4c8RF+A7oSH7d57jgAXYpP
vbvk30pz/OQAHiqdQ4Ozg9O5pzBnBXeFT3hnYZ8QLqhjYl8Rn2kHrXNfYl/q
99I5hVOEx5Teo+zV8WqPqp0cfDY5o5xdfIwnMnOY+B74GB1zc9r4HvgkcNe/
R307GJ0pOajvoArrOHTd1ty2hnzIt9imxJwLNgx+oXZu2wa/RS4JnZ8V9g/h
M9ABJAaIw7AN5HjgV/LS+Ubyjnvp+jm5fxv3IN9CHEM8g06Gb2S/8q3IueSF
bTr81brMtn6bzyF5p8Jns2k8L5ypJoVzOpfF88XY0WrnZeYo9iqsn/7N7NPD
nTYqvF+LuCb6Z21uHx/7AqeFz9xU8/sX5qTaZ+bw4KrO0XjDzBwHXAc5xM6Z
OVNyi23x9zK/f/YbOQByAeRWu1bYZhyj8b+zGM+X5jngO87jN6JzMusz9Br8
duvMORtyN1PjvXYhTiqcU+2SOac5LersC7CdUZefFPdPSM1XXBf9+Sqp+Tf0
LTEFfNWI0vHE26lzGhfl9nV4NvqIL/B5Zkuen9kXwlfCN8K/rJJbb6A/yKkt
5ruUzkeSl9y7wvnPoZo7J/IxRel8Nnnt1hXm98htP4Q/JPny4Ni8bmr+k7iF
+OV1dAoxRG4Z/3J45FjgPeA/4LrhjOE6iKmIreBnjsN2qe1Z2Cd9TdfOy+yr
whnDyxBzEXvBKcPFwsmSOzkNn6ywDcGW4COSf/k1t++Ijdgc9SG2owPvPzWn
QT6cmOevzPlDYqFL1dYl5rThl8YF++voRvLd+MjoJ/RUqvVql9aP6EmIp5pw
0BIb5Obr4F3gX8gJwKcNKx3PcVbJXw4tzT/10tgGyX8X5gOJPf8U3ik3V9w0
df0A/AK5cHLM5JrJ11JLMDp1TEJOhFzdhYlzJeREyPWRkyFXAucN900Oqh+x
del4kbgR/o6cSzt8/My5GDgouKgice6E/Hg39orauex/9bXBP+Qc8C44o5Jr
ZvZPiNEHx+9N7L4quD5gfu56gZtLx8vsbfx94idyXW8m5oPaBnPtxH7kK/YP
zjVtzJ1/axPMBcItlBWOkYiV2uTm42/X83yo8SOFq1Y4BiEWOTg3nz1WzzaL
z6G+z7FLuWsrPoo+C/sZPhkOk/0NH4pvxDc9Obc9hRuGg8S+EtNx9g7Teh9k
PoPgCuHLc/uk8NHw0viqZTA/DE/8d/TdyCcNU9uq6zvl9j3IWdaPfCL8JZw9
NRfwl5ytRXEPLY/ni/MBd7IinhdyMhcV5jyGxPMEF0IOAR+B53+iNCdwWe73
AVdAvAd3wZnibME5NMpdzwIXAUcRcvvscBdvFOZC+E1l5E/hFy5Nna+BP05T
c7zwuauDc7e8k1+CfUx8Tc4AZ2FN4VoAOP7bgs/Ez5FzYZwYnlw5OXNi+0Ga
80/inAL5g3fiODUuI9Efhd8t9oRcGe+Ad8EZ/KfwnuS98n7Zq+sK1w7g4+Hr
rS+sK9hT7C1y2lPi/e8qnNOfnjn/SK6fmoJp0R4QX8Gx182cE4F7J77CF8An
6IqvUjgnio/8SWz45v0Sj5EzI3cGB3164ZoWalvgh6dHHxpfundhfUkOeVC0
l8/EMXJt5OCY83qw7wUnCFdIfPBs5hzrI5IvwidCX2XOD7cPPi8Xps434O+T
uz8kcy0INRVPR5uI/068gC5EJ5JLnxHvh8/XRPIm+NPUNVLnSL4s2hc44J0i
H3JM6pxC8+B45pnMOeKHS/vAr+b2L/CN7w7mAsmZkzvfVvOT26ZQC4T+OELj
F6TOV8OJV8/Nl8OVU08El16mrh/AJuLDku/FVmIzd8sd42NLvwjmjvlN/DZs
ZrPcnAC2NJS2nXVS5ydvCc7V9I/ni3wHuo4cB7kO+ACejXfAu/g2OPdJzpPc
JxwuuS5iEL7X8cTEqXUq+xX/5nw9b4fMtQ9wbi1y82nwDeRUu+jac1LXB8Bf
IGPzeV7qr+CCyTmSf/woOFaGE1wY7EPuq/VeSexbXqV7TNBYQ7VRcB2Fa9/w
KeHK+b4/JK6JozYOjg0eHD4c7u2B4Fo6cgJ/BXP2NXLnj+DyySHAo8OnE/TC
4cNzw3fD7ZNz+Dx3vgI+pF6wbqJGj1o9OH54cvhyuH/0L9zA4NT6Bv6aXM0t
wn8G19ORWyCHQ/5nbuHaKmqgqIWaVzh3Sc0XtV/zhdslruGilmt98FrUoG2Q
PKdw7RgxElx/ZbWJkhulrh+sIjwpNUdCPvj84FxJm9T1btT/YdvPSF3fwf1b
SJ6oNXcM1p/8Fmrqfg3OkeyRm7+Hb7ozmHuYqlartM0k5uIMcBawkYdHG4Pt
JJ/I2SbG5Dy1Dv7W8xPzk7MKc9fN2JOF+Q64EjhMuMwVwbkhfCx8LWoQ4Lm5
pkbw+yG3SM6A9719cOxFwD5A6zUMrg0hB0A9G/nFNol9prrCI4O5HN4Z7456
IGKvuWqdNLZA+LHEnDfc95bSuQpyFnWEawfLy9XODLa5v2fOP2OvKvH+E+dQ
Hwn2EYjDiMeeiucRWwZHCFe4urBt76j2jHCtCtt5+oZzfjT+TGK+hNwufCq5
n3lqh2v83cK1OfiQ+JLkfK7Mne8hF8T7fCtxjm5lsD2snFoHHxTMN16T2qdH
H1HTSP6GPup1mseYj/o6clnUOFDrQD3L7uwdrfdsYv1cK9inHZmb79/GBwfv
PTjFPaI+gHuHQ4VL3S14LeJr4ukJwVw3HDRcdLPg2hJ0OPVH+Mh35M738Hv3
DM5VEa9Ti9EiuBYRTn1efH/Ue/2pdoXwecG1AZyBsfF84RvDOcM9U0PAt4R7
gIvEfsG3TM/N35M/+zGxfia/QT0YXCh7HP9qUG7/kjMNv0h+jdpO9hT8w+y4
H8mtkP8iv7c68TeGj6DGCa6aPcBeaFV4L5GX7yG5X+baPOwVcTEcHLYdm4vt
PRGdh/3KnA86XXhp4hqA6sH5xhWJn4FCrnGl/VU4CLiIsaXje7453/7YYO76
/czxxXHCXyTOgeHv9ArONzFnS/z9cKtPCh+Qu74G24XNuKVw/QuxH/qDXPSV
wd+mRzx/k0u/L3Q0unpK6XgFHY4uf6r0+8IGYAtGB+eq9k1sP6jfw/bCmZIL
4J7ce//o35NnRHfAb+Ifk/8nlobDqpDcR22Z5H3ifn6y9PfGBmALLlTfb4n5
H/QJ9Qlwbbxz3j3+Q43UOmlnbGPmWkVysKdmrm9dmZhzgR//b3CtBTqjqeR3
CscvoyJ/xu/DNqJzyJ2Sb0XX75I4VzY8N9/G9dRAnBtc+7Nz6npbONvzEvs8
+D7EJ+i60+I3p+aTOs16UV/wPNRqU/NJ7Sf5Hc4yORdyL+R3sC2cMc7afwvX
esFJU09MjWifzL+J6++M55cc7Ru8q2DbTM0YtWPDC9cKopPwz+Gw+R38Hvgx
7DG2blvOMriGmfqClqnrnbGfyJPU1zjaW347NgBbgD6htoIc5FtRX6I7eCZ0
S9Oor3mH4+Pz7Zm6BgD/AX+EWgN8jLOjft8tNQcDl4dPiu47TX3vSP6wsPyx
WtvSNRzbantS10cfFW0BZ4x6Y+JKYgH4R+qLqVckVoGvhs+lnpnYgRpk+JdF
hWMDYgJiA2rIt9Wi5+bHjwyeC6cJt0keAdtLzoZ8frfge8FRwlV+UdgXJuYg
9oALrxXjAzjx56M9pabshWjPyTXCCeK/kROm5qJrYns5J+pfamCohcGmYdvg
QH4pnNPYO7fNx/ZTv4UvQs0WtVvkcFdnztmQu6FmDX8LDpF6T+rXiI3J4ZHL
6xys+8nRwpdS80RdBDZyl+AcMbli9g9cWY2oA4YJby5cgwGHyZmcWDre+S03
J0YtLTlaeBF8KHwpdPIVufcbuhp7S04Jff9o6RoMOG181sdKcwZ8Y2LAPwp/
I3gB+AG+HZw/3D8x6trCNoZcMTETtoccAbmCjVFf8n7IdRPzLivMacBtkN+m
fhJOCLIFPpd6VXw2fDf2NPWZ6BR0C/lluHr+HwPunj39SLTfcFPkkB8vzenA
7WAv8KWw/61z18Nib9GpcCfUZ6Br8Zca5rYPVxTmvOC+uAf3SmJOgBhrUunv
1Sq3/se/IT6CW8QHHF3av0O3ktOAXyeHASfJHn+hdI4Cbg6O7oHIR4zLvUfY
K/Dp5O7Z/w9GfoLaBWKm8ZGPIK+HT3h/aZsJJ7kk6nP8O7gVOIwVhfkK8ozk
G+8qfYZ65K7J52yRoyRXSQxELMQZ7J47P8rZhH+Am6M+ZGlhDgcuB85jefQ5
6hY+E/gi8IvkFckv3lGa44frp2Zoa2H/uF5u+w4fAacODw4ffmppzpL3A0fO
/16Qz9q5MN9OLgvODO5sS7SX5DPIM+LzjyzNacNtD0lcu3Z2Yb5qbub8A/Ez
uSRi2C91fQf2Z+GalTMLc+Rw5eRwXirdR00ntZzMJWYmdiYnTm4cHwMeCj4K
3+ON6I/ByQwUnlGYe4Hjgv/vGVwLOTTx/9/wDfgWf6mNKbwGaw1P7J9gD8ll
buL9Bn8Tvg057IeifkJn4lO2Cs6xkmvFXhIrTA6uZaKmgtqK24O/DTUK1CpQ
40atG5wV3BXnf2PmelP4HvQPBXrYBGLHG9X3a2IOddfg+Jhcy7Z6qdLxfhH9
dbgTasqoLYMDgwuDT2Jt7gf/fHXwb+cdwB89XPi38pu7R/t0aOIaMuwV/BS1
kqw3NNgf75jYx+kf7KPiq26N/seNIdkWa+Hj8P8E8APk2PBvGwXH02mMcaeV
znGT6yYmJjb+t7BuwIf8v2D9tyHzM8CPEX+So8MfbhlcY0itIZwK3Ao1ctQx
4cPiyxJP4qvhs50RrH9vzu3TV438AGeVmJnYGb4GTp0Yskqw/r8xt42Hb8DG
Y+vhlPj/O+oJ8G3xceEniTfQfejni4P5GnIdxDSjStdDk4uBU4Fb+aBw7IbP
ekEwf8hZXYrPEBxvYjvJGVwSzF9Qe0gMdI/W+3/xk/cF
         "]], 
        Polygon3DBox[CompressedData["
1:eJwt1nm4VlUVBvDDd7/vQ8tQkVLEIQglEAQr00BxAJVHuAQYiUCY4GW6gcgo
omAoopDKJD4yXIWQ0QFkiKkY0iCRTGTQRxAQDImIkgcwtOy33PeP99lrvftd
++xzztpr7drd7+vQP5dl2TwowIZ8lr2D+Koky/ZXybLmxSwbBLfhl+P70yxk
vwK/4w+EiO/A7wHd4XL69WLrGd/l7yE4wp7IngQfwMe4edBV7Av8Z8yf4Zkv
wM1il9jM7bhf0fSFK2mur5plq4x/NF/fXG92H+jGrkpTnkv6iPue+I50C603
AV7CTYLq7AVwh7mNNKtgDn92aOzlEv5haz7AroP7DruduBbGm61dz7jQuAiW
sDca29O9R18q9q1imgtNNfNt+C/Dn2g2wft0d9DdAi3imdDGXtbwu8M48yNx
o2JP4ubjNuNu4l8Fz+G64PbhOvMz+MJzmuJPhx3PsF4z/hH8cJLLcANhrLgF
+HmhgUl0vXB1YDLdONx4mENzNxS8w6XWqAPLIgfg72Kq8otwK384zQPwQ/41
xtXwoPW+tF65tY7yPzb3MO0b7MdzaY1Yayis4A/Kff0aWXu6n5SkXPwZ7h5o
hBtGt5I9FM6Iufg/uFX8YXBmfFNcI9xma5+wxjH8AdwjuD+zx0Mduvtwze2v
GU2OfYi+Bc3z7FPsGsbzYCmuFRzD9RF7CUzGt8Z9y3g2HDdXyu8eeWX+6lw6
Ey3labn5vjAq9oR701jGvxdGsjfhNhqX8y+0rzH8w7CPv8j+ptlfCftTz2hJ
NyLOlPlH4Dz6LuYeZJ/FPt94LayBOWKniD0ES8XWFPce7UfmLjKWGO+Kf2mP
r7P7iL/CeD/uochZfk1jU1gLTfCnrPXjyv9yqfXr4o7yj8Bg3EHrboe99NUr
v2PbeEf2X3Fj4+fiRoltAj/g74HncQW66+ylGdzCPlwl5dVdYjvBQ+wN1lgX
Z1xsA0tt4c8UPxf3TZpc1CXoB43j39DVMP9KSTonXflNrV8w97qYXxrvqUTY
341c8tzaxkP8z6wzqyTl8AixV8M1/B5wHHc/fw/d36IGQC/c3HhX2B35bZ2n
2E/DzkL6bpHXK2FXIeW9x2XfiO9Ms4v/AdzAPjeX6nBHdhnuRn7dyv80C/ck
7kAu/bveuNm4nrhb+Q3jG0Qtjxoe9cRDlnlmbXiWpgecnaX/2pxmDf9V4x/4
g4Gb/Zz/GqzjDwGfLbsz3qOY6n/jqMUwH/cLz9gfuWj98+Fc/oeR97gGkZPs
beIeiz7Anwo3mKtHNxP3UzF94TRuBu0O2BffE/c5bgjdwqif/G9H7cP1xl0L
rdjbaQdEz6BZnE95spvdNfYG6+EvuP/iBrIHxTvn03k8EL2F3Q9W5tN53Ifr
ye4VeQcj4EtcTc+YbNwd/YK9Bgb4tnv5j+K3ip0Yz7anTrijMNL85jgj+P3W
qYWbbX4HbnvkprgxsM38c/BPc31pptP+J94z+gJMo7k4ehRuMH8QvIhrSNdF
XOdcqvGX49+mW2JsAitwW/k3wvX8MjiBGxTnD37E7w6fRU0spL4c/bkFexOu
ZeRpIe2lD11bmFFMZzSfTzU/av8e/pZ8+jfnFNI3i283Cz9MzFC4wtxw3H7z
a/nrom74Pgf5n8AQ9nrc92GquNHwtrUnwIeRkzTV4YKSlGuRc93iXNFV8M+E
p3D3xn7FtIVaudSTozcvonvT+AbchhsbPaWQ8i7yrx1UFFMP3WUvvcWWRj+T
/O9HDtO1iZxlV8Cv6d6i+Q3sNNfOXJdi6gezcRfTdI7eDS9GzYg+RVdGdxLG
0L2DPwfO4neiqxXfjK5DnLdiytXI2f/BE1m6nK1mP8Y8XdlbosdswHew3vw4
fzBR7Ezc4yUpJyI3/hE9JZ/uaXFfaxJ3N7qPov/xl8W9ydyCfOpHA9h7414F
d8PL+VQbokZcFeelmM5XnLMT0WPNnTT2L6R8Wu65deEi/uf40bgvxH4K48RO
xdWOWpBLd4yuuPJCOgNxFq4UWz9yBUq921x+tbjH0U3AVcQ9LdaHKbh+uGO4
qfzG0JD/JGzFtYpaEv2frkYh3QHiLnBh1JTYH4z1jHf5BXg68gC3jm463Un4
d/xzXBW6GfxTcDxqPXzCXgw96V+K+5b43/MfzqVaGzV3Wj7Vs6hrraPvFVOd
PEjzGpSZm8OfAM/A2GLqI5uMvaB+3Ef45Vmqu1OiZ1X2vOh9kS8DC+l8b7B+
A7gs7pjytwFt+6ipcU8qpp4UvemJYrqXby6mPtMt/j//JnNr+TvjvOZSHYoa
ELVgOr60JNWD4KJWXVBM94y4bzSMnIvcw+0QWxFnkW507KGQzkqcmRK6r3Ar
iule37byfeK9VuOqsZlf3w2jNy7lXBdnI5dyKXLqWNy1rXNn3CVw/+L3oe1I
0zqf3nt59HVolEs9Kb7jjuiDtOPteZvYR+G3cUfDvcpeDN3MbeH/Hy7stN4=

         "]], 
        Polygon3DBox[{{1206, 709, 1000, 1710, 1122, 1123}, {1129, 1128, 1676, 
         765, 766, 1677}, {1127, 1126, 1712, 1008, 1009, 1713}, {1171, 542, 
         573, 1061, 832, 1688}, {1202, 707, 1067, 598, 597, 1641}, {1207, 710,
          1006, 1711, 1124, 1125}, {1648, 581, 1064, 686, 100, 
         1187}}]}]}, {}, {}, {}, {}}, {
     {GrayLevel[0], Line3DBox[CompressedData["
1:eJwl0slOVEEUh/ECcYiz4CyojfMIqMzSSCuKA1NHMHGI0ZCgSHfb6paYuDaB
N0BYQHBl2KDCxoV7n8GFO9/B34mLL9//nLpVffvcyjwv5YsVKaUfGKpKKfIw
r+P7vIkf8iPUyCWu56frU/rNcza802uS/8h/+b26mz/wAE/zDJ7I8/yCF7nA
YxtSaqxM6TbeyOf5ZmC9rD4n38JxXMOaXo+1Y3IPcvIRfqXfxYfxEs36WS6g
iKMY0JvgyXgeZbzGoH6Ju5FBf7xjPOfMej6BFr0cX+eTYdyQT4XRK5/mVu6N
c+09w23qs3wB3/Ta1X3yRTTEf1O/1W+SP8tFM1niSV7gcf7Es3gsf+R+zpn/
T1428yw3O+OX/EWe8kwjlznDhTgP1fID3sh59pPpmX1bhUtYiW+hvy3mh2pc
wdd4P/2d8mXsilmpO/kgVq1n1R3yAbTHPvV+7uI23oercmucwXtiptiLkv33
4g7o1/Fd3EGfupbzsRfjGI51/REexVDcC/UgH4pvHN/bebvjP8WsuAadcd/0
d8jb8V3u0NssT8hbKv/f/397bkAZ
       "]], 
      Line3DBox[{600, 604, 1653, 599, 608, 601, 612, 596, 609, 1098, 613, 614,
        605, 610, 1652, 606, 607, 595, 1100, 603, 602, 611, 600}]}, {
      Line3DBox[{1642, 1104}], Line3DBox[{1105, 1654, 1751, 1722}], 
      Line3DBox[{1106, 1197, 1860, 1634, 1196, 1720}], 
      Line3DBox[{1108, 1655, 1752, 1107, 1656, 1645}], 
      Line3DBox[{1111, 1199, 1726, 1110, 1198, 1725, 1109, 1753, 1657, 1635, 
       1723}], Line3DBox[{1115, 1659, 1755, 1113, 1727, 1200, 1117, 1270, 
       1728, 1201, 1357, 1271, 1544, 1840, 1202, 1641, 1717, 1861, 1545, 1203,
        1272, 1674, 1729, 1204, 1273, 1781, 1248, 1205, 1119, 1852, 1606, 
       1607, 1661, 1850, 1121, 1569, 1570, 1842, 1206, 1123, 1575, 1576, 1844,
        1207, 1125, 1730, 1208, 1127, 1713, 1731, 1578, 1209, 1129, 1677, 
       1732, 1358, 1210, 1131, 1733, 1211, 1133}], 
      Line3DBox[{1132, 1763, 1663, 1130, 1274, 1762, 1676, 1128, 1577, 1761, 
       1712, 1126, 1760, 1662, 1124, 1711, 1759, 1574, 1122, 1710, 1758, 1568,
        1120, 1714, 1757, 1605, 1851, 1118, 1247, 1647}], 
      Line3DBox[CompressedData["
1:eJwVzjtOQlEUBdBDRKCwodXKKHZWToEegmiMxIYBgHTGaMInWOg8bERH4Gcs
fgvFoKj4AROXxcre57x7b958tV6qJSKiTD0Z0UxF3FHTJxSnI1rmEQX9125V
9syfPOolDkmww2w64kTmfe/JKU6Zs792/1l/ok+SL+du7Hf1c5mS33a3+rK8
kAtyxf3F//8z5+SZc0N5TFrvcu/bumzbvbGmH5Fhg47dD3v6AQ/OD2XO2wP5
wiavLNnNyBHvfLBP1n7sXkW/lNuMvZk1b3FlbvAHLAMy7A==
       "]], 
      Line3DBox[{1140, 1429, 1430, 1406, 1810, 1216, 1139, 1280, 1376, 1806, 
       1217, 1598, 1599, 1600, 1378, 1698, 1807, 1547, 1218, 1377, 1529, 1532,
        1530, 1379, 1699, 1808, 1549, 1219, 1579, 1456, 1533, 1832, 1703, 
       1380, 1434, 1550, 1220, 1306, 1460, 1534, 1833, 1704, 1381, 1435, 1551,
        1221, 1307, 1709, 1834, 1602, 1535, 1382, 1436, 1552, 1222, 1309, 
       1696, 1812, 1428, 1653}], Line3DBox[CompressedData["
1:eJwV0EsrhGEYxvGHDBlnY1hb2YgNym4+AlKaEmVjRymHMVlbYUgxCzLzBYSw
UcLkmzBO2VhQDuP3Lv5d//u+nveZed/umfmxuaoQwizWakJIxEKYQjt+akPI
2rXySbRgqC6EAft7vqq7kyU04xNd+h39LS8iyQvyBtu8R//Bm3CNIyTsN+QV
cryMNG9Axm8UzEnPxc0TqMch2uwrOOBvzh3LV7ke3en8Cu/T9+OFj8pnOSJT
+mV+4ewlnnhWluWgrteZc/OS+VSeIYZ3dOq39Cc8j0aek7vyEZnoO+Ab+4jb
7ckvbPIHjPNqLLp/2H2V6P+Z/+QCfqN3NndgGv90ITZN
       "]], 
      Line3DBox[CompressedData["
1:eJwV0EsuA1AUBuCrqt2BVFKlEiQSaiDaBoN2CRIWYNhIiQUgwhKY2gZW4F3E
+/1mgomx+O7gy3/OPefePvJTM+P1phBCjYVkCL0tISynQmhOhzCvb9XXWHH2
R4UJJsk4n6bd7rbcY4c+dhm20yYTMmdnX31AP4c0WDUbMEvKI31RHssCJ5T0
HeZZdT3e9502ZNbZpswxyyllu2dyiLT5YLyr3uKci/ie86K85Mtb5fh7ueLX
/jol9TU3fNtZlJ3u3coH7hjhnkd+7CzJvJ0n+cozo7zwxpp3C+Yp+R5n8kOO
8RlT32XerZ6L/0/8XBLOevQZ84a+qv4Hk2c4Iw==
       "]], Line3DBox[CompressedData["
1:eJwV0DlOglEUQOFrZHDsVWxMLCCoEY0WFqIxugCWYEuEEFcACDJVWLgBRcUl
uAw3IR0OC/CjODn3nvf+V/xb19VSZS4iSmgkItqpiC/UzdlkRBk5JNIRTS1v
vsEO1rURb7j/wnuYN+/qj/xqz/AbJ7X9me0FHuLOeyn9wFzFIT7R0hf0I3MN
x3hAW1/WL80fuMK2/d2b98469imf8DevOOvwD+raL69qXf5DU5v4to+ueZPH
vOjOKV/Yi5zmnvtL+pn9Fufoa2va0+xfuPPMA+0fteEjvQ==
       "]], 
      Line3DBox[{1168, 1735, 1232, 1166, 1736, 1233, 1170, 1348, 1737, 1643}],
       Line3DBox[{1183, 1241, 1744, 1181, 1356, 1776, 1693, 1180, 1355, 1513, 
       1827, 1691, 1179, 1690, 1775, 1353, 1178, 1689, 1774, 1351, 1177, 1715,
        1855, 1615, 1567, 1565, 1176, 1858, 1626, 1627, 1613, 1611, 1854, 
       1175, 1619, 1620, 1595, 1594, 1847, 1174, 1628, 1631, 1716, 1859, 1632,
        1173, 1629, 1630, 1610, 1853, 1718, 1172, 1623, 1624, 1773, 1609, 
       1608, 1171, 1688, 1772, 1396, 1347, 1169, 1771, 1672, 1165, 1770, 1671,
        1167}], Line3DBox[{1186, 1673, 1777, 1185, 1637, 1724}], 
      Line3DBox[{1190, 1245, 1748, 1189, 1244, 1747, 1188, 1243, 1746, 1187, 
       1648}], Line3DBox[{1191, 1638, 1863, 1649}], 
      Line3DBox[{1193, 1246, 1750, 1192, 1639, 1749, 1721}], 
      Line3DBox[{1651, 1194}], 
      Line3DBox[{1589, 1228, 1479, 1385, 1734, 1683, 1148, 1227, 1384, 1706, 
       1836, 1537, 1477, 1316, 1226, 1559, 1443, 1383, 1705, 1835, 1536, 1472,
        1586, 1225, 1558, 1793, 1701, 1315, 1470, 1587, 1469, 1313, 1224, 
       1556, 1792, 1700, 1314, 1423, 1585, 1422, 1407, 1223, 1841, 1554, 1439,
        1312, 1420, 1425, 1652}], Line3DBox[{1633, 1195, 1719}], 
      Line3DBox[{1636, 1640, 1650}], 
      Line3DBox[{1644, 1234, 1618, 1857, 1612, 1738, 1235, 1625, 1566, 1739, 
       1236, 1614, 1352, 1740, 1237, 1397, 1354, 1741, 1238, 1398, 1692, 1742,
        1239, 1399, 1694, 1743, 1240, 1182, 1745, 1242, 1184}], 
      Line3DBox[{1646, 1862, 1269, 1116, 1756, 1660, 1112, 1754, 1658, 
       1114}]}, {
      Line3DBox[{1072, 626, 695, 1860, 629, 703, 1726, 639, 1763, 712, 1733, 
       650, 790, 1787, 791, 859, 792, 1788, 793, 1734, 864, 811, 1794, 812, 
       999, 916, 1816, 917, 679, 738, 1744, 1745, 689, 742, 1748, 692, 743, 
       1750, 693, 1095}], 
      Line3DBox[{1073, 628, 702, 1725, 638, 1762, 765, 766, 1732, 850, 767, 
       877, 1809, 768, 858, 941, 788, 1846, 1016, 789, 940, 1836, 863, 962, 
       809, 1021, 1826, 810, 961, 869, 829, 1802, 842, 830, 678, 1776, 847, 
       874, 848, 1743, 688, 741, 1747, 691, 1065, 1749, 1081}], 
      Line3DBox[{1074, 1059, 1862, 761, 849, 706, 1728, 642, 770, 852, 1783, 
       966, 967, 653, 893, 1765, 773, 977, 894, 895, 1807, 994, 896, 1040, 
       797, 944, 942, 1821, 943, 664, 918, 815, 1817, 831, 727, 672, 1772, 
       832, 1061, 1737, 1060, 1090}], 
      Line3DBox[{1075, 632, 1028, 1851, 1852, 1030, 1031, 752, 1003, 1005, 
       1843, 1004, 780, 881, 1811, 882, 805, 884, 883, 1812, 892, 890, 891, 
       822, 1015, 1799, 1014, 933, 835, 1803, 870, 836, 1039, 1037, 1854, 
       1047, 1857, 1038, 682, 1063, 1078}], 
      Line3DBox[{1076, 635, 1759, 1006, 710, 1844, 648, 1007, 781, 876, 1786, 
       717, 657, 888, 1767, 782, 934, 906, 907, 1792, 997, 908, 756, 955, 953,
        1824, 954, 668, 759, 1805, 839, 730, 676, 1774, 843, 871, 736, 1740, 
       685, 1093}], 
      Line3DBox[{1077, 1062, 1071, 1035, 1773, 1051, 673, 1049, 1048, 833, 
       817, 1837, 987, 919, 665, 946, 986, 1822, 945, 816, 799, 979, 900, 995,
        1808, 899, 978, 898, 798, 796, 1766, 889, 654, 923, 1818, 922, 1027, 
       772, 1041, 993, 643, 1840, 707, 1067, 762, 1088}], 
      Line3DBox[{1079, 1064, 686, 1741, 737, 872, 844, 1775, 677, 731, 840, 
       760, 1769, 885, 669, 957, 1825, 956, 959, 757, 939, 913, 998, 1793, 
       912, 938, 911, 936, 785, 1831, 974, 909, 658, 971, 973, 1829, 970, 855,
        753, 649, 1730, 711, 1760, 636, 700, 1086}], 
      Line3DBox[{1080, 1746, 740, 687, 1742, 846, 873, 845, 1827, 963, 1022, 
       828, 841, 1801, 827, 1026, 921, 868, 958, 990, 1839, 808, 960, 807, 
       985, 915, 862, 1835, 935, 984, 787, 937, 786, 1815, 976, 910, 857, 972,
        975, 784, 1830, 856, 783, 1011, 1010, 1731, 1009, 1008, 1761, 637, 
       701, 1753, 1087}], 
      Line3DBox[{1082, 1751, 694, 627, 1752, 696, 630, 1754, 1755, 704, 640, 
       1764, 713, 651, 794, 1789, 718, 1810, 659, 813, 1795, 721, 662, 1768, 
       725, 670, 1770, 732, 1735, 680, 1777, 739, 690, 1863, 1094}], 
      Line3DBox[{1084, 698, 633, 1757, 1029, 1850, 708, 646, 1032, 1033, 779, 
       1778, 925, 715, 655, 901, 996, 1791, 902, 806, 1068, 1100}], 
      Line3DBox[{1085, 699, 634, 1758, 1000, 709, 1842, 647, 1001, 1002, 854, 
       1779, 716, 656, 886, 887, 1813, 878, 903, 720, 1841, 661, 904, 905, 
       826, 1780, 880, 724, 667, 758, 1804, 838, 1034, 729, 675, 1855, 1043, 
       1044, 1042, 735, 1739, 684, 1092}], 
      Line3DBox[{1089, 681, 1736, 733, 1771, 671, 726, 1796, 814, 663, 722, 
       1790, 1024, 795, 660, 1806, 719, 1023, 1849, 771, 652, 714, 1782, 851, 
       769, 641, 1727, 705, 1756, 631, 697, 1083}], 
      Line3DBox[{1091, 683, 1738, 734, 1052, 1054, 1858, 1053, 674, 728, 1050,
        837, 1828, 965, 964, 666, 723, 1020, 1848, 952, 825, 1069, 1098}], 
      Line3DBox[{1096, 763, 744, 1729, 644, 748, 775, 1784, 749, 875, 929, 
       754, 1845, 1012, 755, 928, 1833, 861, 950, 803, 1017, 1823, 804, 949, 
       866, 820, 1798, 879, 821, 1057, 1859, 1058, 1055, 1056, 1103}], 
      Line3DBox[{1097, 764, 1781, 745, 645, 750, 778, 1785, 751, 1013, 1045, 
       1856, 1046, 802, 981, 980, 1834, 1025, 982, 983, 930, 932, 1820, 931, 
       867, 823, 1800, 951, 824, 1019, 1018, 1847, 1101}], 
      Line3DBox[{1099, 1066, 1861, 991, 992, 746, 774, 1819, 747, 968, 924, 
       853, 897, 969, 1814, 776, 927, 777, 926, 1832, 860, 914, 800, 948, 801,
        1838, 988, 947, 865, 920, 989, 818, 1797, 834, 819, 1036, 1853, 1070, 
       1102}]}, {}, {}}},
   VertexNormals->CompressedData["
1:eJxsvHk01d/3x6+QUiSRIaWSJGUomshGg5KhlBDJkKFBQmg0VOZ5nmci8yyk
Y0zKkHmeucZ7r6lSSb/XKZ/f97fe6/f+57XWWfd9e929H/v53OesfezWN1M1
XEtDQyPPQENDSzxvHOX6Tc8yDt8v3MrnFyYhtYKAAw10rpAlJlt10Z2ElF4H
zGzKJ6G1m6/9bFFygSfXbr/j+j0BUVsk9emWR9BC7kfdmip3sHn1wW1sPwnI
O2nPRrONo+O6RhPnprxA5j53rF3KIPKw2aIicGkaocUIT58z3rDHbkPILPMY
0jWaEmDmmECjBds7aBM9oUGV6buG3AQaYN8Zc7xvFE0mb5K5JOgOYO3Tzy40
DYqLLEF5pEG0dDHkQOeoFzRFvQ2Yj5oAhnKu2Lr7o2j/j2xPv0FfSLa+47Ph
8Ci061go6H+ZQMIb97Ydtw6A54ZgPfGjBr1R/cV06T4V3W5McAtXc4P6/q8c
oZuL0C4PoVS6Tir6xDxokHzXFSyjIuOmnychLROu5yHfqGjwjXSHiagH6P7O
2vH603t0/LK6w/1KKrpnW3mLPsMHVm7ykfaataJHc++nyy9TELvilODdXj/g
2qpivd1vCIlrDheOv5tCHdNfjWrW+cM7JZMjLzaNo8vxLwu/ixLx/zVduPLA
Fwq+684aqE+h0A2bjD8KDqMrTzgPB2Z5QUGA+Bv5u2SQqAlLeLW/C42V9FZc
Z/aFvmo2U6a4aXj8QaujhXcQ+XgFbHSqC4AzzV0aPSnjUDvsmPvacQxx5/cz
/hkMBZlHBipB9/vA9NPw3EGjGZTB4Zke3hUFH5wYrnmqOsLl4B/GLMtU9Lvz
nQvDWCSMin5VT9RtQ/F+lTX6AhQ0o3hjn6ZzEGiodQwvb+5FNitZVg/KZxD7
2bOKRfLesO/L1OLF8VZE41jpeFCagrrfZk3/YXEGV2uxJ/Ml8cizTK/c+gcV
FYTuf21z3xGUquqCFMU+gLOrXODhl1TkYbL9pKCkO1zzCN5xuqMErojmtYzU
U9GRwWTLvjR/4DEacOoLqUe/h6PEdHmpyJzLfpzDNRQ4nSpoAp6OoKUhUHK/
OYkYc56435ULhchNW0q1libRNZb7t2UyhxEq601gPRQIyaZXCtTLZlC2xIy/
1dZeVMr3Pb1K1xc0poRttOSowMa2P1rswmc0aEFWP3nDDzKfbPigHEUB22Tx
Z8fdm9HplP09QgnB0CgCCZy5MxDGVn3hmGQvKqm6aJwSHwP7jTWc5E6MAjtD
JsMGNIFU/LSMlylvwO6OfFbQbCMyvVxH5p2joJql0Zs231IgQlAwUGCRhCap
mltl5EnIdtRuOTA1AtT5fEif2SfRFqWhw+96R5DChf2tKk+8wGMxkb5gagRJ
SF4Id9w4ifa3faJ5728PfqITd6cel8KPyu8/NWupKPQa6wBPz2PQW7f2Wlng
CPxw7kRNSpPopAlT3+dSZyBVWB9ZkhyGVPHo62PnpxDrGsbrmudC4eT5kDWs
17LQjTVPtQtJVOQqmpZReTsJwsWUFh8WTKCO8sHDChdHUf6b1tsufPHQdKw1
eqKajDR+SkbOGXWgHcZMNY4fQkHryXnuRhoqKhF9l5UZ3oja9i/tJYM/fI2D
a+ErVKD59599bnqt+PNhP5iS6Lvq9/v/1mkzsowsKCFwYqXwpt5PKpy49yht
+7fD0v+ecWCzjnekYJAKx1cS9iTNakn/vDWlzHu9AK726FV3vaGiZto3xhxW
j6X7bypScl9WwMo9zkdxv6jou3+CWfgWTWkVpspo44IYmGkSltr7h/g8+8wr
C6lr0pw7fNZRCF3a5fhEpp9YP3C5Z72rqZ60V/njggIpG5B8XXI24A8VpiIG
G0PmNaVdntt3ba14BeX3XHNPL1OhtrxyMxJVly5Qv37nzXQUMN7YezhkcQZO
qwZdJUm7S/979kBXWX5n6SIVPVIKOm7SpiD975kCt3wCmHuJOvxfHE66qRmT
NCOga1zgjukKFfEH7Bk4y3JG+t8zABgljC0wt9ZMDd8IbkHZfaca5tZtIa0G
c/siWtec4BYYPe/1Ym5LAxdjMLduo0LqBLfwBgwMMbcfHa2fYG63LzzcQnAL
Sz07NTC3i92ifpjbvQYtVIJbIKfYnsPccp2/7I65ZRV6sYPgFkQtxGcxt5PV
5CHMLeXAu+MEt3Bn2KkBczvhEU+HuX1TsS2C4BY2Viz8KSW4HaLbbYe5NZHJ
wtyC6kcKFXPr+DvnMubWw0+4kuAWuuRbOzC3zqbBBzC3fa21ugS3MJdaqoS5
HXrzlrqF4LbiTg7mFloMmAMxt/u8yVOY23v5l6UJbuH0aT99zG3YSlwk5rZ8
u1EywS1UughUY26nf/3kwNy+2zjSSnALZ/nd+DC3z7gDE7AOe0hJFRM6DOyh
wmVYh3dUhtzCOuzPMzFG6DAovhWjxzrsMWV2Deuw9SHhAkKHIZdFcj3WYX2h
jTJYh50XBr8SOgxSTjaRWIfZihpUsA7bjvzCOgwKObT2WIeDYrZdxjrsE778
kdBheLdhFy/W4dHd/INYh1uDNK0JHYYc8ukLWIctHXK+/dXhzIdYh6HGJ4mM
dRg8luywDhvM3MA6DBOk+2lYh7uufAvGOjypLYF1GAqdXCSxDkecPcqBdbj+
xGesw7Ambp8Z1mG2ymw7rMPyekyHCR2GPQnKQ1iHD4+KLPsTOnz6RNUlQodh
4ZuHI9bhsFavYqzD9+Sn7xE6DHe3NcVhHZ7MIOVgHXZtWYwldBiKjo6lYh1u
ZogZxb7/gUnVg/B9kIt7JoZ9X1eQ2Qf7fnpN0WvC94E/XdkN+77l3DFX7Puf
LFUuEb4Poie66rHvn31qZYN9X+TRDPZ96L31w/2v7+up//V9FudD2Pch5CL8
9f3nO4VeY98v896GfR9IdC96sO+n31nahn1fqccc+z7st+bVw75v5uw4+Nf3
aXNmCN8HKf6Svdj3z5Qes8K+b8Mb9pbwfbhhXmOIfV/F6Nsh7PtMxw+WEr4P
nIfrc/9/fB/+5/vLSxZFuO/yjaIaEn0XiC49v4H7rqOxnk647+LT23KB6Ltg
remLYdx33aKJi8J9l1qO/yWi7wJ/058uuO9KTo8JxH2XZTf9AaLvgi+GhS24
75pz01vAfdc5XoMEou+CfZazkrjvennk5t/+sNh2O+4P4UT84N/+kMp0pRL3
h2r8DmSiP4QDV9V+4P6QhnbHDv7IJlToxXf8egUFVY11jg63+IKYDv+nxb5m
VLvm1coBfwpK+1a48VCoO3zUCav/c7cdcSXxr/FaJKPeikIPQXI0nNBeo9BQ
PYxWvrYJak5MIltBnYbyj/4QEH+1jzI/hHYebIiWfz6FhL60yLVGucBKSqGA
ME0jys8gFX3aSEVB12zA9J0DKMTtfEJ61wBpHgyFfZup6POQMTn52Su4f5Ac
faz2PXzT3Pf4cTkVCd3MdJWaD4dRhcgmejIZFagqzmvFtKMTpssdWl6BcEzg
3IqgNRlxg/FVrh+dKGDI7rq91StYbOUuV9gzjGbLDMeDb0yhm00yFdHnzEA1
Ur90eHoC9vgnB9xlHYUENpFnEoqPoVEx2q794QykK6SG58r0wcirrVy7w31h
Td5hg5ZBQjfnd0SUXCKBk3Zu4caeN7A3N/Ulfv8IlgcFxPtDgXP1An7/p5zn
tkw+7YS9rXvWxnmT4ebEdfWKFh/w+DIdiH8Xyz4V/LvghHyYPf5dB1QCx3+f
GgbD967vk+WnECNqbnriFwJLsb0vj9p9gSoP+gWrCQpS78noDxgPhbW/hila
L2pR78cP43TXiX742aD/We0A0HyrY5gZ2oLEZuif3LSioKI1UZtlDnpDrUbh
oM7nMfSr9BEN471xlE2zUmTqFgB6t7NnWVwnUdqRVynPzowgkNogdbE/DJz1
L0qxMcxAu9QX2bcd/ehT9cAnSxtCH67eeG8dTAJJUvWAajwJoQkG5o1bY6FR
XK+T/x4VFL9vqqGj1KArRlvJYVciQY3nzNN1DA3wUulkVQobFYlFfoTPVgmQ
PLa3n20tBWRkg0f20LWjTf3v2OkskkFiTFNWkrsQZbOXLXQTfb77RKD3223x
INHJoid6cRApGri/j3GeRnSZ/WMOyqEgK7S2W5A8hZxlvcd9jw0h3jU3Ip7Y
vwHBP1foaS6OoLkXeUwOTpOoYfRhSiG9NzzNs588MOIH2zqfiysS/pzbt0X2
VI0D3J4pYPJ43IYGuyLdRvZSkI2/89pi/idAeXKcA+fRgm6chsgjEjliroXz
WMJ/rQrzk/11nQfBD9r29NRLzI+GtJYb5kcFDZsT/KAfqYW8mJ+ohuHtLfx9
iFJUfUvm0QzaZvB4KDc0BsgfVCwxVxFFL90JrtCm85O1mKsXJAa2B7kklLbM
zSBmRkKhnmxtzK45wFJ1z+59AwV9ud5W8FSoCcWeYbe8bh0LK+RYdk0BMtJ3
vxPXc70bNRip/diRGACzfrciTcKoqJ6OdY3rSCVqF6ewW9IHQ09T9vjRd1Tw
3brcoH+sDHHcXtaeOhUI419o23Aey5brmegpNVBjTZ3EeQxIGno9tLMdLnSs
MxVvIiP6ly+eFRu9g6ull5pxHqejYS8fXTtQmLg34TwetR/N3Vg9hOJ+5sUZ
WE8h0rttAq3BBTDMJPQGf08Xm/c94ntAjdfCDn8PNYUlNucYGTkd92SMX9eN
OkLYhU3mokHxjEgjzi/bV/clIr/gncPjh/M7JWKbzURDQY2yzr/YZNrR0Fpf
50iSJwTWPfuE9YHRn55TO6Ydpo52N2N9uElVd9XQn0a3d2X9YvYaRGV8VXv6
rj0B+Q8d37FusF4ptyB0A64Grb+GdUMgSmpsnVgbzBov7WsTo6Ao15iItrR7
oL/G5CPWE0su3WFCT+B6eGcD1hOJV/6WI0SfOcnZIK1401D639MKOCY/fzln
Og0eb7jZBq0GkYnX47VjvyNgKPv+qWqir6bq8NU8irguHR3A0Z1Y6gtlp6rS
r1QWg/tO57Nnc6lo/NX8rjfPCiB2uqDEnEoFAVpnu1gjE2nutddT7p7JAvFj
J38JSZKRcL7xrFB/F+rXIn3To0+G5p26S2YEPyqOenwEP1A6Yvce8xNjJfQc
8zPydUMNwQ+cZmwwx/wkVxyKEi+hovD0NcM9N8pQTxdrr1iXP4w+eRGB+QFh
Vw6CHxB+ceEvP/GG2WOYn+8/M5kMjpUB871ELczPonXwMawbCdPTqoRuwLPe
0A9YN+xsdWOW4ol4WWdZZAQMgQxtZu3bUznAWa+Uj/WksrNtgtATONElzID1
pMVpbzTmh4l7JYvgB2JH8zZhfo6VMTzAetJKT8Z6As8Kdx3HesL6XCgE8+My
7naY4Ace0Gjvxfw0DRytxP71Qm47LeFfoDY18xz7lzSP6DnsX9qdYQcJ/wJ5
WY1P2L/Yqz++wJzM97iu2+w1CAIbrXgwJ3Ulkb3Y15gPKMQQvgbGM52y2Nfm
n8b9wpw8lGbkIziB0HPUYsxJuaR0wNHlaTivai7zmmEASn0qbvpnOMK1OO+A
Le59oHTzqWWK/gxsr2m5mxxvDyYfI6oxJ2nPK/YRnEAKS9K3UYKTT9ccXDAP
PLU3zhE8gGpW/BrMQ4HfDBnnXXFzzsGD/V0QUfJ9GuddmXqfGeuMU4qkCaEz
IEb7pQvrTOSK1BTWeR4XtlxC50HbR1oC67xDc8PfvKd5PW0g8g7rQ23+5j3q
4WUH4chBcF7Zo2evOg2i2Ztecd6KB/qbShPYp+TLNmCfAtv0T83Yp5LJQuJY
txu6Z7Bug/LOnFdYt//07jmMfd+cVgb7Pjy/YHoW+z7zH505rMOL955hHQb6
wcfnsQ4HHYkLHzzQAeG1LKolLWRgbvGo3lfrCo5v0v8wubdA3W7/48XWFNg6
IlC1YUMQLK7IOtKkVqE05Ycpqj5UEI7LfnEeYmCNw2vOUssxVCR0/mde0Tj0
iykdvuQVBTq6ifcFtWLBWc06XYXYp6rV0hW+SfcGHcEFyZSccjT+rOH7u0wq
xKbwmTvRBoBx+Fbymc4etJbkrDFTPwMvGTvGmNYHwe3UkB7sp1WGp+gJP4XD
bw/kYz/9tt3Yu/NGD1SW0VqbTc2gC1xncqbfhgLfDrOkUYNxtOx458DtljGk
7Mvzi3I1GGwMY5IlNk3BH8dnf4p8hpFewyG58/cjIc32zbmWeTJ4GU8fHXnS
jtYO1U7feRMO+2RIzjgvoZt33CDygqS5StxxXobu7E9G26dgzQ6fhINWw8hq
a+PA24QESLy3i+273DDioc/7YwpTyNHtpGExYwLs17UKxXE+vPE5jjMq2rK7
Ese52VnAF/Ppp63zkOATdQZP3MZ8ss+0Xbn6eBQ4n074KAVNII1DtO6CZ3wh
TeSwH47/CcfxN0T80aR2nweO/82e+1taO9rhKcPJI139ZMSl7pmyIBMHy1ZC
UVLhg0hETQe+XJpG3ukSTAbsSRBVJjvWdmQGDbbpe4ce6keGL827jjBEwyFZ
NyU+Hwr6YFL95cNkM9IQ+3hmjC4IpHpjgmqIfc7TGxJWjpMlaIOt9vtF5Adj
FwOlbJf/71yilFxwMfZrJHTsE8vD+mP90PwqoT8o4IpMB9Yf5V7y8KGvVLj6
hGyRpHxS+t8zBe6+SbzZy0QBRUt6r/RH7tLtXyPN9/5sg5TepP6VeSqyfGDy
7vVxXWmb1KKy5+1pMMvi1rOb6Cc+hxXe5DW6JF3Ep3DAri8Qrmvu8Yz+Q0XR
TIsn5Dw1pO0SBH+JJ7yEo+SUi9RGKjrCNrt3KEtL+t+zBDKluPeV/6Sisl2z
83WX9aX/PeOgwIMhq/c3FVUt8gUk3VKX/vcM/m8c4H9x8PDYIYf5ceUTUiH4
gbSGoHHMzwaNiXjMCedCUArBCeiVW/RiTl4NRlpbWjZCfUBg7b1vFHi1ceLe
scl0uKZttB7z89yOxHAfpkChQUsD89MmceVyY9MESoxlTBQXHQWnXamamdUB
RJ86TF/6ZRwZTyf/HtYZA38v9xvc95xAubnVC+c90anyPJF3cLEd+a5P5H2Z
JqgH593DKiCXyDsIFNY34LwfjrmmkrBuFF4MU0PM5yZgjG+j7PHECPiZnzNP
9exF9mUqp2jiZ+Dshe9VwE/022/lYhdNIpB4uG5q4C9i33d81xvBJV/Y99M+
2I+1Gd32zX5bmEWBjm9SewOfB8LM9L2X48rDaDypLt9VagrkXuSFnIwKhJMc
hiE4Dl5+l2uIOKCb3QyeOA7pZfMa+PcOlr8JJ34vemu6SRf/3njvp3TMhC75
keqOEbqE1kb71WJd8n3IuBfrD7/hNyqhP6gzwkkO649VsE7vkf/PeZqYxo+d
Oy0Doc7rQgT2C26Ru3yEXyAd5hVD7BcTxx4p4bqzsz0aRNQdiNQnOOK6Oycs
+qeFqK8fY+goUV/gxPgjHNfXNolDWrhPLvi8oYLok+HptqJe3Cd/7ylR6L9D
grFg/vP32kjQVPH67OODL6DE8et2hYjPoMOh1dwnTfi8x1XZi5n28Gg3h5sI
P9GneTKzNq2loPirvazT1uGw7qN2EqVlBFUeaXlftGMSfWU8lnvC8RFUidMu
driQ0eZUUdkfsZ2IQyg2uFPMHH68v+y/t2waIjf1MpzoHwBeycNXEmxM4fIx
uf343/08l9ZE/Ltw6WzlefzvNmf2RLcYZcPv9xxJfBNUmLUO2qCbHwuG37pb
42q74SfzPa2L68ho/VSH8r6oJOCVu/FD+vAgiI1s/nMuZBo5O/laPWL0BOus
cyr49059yDxN/F4E1moX8O81P7IxBr9Pk7trz/H+AfRMIl8Xv4/kQo3bB/EJ
UAtlloDpUZT0isHsT34ghPrO6zQxUsFxeeej8vWNiGvE3qffwB3chQMsfFOy
Ubp2dO2fViriUVC85qKeC9NVqpM4Dg49Dx8ScYBpRhNfHIfPHujaV6I/VHR8
a99IZybdKt8U8GfnHXjG+01F3pLYt5Q8YD/dQOg3t78R/4ZomNaO96k7NoKU
Y4/nRAdOwqiao4f021eQx3CYfZbQk32p9huM5gylu8M9vlVMmcFoo82sWN0k
Oivl3bpIGUbH3o3YLDAYwZaySBJe5875NUSsA/PEYzO8/pMiSS84S4XtBjqP
KsUz0Fu7L8e4NwSA1KJIQLzMFEj7n0/TPzGMaknHR2+fSIGTvkzr5dyHQPZo
grRm6hRau+P9Ab7GbGAc++hWx0yF/uczN4xr6pG28MxmqcVMYGBoccTrMt6M
2cQ66KQ2MeJ17dsMeya9h9H2n7lhI2umELds9xpVmjTgD13Uig/uQDLninYv
0RH9u/xFVeD/BPlW67fh9W0PFcWJdbwvocPrh9xYx27SUNErTQ+hlAuNKDLm
p+62dYkw++BXL17XzN6QRqyDCretFl5vl/mwuPEZFWUovPmpUf0BGYgmkht+
+ILk8Ofl6u1UtGQjO5myXI+O3TXJmHCyg7aDvd/xut7lw5Kpy/WQlW/8Bq/3
78hZPm1dhkaOfNUfJPqm2U/NmZmXLCGx5tf77/29cKzn9OcFrxnUvk1vsiHZ
BgQOrlT1hFCgPieEVvNdMwrZdJGWwdwOqgXE3uH1Wn6OU8Q6RBForyPWY1+O
O5qkjQJpPDdn3mgCLXwNvWi8PRb8M5qPci5R4PlIn0zupi/oWLvQGb3fQbBd
sksEr8tsKLYm1iHizoo0XqfYyK+L6myBM1FHshx0KSg7uXyeKz4FDnv2sujw
tqGoOYNpROxzRR3WRxVczISo506dcrqTcN2MRL4qM4JirGindge9BQupa/l4
na3uG4+azAictZ2uweuO8TOMOfcpKFUVgvddbUG+97/nW09mwcB4zUo2sX76
IOcosQ6k9mOZeB2c1rZG6RN18XLtadfuTtAx48l8XZwLi0U++3atH0GGvE+5
0ZlJOHON21NEuRKYuU6keU1SUWrbWboD+3NAa1xtIOFFIJi3NG/G+9yzQ7vf
EftcaLp8/Cve5/rK7BsLSB+D/EGxF5P24+BcE9Gb8SoBXlvsbsC64cWxok3o
BqTyTJ3HujEjGjacHRELJ9yTpS/MU6HCYMMPn4Yk+GLkHMVY1ooSu3b6l0tT
YLGdZ+iBUAK0fC3vaMxqQY2R4bIq9yjwLlxE+E5sPHQnxZPx92irB+PvQYfS
Fhl8ie+x9D+Ygb/narmhD/E9aGDp8iz+noKdGVnMnKWIY32LQO4nKrK5Uz0n
cdIWEulu6dau7UGc6tbb3NeSkaiccqbd1EPw/90+guNmuD3qu0t3J6o6VVqE
47buCa8L15oJZM7hvXKfeQwVyOuRqM1ZMFrC7hA/MoEceZmajdlGkZqg2c4+
mzjQWbL9oWAygxxk8tYEaPWh2t6IijXkeBhWsaE9p09FPZ/1HcQ/fET5F9ie
9UeGwTHuL508/NOIzQXarpIHUeubE18tFULh+O6KGZ7maRSvr1j3KGwA7TIz
uxvf7wv++dd5fq4j+rRnUpf1ONsRer6eJo/qC9H1a9PwPl2si4uLXaYdvM9x
v8D7dPpPMXO4HgV+XZDRrP4A2y93TeN6DGi+IOvxaBpVmCRcPGoyCJyOU1Uz
Zq6QEcjDjc9nKLdNXEb2UiDqQ/QWfD6jcCFwZEhwBrinGDjhej96KbNDZ7tV
ENy/lhX+4RQFlBiMfh+vbEVVy6G0MY0JIL8UcDqSMgldhwc0aAuGUdWdi0Id
3PHwylVFE+u8+IBmM6HzsCXW2R3rfNjHVgXMp1q/ye/3ZyZR/NhINuZzmPKK
oqw6CLtmSw0fmU2jNaf6e7oLs8EKHah4oNaFdExjXyjLkJFOm7PWuxcF8PLc
Tj/8Pl41chInKlsBZml/RxPvc9H87bZzm8hgoyFXoR7QjSRVZ994amXAlmJP
ery+QnSOGgHdsGj1Jxivt215Jia9PI66GNtfMuwaQ5Jv/tz48TUZ9EOMPq0/
Mo2Wr+o6dZQPorLtMdPXbNIh7fGVk+N2BJdvEgt3TVajBU/pY93yibD1i6Pe
uN8M4jj6mWJZ2Ivet39CghVxIHfsRjquu8iDvS8F9+egwXruQVx3BZaSbtgX
UtkziglfgHQ++W7sC9Pxn5dkCV/YtL7jPOELcEZAdjv2BZHGlhXhoRm4t758
YPpyD4gVx47v1kuHHs9Hwd3V0/DO/hLYdPcTfesS74Hk9xBVnKqN/VTrIuMn
wk/h+qCKNPZTJp9DW7FfZPkbJhJ+Abd2WE5fJvwi29TzEebfaIsFixnzGIT7
2PRg/vNuN1lh/ruXNw4S/MP5edZtmP8eCaUvmOetyRPDBM/wOfQiGfN8sLh4
5SzB/4FQqyGCf1ge3fwI8z/IfYQGnx8q2gRucXCahM9fJOLw+WHgS5VB+SMk
pNOl6XeKcRz4EyYZfr32hf2qsQzl0ZMoj/fNfZsDIyAle+egxhcHYFfK33SG
8IvBnQ+wX0CmZUQF9oswo8s12C+uOe2vJfwC6nwkZrFfPL+g2uv2ZwpifVn1
BQ4NAY1i1we1Unuga5csCEqagLAHH/12GI6Cko9F9o09HvDjo0a3jMkMNL6y
N39s2Qd3+m30Lua6Q0Ns8Qvcz1zN15Mm+hl4mtlgjPsZkw4BG+wvRyUkEeEv
IBpvCNhfVsIkunEdJc52nCTqCBIr46/hOrrxjuYorpfLJ0ruEvUCT/QVduN6
ObUvfT6S8JdKddtcwl9A/qBFJ/aXDYJ/NmJ/ORh6dobwF5i92BKE/cVvln4A
18sF/d1mRL0ApWbjZ1wvCiMPQnG99B8bdifqBVRq1I/hetE483Un5typ+msI
wTk8/VaogDlPr4VrmNvLsqXbHxb2wgaxW28xt1O/TE9gzheHlOoIzsH2ZfxR
zPmnq6q7OZZ7UNoXmZzrVTOQ9OcEnbBMGMy3bCjDOsznH4Z1GBwUitccJXTY
8NAfKvYR+jSBR4SPIJ69QyTsI2tG9uZv3z0Me2s9VzjVppDAQXbdV1Kvgf7L
JnXcv6WXNLIQ/Rsy9BG2xP3bDtcixyJyL8rI0ultcpxBsQ2uat51sRA2bJv6
1JWEwuY/N11JIyG/N8KcKOM1zNXLZeC+t1t09jXR96J9IdKcuO8tI+kMYt9h
VBKTIXwHOXypPop9BynzTp4broPKu8XvcvdT0ZkkkYN1wdFgVGXPbZ04CKHf
qq80X5xG/czeNPz+iUB7fofr7pQRtFaldeum45No42Y5v14VYl8ZUcx/PqIf
sVU8dYjcOoOOxOuQlC/EQ90IzRPZgWGUXPLodV3NJOLsvir+LC0NmO52M4oQ
dX3iZ04aUdcoKLJvAdf1lDI1H9c1p51ro3V3Pyr6HiKL67qKGrSbpXQMEn7z
yFsqjaO8XI5HvicK4bHP0FeDbKLOUzgvjbhcl5biKXELziqH+zxfTAIdhsBI
ylH0MMsUmnCOEJF89xG+piB5vP5qg/0FYh0W3o3S4HWbNCkTrlFiP57B5f0F
GUt3bkoMl+fJB9uKzafFiP1ymUqt6hz3VWm1O5u4ghvC4MjPee15UypyGBlM
DaD9iK5u8f6yzdwFCg4raOL162mvloh12OZTUI/XWfdRY2amKehrj8zHwMcP
pP89v8AVjvNWbDIzKOXDrmgjiz7kts0oNFXkLeh6vdXG69RzVivEOrxku/kK
rzc9tt6UtERFx7IFtbZnnJX+90wE/vuzdLgP1zKQ/Ej04SC/J/ZvH/7rRMza
dJcm4LBIfumbTgFmwdkgckguzIUX/75wsAHeWbbfztxMhVMn2Qh1Swa9zZVR
mKvL6xz6Ca7A+uONjZgrHi+SBebwToPQEMEhvG5YvIA5rGESs8T5Faq1TyXy
C3SXfgni/MoaMNhiTjam2PMQnMABHaoz5oS+WfJU1ZFGMHMZWDNMR0Xb9Z7o
5T6Phs8NvNRfzh+Rc9riuIYhFR2dUIjmcSLizNap3y1fhcxtWYujAqhIi9uJ
O/1WNBj7STnmJhaB3MpLe5pmKjLn3XVmvWUs5IT5H1aZiEXUP3JiEd+oSDkj
Gx0oiYHJMLOs80R/9jb3WIrp1jRUF/I9/EOXHwReqqZosozDUMnilBEXCWXs
LFoIzc0A54PnXi5TqMDJ4iB87d15aRbd1Fqv51nAqpryaWiqA315OkRZDCMj
/lTd5rt/suD5y9RcHj1Cqtwztkn4eUr/e/bBbj+XqC9Evu5LmKr5112Xdv8+
22f1IBGSL4npvluhInrn4S6zZ9ek6e5NyO/77Qu1R56LVxH7sgzvpRYbFi1p
Fq2MeqDYgqL6vGc0Vy0UcFbmdOlSkX7I2qu7pR8CS5f79mpiP/i67m3N2TN6
0s+2HTxwOseW8Lvp3T5LJPhpoWl/6DQJHe+zyVYTDIdLW9WNSb+p8Kzs2e0z
IurS/57BcHH9AP+u0xaQfLeM/sQcFVkIcNE9ScoAfqLjSflIhaBso1zxPFPp
f89SuCN8VeDrNBUdj19KfzGmJ/3vSeiwZcc87e9JdMvux6TX6WE4/WXI0Zge
gWl91hOboRbgSlUPEvlKBvbiC2ZOm6thJmkfyw0yFV2k1xI0e5UF4ge2CSqt
DYDosvsK+LyOm6F/9MNkM/Sxusvh87rrdjrpWD+vC8/ScqlNwcZB92tYP/V6
/UTuGFehb3JO7NreVOh0/z50R/U1aIcFyyaseY+u5izC53IqKO2/0F/KEQ+u
wklrJKNuwMaveYLaRPxumvczv7rqCsnaLvJ5AW9h3jHYMKKL2Nd2XV9/8o4z
cJ7SWjlJfN6RKx9/HplkbNqEP6+15dAZ/Hm59XH484iisp8efz5Z/QXtZuk6
kF7v/8tRgor2nmHju8rqAq5RP0/i99xlxYDfE12uNKfg9wy/nD2Hz6Ng3huf
RyGTbNm/51E9SzNfZYa6UeUBRgF+RjK6oCY6yJxkD03jhayi5CaU6nZutLWQ
giQuXT/8ZqMdeD/bbI7PpY+UPcTn0ujAt3sl+Fz6kCiQvUY/gOpWt7TuJ1R0
YY2A6H0NH/g2+dHJL6wR7CN2H/9F7HeDZl9ntAT6QbG4xwI+r2b2/XZtpn4G
fa35OoXPq6OdNwtiH2S5eiOL8EHkaPZsI/bBScF9BUHVrejs9ODsHxkKktSa
CuY6EQkrMms20RE8dAjerCZ4QP7c0/GYh0MX+dUl04n9iHLmYu5wB9oyHnil
kS0MgEtnAz730z5Q82NYZwzxLDbr4nO/sHNLm3Bf9Fnd0ZjoixCtzy5R3BfJ
2fHtVCmfQfKVwfOvt/aiiONfZctC7GGHXncyPl/aM5NYWrRjEoIXmPPx+ZJQ
Vf+vs0S+Dw63x4yd05L+93QHd/6sVMzn5QaKO8En6n4pFo/57NTq21m1RAWO
sN0MSnt0pXkfdehseZkIQeL3Z4SBguyHCoYMSlvR5Te28FMi4b88o//x/OpA
VwfWmYW7G2mNuUiQmS/RhnXGpPEpE/Y1WQXx64SvwcPECH3sayE7f5RgnfnA
MzdH6AzkvKbWYJ3Zbn2divdf6YYbBIn9FyQG25Xg/df7BfvLOJ7xLe9Z8oY7
oM89RhnHUzEghAPHZ6LHkClpay902AtL4/jEvH7xd06DLcgKz2mA1x2ZTXhO
456bSy/NsW7ELeJYaS9KhiDJ0ueu99xgM61SItafOZqQbEJ/wPNMpxHWn4s8
TNuwziQNR3gQOgPLO8zisc4YhZmwYT0ZyuvFegLvztaSHhN6wmfqU4b3F3Dv
ThCxv4C3rEuDeH+xt05tEsfzx8v6BSKewH3I9BSOp1GQcDrmquu36TzBFcTV
K7pjrr7P7AON3DxYy/Uit3yUCqKbDEUexb+CWvKUMq73k1KluN5R1/tKEq73
/HC2W7m0VCi76zZwR7QRrTz4efj9+Th46mK/xSeSCj3rj7FprKtEB9XtmA/m
Jf738/C/z1+M4NmMP1+sOnKF+DwEyvVswp+fY+fRuUfogkFPveqF02rSdJ7P
2UmKLqB2zzgT+07V7HT7/a1pMJqv9dd3dtbabsH9Erq23pnol+DVpugu3C+F
kzqNbOey4Zuyy2PnMSpiUDv0I2JbAlz1RvtnBKoR77Ds6yovKhJV3vKAsccZ
ej/u+Gjc/xFNsVF/mhtQ0Vh7Je8mDUcg827ZW3O3FJElDqjgudCud7ty/jx4
CUlZdsdx3OLj/XHcEPtUxX4ct//oFfxPrwqP9kiNc/Yil8ynqcVoBk7LUN5/
v+8M64ta7fA8Sb2vD54ngaUn1zvxPIltsLcQ9vebtjS0hL+DxrkEFezvaiPV
Y9jfNxbenSD8HdY7Cwdify9SnxDCv6ujhRf/Lii9GGuJf9cjDpE6/LuSdErw
7wKSpywf/l0KN4tYPt0j/n+averR8jXwIkhzcbruDZyxXkiKDe2AtD8XrB4W
kZH+wjjjeGIsdHjt6t5j0wBV3a/yHDZTkZryedfgilgotVq0EchKhIjBRe+h
71SI2aXRZ7TiDsZX2P0l9fKAIsKZoD5GBT/LPkrUpCusmx8+h88TlPXPyB01
GUTnPLg+4fOEcv6mzvgvU8jnpCpnvtUQ8uvxUWTScgQT5z/Nh642ImH1sbgj
66hwJC24TnaHKzBu+/Mkw6EVsR/XWWuqQoHlhY0TSk9cYfcP6mPcz5yMT8P9
DBzZ+UAK9zMqt4wK3t1uRz62FtevfiNDZm8nR5BOGDwbYRLG+dX5RYfzC0pQ
/Bbnl9Pu/Ks9p8hg9KYgJ32kCyqNd9+ero4HB7WBB7VxFGh+deLgbqVm4HOV
idOfTICuBx9TXBgq4WQNDd1QLBXumRcorsyFw/kU5K66NxcJJ4+VOkxQgfJz
3iR62hl2C4v6JV55jwZKfl77Uk3U9Q8272d+TiAiq7Edz4Nxxd3C82DQlcA8
gufB6M5OTuH5okymX3i+CL6J5vng+aKGwzUB+2drUU3Eoa3UK1Qo312l/uJn
EGx7dP0Wx8tulB/xuN11Jxmygw69Uqzxg0LzOwIyxP4l5rfsQV5zCih1hDpf
rPOHQyZZPUf2kGBJ6eQus+3jSNn7yYRGvSsEmn3ZdvkJCVL37kZ91STkGmW1
/b2oC+xKMJ9IlB1DaXzTUr1T40hq+VLzWykn0DdJd+WJHEE8PktHf8lPIuVY
wR4JqissJP8cq3AYg6P0IYFVWeMo1eeRBX+sJySJK/uFFo+CyuHR/oCbE+j2
7+sHnm7yAcMqIe8ku0Gk4u05dfjONKrL9eAQ5PQC1lucVIe4XqR81tr2ROQM
ejWnwdL6zBvmkvubtkWMIPnQzWwfzk+iXEPFrZ5zruByGEVMiYxAcewYuho2
iYpa9scUtPhBaeXOmU3PB6BSJPr7+65pZHCUNHHySyAki0U/1L5Ug0zQQOQ5
a6JPXn8jy5DQbTfh6GO3B2rRj41u1kLXqOgcZa3/wwPukHnkndTn9mJkbXnk
yhGif+Zlt2HKbXQF0caJsLBn+YhB9uify8NUZDt1SnCE0wMSR95c05D9gGiy
FvZKvaAiR5nKEpNwb9iV3nRQN7gdGQx+KHOlktF6MmXYwsAHfqhMf9/4uht8
T44apbCTkWxOtlpCSjDsYre/dfF1DbptptiiaU5FPGufk9p2BkDkjsvrT+c3
oJ9laWfriDrNTLAVjqB4gS/XvhnOnG6IfSKQMMBKBrs7W4sKGoJhVnPHGI4D
D3P4DyIOMNC+cRTHwcdiQu7s6TywamyJ7x6hgmHuUTmNHyHA07wr3La5Ae0p
EhldZiL8f7pFv5Tq9d/4wP/i45EwE4rjfyeOtoKIP8y1GUTi+OtqDvjivJ92
kRsg8g4BgvR/875R64Eljv/XDjKOP3jV02fi+P8nzvC/OKttfBeK42zmcALH
Gdyj8gRwnMe2n7+C46wnwc1PxBnEU74W4Dhv3B0jiOP81kyvnIgzlHdFDuI4
c1GuzWCuCpb22RFcAc2Ry0yYqyNCkcOY21qb1yEEt7CQ32aKuWXyCerE9aK5
eJiPqBeo4+sbxfVi4fHQE3Mrzx00TXALke532TC3uimpjZhPBdMqdoJPoPc2
YMF83uKjOOF68TThPkHUC5QVOXfgehEI59yK685wvK6CqDtoOmPFgevu05Df
GK47/SuPgKg7OHjlUiOuO9XYLKuW2FHEf/xssYDVBHpeXMpS3+cMBWW3July
BtCdC2utP3+eRgOH/HcNRXlByZkZhwt8w+hdq2PFeu0p1EvmSxo57QEDguyl
scR7yjQxGV8n6qjtUWCg/qwr6P+xUWWvrEEXmDYIjT+gou7MqC2Wnm5QTBtW
A39K0Z/fbNunP1DRa7ef5PdprmDPY3GXb0ce6q2o054n/JfppuMtDaI/lIpm
2VEkUYZKJk8O7Col9pUXfui+dPCCdYGP16fLf0HeX6PVLOYoSDlI3bFA1wd6
RM93Ca50Ioa9fCp3HpKRc9t6NulTPmDDWv3oQXMeSrnmsaOBqC8vky07RYeD
QDq1qbWCvg8SmM0oX1/MQFZHQ47RfBA84NhYrfugAbZGFE/dZaXCtniHIm6l
UHCei3ySxtaIJg/mZZZsIPqxCsWu+mc+kD5xK+Ee5ygcr9//rmRsArgWnpB6
tXzhxVNpw8YDw0A3aps+Reyb9GOKpqqm/IHtjzDDhbwPiERZw37nORXSm8S0
b5xzg6wi2mafmEL0dmep/I1eKtQmm9Ka7nODTe8nE+ssSpBUxtgcuZEKwYfu
mGtoeELbx5LDP4Wa0VefiuiqdArU2eYdu37eB75Hn5F6PzoGDzaZO/irjYO9
4vu4Tw7ukHOKL6pQfAzQxZrQ91/H4Z7LgvxQlhdcIoVtUw0eQUsK5bE2ipPw
VEdLXOSHK7hK8MaNXiWBwFXn/ldTJLAq2XswcNYFeGLvaHgK1yFWoXm618Q+
K4qjwGKtpB9UuT2yw/G5w2KE44OoMwM9OD5buny6LRbqUVnqwXVp26ko/LyM
XNB6L6i5Xb3Ods8wLF7V2/1aawotObKJw4Q/ZDyl9OK8nJS7MUPkBb0cPV6E
8zJwoSakw60FGJIcRo9ZU1CAZ0JSVk8IbIrQqMP5apg4h/OFnof6I5wvX5ct
fMbtuajfJzdXkeCq6Be97sxSENjKyehK3ihEkieKttT1UNHg8YA7pKQgYN4e
m/To+CDQvvBocw+cRrOqFtPGZ2+Bj8o6vfI7fYhVSzH0yt0ZcL+jtK3F8hbQ
aTedx7onfqMS6x4auWl3Aete4sLwm3jzIlCdf/B9qZWKOGM4zB8zh0Jb8JzQ
T6JfjfM11T97yVL639MAZNkKtDPOUlE15/4N9ns/I8d3wuP3RPQhq81ICa8/
YNHjc9j7Gbrj5Pvx+hpqoDR+Hx+SRBzxPsi0TGulmXifloJcPVJ9Gfy5N5bB
WkRFfUb0xRo1BqBxPfD8YQoVLYU6GUf3ZKHdOmfEqoUMIDZE+cxuPjLkMjR0
GVl1g9JvuchThkZQG4Su4fV92/xciHUkm2CWitdZVLeUV+iNw1Ktwkp15xji
9z+eufPBLdgWFH0af7/Br09lsT1ZEE+jIIy/n/2AvhN+n/WmGenE+8CfX2Jj
+H12mNzQXCL2g0HcoZXZqRbSRhqUjOZdRpAvT03dPENCu3w9TPddJfqHXKXQ
qmx90K0WTsHrG2k0zYh12Dw1EIzX4zc9ysf5amG5XU/kC56slC7jfFmbhb/D
79k5w0L7oXMMQq1UU/F77tgYOXL6YR6q4U6lLyPy1fD85pvSmSCQq77YjvkM
yLuP+QQNsaVTmM+NR04HYN72SUuNEbyB4++xWMzbtZIeHsyVjUoV5go8Flo1
MFdpLje023vzUF9A8EQO4S+PN20PViR0Jsv62wD+dxvF8/G/Cynrzififzcs
Veg15kTE4znmBPxa7ptiThq1L/bb7MwHOfbc6pghKoTzaA6t/A6BZQ+ra7ju
RmOZ6Ym6g4sL5ua47hTv0t/E/m690xv7O6Qltwxhf0+v3qiJOV8JbcScw+Wk
YAPMeZxb7HLm7xGULrl4mPRrAu3hSj28udwVquWL+DtdSGB8BLhoC0lolmlD
06yHFziWSxrRfRlCzL+Or9wKmEKhGyUYpea9QIHEccPs6RiqL592cSoYR/TR
YTe6bniC7lGH3XPfJiCdtqb259pR9Nnx+j6dYF/guSEWU6I7BhZrj+9NqR9H
I92MOtPD/mD5n3ujJqv3Rjl8nj69TC1B+Uu0nx40UFGs4hPFZnfC716o2krs
z0CGnmzBG+aoqMmuI4iO0Lcx1SNuJ1MKUaIfM9siUde0yRbf5x54w2u2Co5g
+Tp0m1ovdkGciop5Ws9v6/OFNTG07Xb7utF0wfeqW0fIaKdgtELLFn8IFnXR
v8EwgtT2pzS4v51EGZW+r6IK/YA+23Cdn+04OqPaxLHj7RiiWUAm8uK+cFQ7
4ObxoWk4tbi1wsVgAN2NbdLZqxkAfEHMpyoqJuBMWmCch+wo4jnvHk/OD4FK
JZ2r0erDIN4zv8NDfAodPjS9d/3dSBhp+ndOa/Gfc1prso1qxNYO5NIlf2Jn
Bxk1zXD5TbYGgFOFYbataA/idWs1+P1tBiXbc+fwyHuB6o4M5vtDuairy2p/
I4mKFGZNat2sHMHUtbZdTLYcMlg3XAzJo6K1Udk3EtRdYazNpL4puQr27Wu/
fc+fiuZ4D05HiPjC2rIrm5yaMpEKK5llO1HfklVef77MBsFQ78S+WUKv0wru
83fsHkb11op5PSVEP3mrgPwqnwJy+6w2/6A2IXkyx96rv4OAN9vsOK02GSw3
xk0P6nehkpvWOTUOUWB2cirbumEC9qbVXxk4MIpsNPUPk3e8hrlt/+a4/P4z
xxVWJ+auH38LRO4kxtcTOvpG/nhUrPkTSPQR3K0AQyC7YlPetDCFTJK2N9uc
fQWdDRTHfPIIZO749CyaYRJlnS7vUj5P7F9W5xudVucbBVbnGxfjKpff/d+9
SJrTj14wRm8OgeI9rSl2v6jgYkfdyv9tj3T+h15/26WY//ccOHj1HDh29RxY
qP0SBceBvUp1IxEHcG1L+xsHSryBOI6DfNvNFSIOYC+vmoHjYK7IkIbj4DS1
RYuIAxx1UDiI4yC1OtfXvDrX57g613dPNLQex2GY/m8cIFckPBPHQZEvnRfH
wcnxbgURB0i4deoLjsOHr19tcRzsfTReEHGAn6ZpzTgOW1fn0NaS/s2h+a/O
oXV5xKpjnj9wqfUTPIPFJaoG5jm0OO/4X56tJpIInmEtjWc05nnRUK/etmoY
IlJ2fGUcn4SRnFSXWaVI0Fo9l9BbPZdQXz2XOLV1nBXz+WPbXcwnpDTSNmI+
FbdKdGI+I4KXFQg+wfjWGl3MZ8eGl74LDOXQtoPH43s+FUrGeH10b/vCpqNr
6DCfCTrfMJ+wHPLtB+ZzpMT2DJwbQzZLHAcvjo7DHuq4Jq1ZCNwLOLkXc1v/
46ogwS003BXPwdyeXLy1E+tVzUByPaFXMOi/xIf1iiqRFIr1yniY8wChV/Ar
FqljvZJave8m+p/7bnaS8Fev3JvosF7B11nOv3q1tiPNHutV1wFWrFcwqTcU
ivXqofprJ6xXmspcWK9AKfHxItar+sIrLFivxNROHib0CpRZ1c5gvWppKWnC
euWfQK4m9Ar8Ti6dw3qlPHlIF+sVzQ6TL4ReQcf40xdYr9ieF6/BesU51c9D
6BWUDB01xHpFH5qyG+t8MPe5HYTOw76GJ5+xzgfvrDLAOl8bPPiH0HmQieml
xzp/xd7uOtb5lzNn3QmdB7lH7Nexzusk8v7EPvKb+Zs44SOgdENPBPvISTl7
mgvnSJB3vf3hlSUSanbIe3BG2Au8x25NhkiOIoufJ0531E4gnvXCRZ38buDI
/767LYXg6kRetofuKAo0YuUa1vUFv5GCM5y5o7A80s6kbziBdBRS9jGf8Ie3
NN/9atXfIYtCEduVOiqa4c20EAt2haBtEw9zC3PRmJjgViqhe+uatvtEXHaH
JztTFstvf0Guh1VWKDMU1D2qUCdu5QPiT/db35PrQZdlnNNd5mfQfl79DIkR
H+Cu0jxAvTmMDJTnBMPEplDOhl8nLER8YIo762jjpzHk13D2SLTpOCJxvKqS
GfSE1Ovd5+z9p6Hd7RzT4PFBpFje98J2dwAIH5up2zY5Dg8OUu7REvuwXLTv
KNdwMNANXVaRMhiCK56X+pa6ptD1+Pn5dOEwIK3eF/uwel/sxup9MRCSkrJe
k4Nc7W6LSk1T0fJAg/YxVifwvr+sO+dQAFasgkIhA1QUc0L2FVnXDXJVPpOT
FlLg+V4Oe9cFfB67Qy6qwQcYO88Jqbp8QFaFSS8UbYl91km2wqN7A8G742GW
8cg4UnH7Zjt/fgwxo5e7ypx8YYdGuv325xRw3pFYc1C/BW0v6n+m2hYESQZH
LZhuzsB2hbKgl+59yOWiwxFTvUj4uVOl6nLMeTgktDkC6/OXmi32XCefQVuH
qFRvfw8cNUksHaqfQfV7rY/RhznBRzqVO4dDe6C0tOtsVN8M8mMzv3mO3h/8
tqnxRP2gQndOokz6qRikHEtTHLMxBH5zKeWrdVAhgHufOmx4i566ppHYR2JA
bHVOz3t1Tq9sdU6PdTOJ9flPCmSrMz1ev9gIMp4FbJu4g2Gc59VyphoFissD
GL7Kt8KQeYWZaVA0UI6u7PpW+xQt1UjfzCR0Nd8uSfpquTVQVudvqavzt2Or
87fhciwJGVIz0Pwt8pkBez/k0CXHVIcFwAN9O/XedVPgzTT8wDN0GAqD7zo1
dIWCx8OdFzY3jMITgzbr5woTUPprQvBAYwzw2nG2+ybnouL397OMxqlgSKq0
9rd8Bf6r58Owej4ssno+PHBycd9N2VY4J51uHqFJAWPjsgeb0nyhs/Hf/UTW
1fuJx1bvJ254yXVuTG0SghlvXxR0G4EwlcSt9D2+QLdLV2JClQSC0mmmc8T+
Lj300IeFzwGwNI9sp/VLUWPKOhPJWipU6zNvPs/oCjkCkzTRfkFIlC1LSoXw
yeo655nbVW7wLFCr2JXVEk0JOL4grVBBb2pSq43dB7xW72WQVu9lxKzey5Cs
0GAzpJtC52/xn8+IGoYWh0+qoRYB8JGPafuvXhJcoAjsl9cngZP+E53HdN6w
v6NTYv/dLiQboxjVQfgn7XCa5Ppyoj/Jp2GKezyMesUEFo/wTgG98UPDpjV+
8EPX5NQZ8XHEsr/73WMGEtSQbp0X/+YDiQc8pzNgDMly9PgKzIxD+MfCF2W/
POBDhfULBYcWFJO2NyDiEQWtvdZQzSkaAFFuh+9fbO5CV9IPb049R0bOp7r1
3E294I38OoVE7S9IeVvrvbRpCsrKa7Xga4qGwvfBWiFBbWjA05T8kJuCNJi1
l59viYOMqZrfHFV96D0NBW1UnUFmD5NEGXUD4dgOnpVdc6PoRdvDQ1tEJtDx
TvHXvpdD4JveuOL01n70c6et/c9TM+hyIueBqlRPoPvTNebjMI4cg4fz1PPH
kBb7U77PZzxh5+rfA6Fd/Xsgzat/D6RY6N893KXVe7iCq/dwT6/OB9Ktzgd+
Wp0PHFidJ9xV92+eMGl1nvB6K2MKjJFB+s9b9xuf2mGKXyvu6L0A2LR6r5Z/
9V4tafVe7SkW+xO43i/QK74n6h34kx7+rfdFKx49XO+3A5nOE/UO53dzauJ6
v7Z6r3bLKrfqq9wWvsgVTVwcBL/IMaXWXdPoVqpAKv2mEJj5j05eXtXJkrPM
5WdvNaBlPr6MM2xUVNLmHdG03R+23ZPWbL7TggwGlf6Qn1FQSNGDiiCiT977
tGTBt2wEpXVPG4sJTaKKvtM1Tt3+cMf5lJ3Rm1E0la9JX3dvAr2WeEz+Q+zX
QrYfbGAg9kXf9mofOe9EQupcnnkGSmEQtfvik+O7J5FLWLHjhtoRlPfkksAF
hRiIMdHVwjrQddjyLqEDyL5WzA3rgEU6iyrWgd+V+8wIHUAeTdJiWAfYaz1o
sghd+t5zl7oo34p+cP2wxLp0aPUervPqPVyh1Xu4mkKiXnLaMxBLu8z15lEf
mv9UNFLh9gZ2Li847dNvRofXJBTyxVHQR9nN2172xECXTkjQVc8hJDptZXgd
TaHX8jfrO32DIGHm2fz2A0SfYICc5olmkKX5bOGMdCqI6CgPH5WbQQ2svIye
ZX1Ii1WyOEYxC0RTPvGJfxtGKQ5Rqj3Vk6hA/H3GiKknSOy//GSQNRnV1ijZ
xnyjor2PPA4dGHaA56t/R0Vm9e+o8K3+HZW5PoP6ZrFW8DrV/kRUm4LGLZnY
7pb5QmZx/J4Pr6agjPHg+4OkIfQml5ZGt84fPD7O+c/RdyE55ZyZIjMycorz
dvNSiIaV7itOd+w6EddZH5ZXbmR0VtF53OZgHFSu3s/9uHo/l2f1fm45o/kf
7S1DaIbJODPn5xQq4LrHquWWDV8F003+UEfRWfFXGp8o4yit8Njr5NR3RH39
m7eckvg3b1m8Om/5ZnU+U3d1PnNkdT7TvOvU29i+KXTE9Yy80s0htD/D/Mc+
3kCQ3eC7ZksMGdVLGsgZ8HciH95582S7EGi+n3un6AYFfSfR1STsakXnAjm7
GY+EAsMXne5pIo55i1eNhanxaENgTlU4Wzg8im3662tioQpPCF9DdsKBf33N
pkUyD/vjhZCSbMIfoVTw2F9/1Fi9/6u2ev/364t/93/zngXMdwVS4KTn6J11
z5phd8iPxReQBpqrn7+6+vlNq/eF7Vfv/06t3v+NXb3/e6l6XyvmZIxbRIbg
BC6KDGZjThQFL4xhrsYW3gYQXAHJwvY15ordW2CAc4CMrvgMMNtT25HIJS/e
d+7uILg6z2m2Os9JWZ3nHFud/1y7Ov9Ztjr/eWX1XvDz1XvB2av3ghn3ZSdp
ZpZCyNNT/OkfqahFp1+Nf8gM2vtyzuP88r+6ZUXkF4JZuK1xfl1Ni8mYB8HP
VcUEDwDbXq/FPIyvziUKDP+bS7y/OpdYuDrHyLc6x0i/OsdYmn/pb75+NSw8
J/IFBdrpf/Ol9LXdBOeX/4JcM5FfMKp62Ynz+45b4m+fw9MVZ0f0OTApvFCE
+xyFNqn7uL/Ka17/muivYKzkqQjur75rL/u85iPB58hvwhe3jgPf2nX7m+vi
IGk1L6OredFezcsv9O++bdfqfVun1fu2ygJBytin2s7VUgmfAnWWLXPYp050
DgvT9H1B5+cetN7upsCxjrVq0BwNNmeXv2Gf+nE57gjhU/DUJS8S+5Ram943
7GuRHwbLCV8D34+TB7CvrV+9h0vf++8eLsfqPdzLv4aHsH+9ZBUuIvwLKp/F
7MT+deSIqwL2O6EMXgfC7+BtUbgA9juFaaVRnEf16et7iTyCzN0cK5xH+9U5
2/DVOdstq3O27D4HnmIdiMkZYyV0AMQEVQawDmjExrhg3dhYvoNK6AZIHrN6
hnVjcMbEAus2nUaFN6HbcC51zf9D15vHY7lF7eMapEFFRYiQITJEplCWktIk
UVGKFKLQYG40JfM8T5mKSGQoGdokIUNknufZ8zyJZKq+9z7n7ry9vb/fX+dz
dvuz3c/aa1/rWmuvtdc2jNt2T/XKMc7v59otT+A8hOm0p2Gcp1ydNHwqMwin
6WLVAmjDIHX95B09FAc5CkzqmM8rhfF2EXwedg030jCfZyDrnVv+qncOadtx
H+Mz28b5XAKfQTY0bi3G5yby3Z7X5Ls9TOS7PdfId2aWke/MIPKdmaNak44Y
bw9VHMJ4C+XXcqUx3grPr35eql4P4t+eKJU6UkErUp9tzc5H4EW3fOyOSjPc
UPbS2V9Dgb21AkdX8gfAwl+88QBpf4vZl9q/TGlBgeppqsZOFOjyt5fwfxYL
lfqz2Wbhw+ho3babn0MHQYxDe1KrOQqizcpHsN9xvWAL9jsgzOEUYL/D9q/6
3DSSB4r/nJnifNmCGoZa61ycKXCx4EvZ7qWhoL2rbnUZQxuybDrq0S1Pga0M
61cKqAbDdJrebWyXr+baryLsMhxpYB7BdvlQte0XbMfXaty9SthxoMhwvMd2
vFc/lvOSAKEfKpeWUZeMox5jmbMnJsKgv8h57J7TIBJiK9TieUHgU7DOQdrF
MGhZ0Th0lmUc+owjU57S96JVsrs8iu5HAvflIHO87zscp5SJfUfPStyd8L7L
33TfteddN7oyJPXpNhpH5zktPdevfAqXeoKTsfyfyuwCQv7I/zDdJiz/zr/4
mCzJx04HLnuI5fxVUVCFkDOq5JndjeVcmzz5IN6hDSWtEjmywEpBCredP6qm
JUFOdHTVQPAYYs2M2jf5oRfRHRbas8w0DhLN16ZaLVLQ5CfFXTFHmlCmnsI6
s9YwYE8MTIcJGtr3iJHp+eJlJd/qnB3b37+EB2SebQ6ZZ3uQzLM9YuHes8Oa
huJOXgrgs72i9O9/y/7Lg12V+W8erDCZB/ucS7qeh1jnqMH+qRRDOSXmw20R
EZyRwNv7gBPLRwV8Gwn5QDbdt9tYPjGP1PYPjgyjN8/F1i4qD0JcieqF4rdh
0LS/1Kvqwwg6eaVHnAcGiO/mvHnB3gsW5bYYYzm8Xs+rQcgBnvX6Z2I5rFOs
fYflcKvqqAYhBzi3NV0Gy2GQrDN1JetM95N1pusSN79W/ELo+03f5d6E/6Ky
Zm4s+aIfPPzLT3lC6meD0Ilve2xbEfBda3U+S4ETmhfE/aeC4XZW980S9gH0
8Q2D1kT/CDQs+PBF8AaDWOOPI/h3tbLoLyN+FzIMCjbGv+uQRAYNnzsnuRva
xLlDWx4EnsDnblihtBCfo+BWhyvEOSL8hqxFfI6UHvJE8HqPwd3oC0o/23uR
YISKf7SCI+g9KPHH/C1hOt6E4G/wJqz2A+Zv6zr+9U9rSf+0h/RP/36/jp3k
XUdJu+n513sav99h2ySu3OVmbqDkQL7DdoWcr0vOjyPn/xL7N37IQMYPH5Hx
Q3OyfnOarN/UIus3vcnxRnJcnRzXj5prO0SMW32NqNZtGEIbvm2OafMOhHYy
DhxIxoFtyTjwf+/FWdlIuf/xnVyk3Rkg339YSdqd3/MVyPflrMn5ess+d58T
H4NbXLd9DbX7kLRf4gnZ60lwUTh2HvMiw+P2MgQvQlWB9IuYF+30FtZen0eD
U4Vun40WC1FNktWE2uk0cPZ4dBqPX7nkvs94sRC2PEgfw+NDNiwGKaZ9yODE
h/sLPGNo0L9I4TN9Muwi+dU5kl+dJPnVZbJuvVpT/S6uW6ef+bdu/ff4j8CC
x3+OSzZbvflWcQe5XFbG8QrUTn9VFMcrDBlXlt1KzIOFEC/5m/U0tPel9K9r
R28CDxknmSPjJCVknKSGrGf0IOsZS8l6xkJy/Bs5Xk6Ody6IZmF/8JtUmS7h
D6LXj6ySsT84UfVwZXwBDabMdhp8EStCSbNF/RmPgiDQgIUejwsoiVYT43DU
TbIXj58i4/D3yTj8HjIOv31nxdKDJ9vRiEc/9Uz/BLqQqMNPO5MKsySf9yf5
vDnJ52PJ91XYWsQk8fsqh8n3VX6Pa4v3VP85zmA4PqN8hIaMDoU/KdatgA3O
7zRzr72ExCesdOt0J1A4hXl0z84O+MTSq/3j7jsYkPb4yUTw9umDyicJ3g6M
it7XMW/3vRGSjXk+5/z4MYLnQ6Fq3Azm+TNZ5gFRK0ZASJlpTRvbICycML86
+TIRDpDx/Doynm9LxvNvVny3mBntQLZa5uocDyfg/cbehrFjiVAZ+1htPK4N
vXyipcvMTIHTVxITSxyeADvpD7qR/qAi6Q/O/3VvokmeFw8qizNe3+LN4cPE
+ujwl5P9eH3h2gPXp8yS0cpbb2RMCN66+VaAjMkdB7BmEP6J5TOaXclCyAdd
9nitjeUTYXi8eNJ9FJXENsfySfajKKNa+xXP0mCYjBt4kXWIyWTcQJKMM/CQ
cYYyMs7gHnqjFfP/rqSnogT/h00uOhyY/5eyjsdnnR5Dq9/KCTuI9kFVn1NQ
4HIvsK/YwHasfQKdljXKmHrSDi9MzxdzVXhCG8mXskm+xEDyJQ6nPK03JyZg
IvzBkfbqTnT/vgXvxZVBkCLJy4T394NU+BNif5F2c4op3t8mUq+ySb2SI/Uq
cL6Bp3ppH1LYfn03u+YY8jou5bp+OBuArPtLIev+PMm6P3qy7k+y6N+6vwM2
/9b9pZN+YmPyv37iCOknMpN+JRdZx/eS9Cv75cAJ+/X87GxqhF8Pd2J+tGC/
nn04swXjVQFdWjiBV7BJek4N41Wpue2gvj0FYp7bL3d5Seinz3Hfp19S4Mlf
fsEB0i8QJPWwntTDaFIP5RQrtDBeVdvKuBF4BU7JHMIYr1wvi2bjfe+sNskk
9h3mjrSZ4n2vJ/2yraRfVkD6ZZKkH9ce9q8fRyP9uKe1+dw4bvD8YOTp9tJR
8F6tkozjBk5HJYYwXp3g4Md4Bem3U5nNCLzysY5lw3EA37xl1aJDvXB9PGZW
vyoQJGRj67G9sAmobyDsBRxYnRaK7UWUTfJhvO9f15XfIPYd5tPOc+B9b876
N06lS8apgsk4lQJ5/7VAvsOQTNqvLeqKX1QJ/GFKOzVF4A9UypxkwfgzRq6j
Rq7zklynnsOSAetJOJPEEUJPwPyj5BWsJ6mkn6hN+omLEv/6iRTSr4wi690s
Sb+yovC5cn5VC7IrojNhukcBv8cMZn4SEaDgf7VQM1YNtg2sw3F1WHxf44fj
6s3+b+/i89s4+AKfX9jkeHIvPr8/8igR2E/c5mkkQPiJqOlogAT2E4ur3oRj
XCrSyVtK4BKSfLziJsal/KcqjHuHWpBi0ac2SysKskOyDgUMCbCeIfg1X8wA
kk4Wz31/bQR5xxTKrjF/BrvJ9/2+kzz2MMlj2Ug8dyfxnIPE84nN6y9gHKMr
Cz9D4BgyMlTIxjhmQdbBlZF1cKfJOrhjZB1cMlkHN03WwaWMdsre3d+KtINc
NKwuUpC/YdO6eY8E2Ompv3i6uBPxVQuf9D4wgfKW+K1drfECXky4TeJzcawn
5aMz4WcsnbgQgc+FPFmn5kHWqa1w+7dOrYisU0si69SYCv+tUzvN/cmpoY2G
rM5Oua/jzkVVI7MHcb5iCFJ2PfyZilR2Ou3dLlGHYuv6in+oeELr62YHPD/O
SkxiPXcuCE5bqOL5hVIujnj+yI57+sR8eOUWXIjnTwmBAePeERQbFqJ2xmEA
2TnWpgeyFQGdzs19eFz9gvF1YhwqpbeH4vFysr6Mm6wvYyLry7LJ+rIisr5M
iawvG7coeob30WkPtYTYR9jDzCKA95FvC2V+D7HvyfZOXcS+w3ONwlt430cj
Hn/F8lwT9F6LkCdMhRxcjuX5XWRHa9K2d0hw88E4gxQaWr/U33CNfSREDa/t
RiYf0DtG/iLB+zSEGnjKbWeioI3MZ7Ak8xkEyHyGWWeO2n1faeDJ/82ENrlf
6cKBY6NrnqSBDslz3pHv9hwgeU5IWbutslMcNAltUuNcoKE+mdsl/muswNHa
TPHCTxqMqzw+PzCoo1SWy9VtbxP0n93fS763dpK0+08kA5KxfzS8JQwI/wi0
BiUZsX90Us36R0xACPLr/udeA6UaLY7ge42/7l/Q7/uXEXJcgRwXIcddyXoi
VbKeyIisJ7IlebgqycOFSR4eQs7fR86/QM43Kaj6gO9Ttr12wfcpqFbsgR6+
T/FMQ0tqVCqBKzz2cNl+GjIsVvBvsfcHbi82ZuwvS9ENuhH+MmLXkl2L/eWM
7Mo57F+/io2tJfxrVKpzpRr71yEidw9hnImP8TMmcAYZcfBZYpw56luXZWfW
grhXDH0v9qOgpVfZG7srIkGcrBsyIOuGlpJ1Q613+Pyxv3bE85Ew4a8hpi9i
Nthf+/v94cXif+0yHcnPN5JxIUGSn4eTdT23yLqeQ2RdTxFZXxNL1td8Iutr
9szsNsP3MkbH4vG9DLCKv9DH9zKCg+k61yLa0YXVXNOjnRMgt2JSPYXZB2K9
JB5h/WEIXIP1B1qC1zVj/dlO1r+Mk/UvTGT9y7UK61QsBzfV+DlCDvA2fnsl
lsObXZ95zinS4JDc0btKAZVIP6emb9OdWIib6d2Kxx+OWT8mxiFdsL8Xj0us
es96hODlOg3j27rRaaV7Wz75XpvzgFovbiGMY+oSr7UIHIO30RPLMI7x/xXn
//3ept1f+VFGZH6USOrje/ieTq1tNb6nQ/WpsevwPR0LeR+0nLwP6iDvg9j+
Gm8hxwWuJ37C948lI/fx/SNanDtxA98/0hezSPAUJyNDlRP6mwh+aCU12VD6
1Olv/Yff+v8999/6lE9kfcoPsj4lgkHkM8aNOR03jBvAPf3iHMaNy2Rci56M
a30k41r7/sqvaCXzK4zI+cvJ+aXkfB3lqwJPlWmgoNi67Yv7R4L32HvK9T+H
52QdygeyDuUUWYcyIVjrdCQmBDS7vZ3UfxD+inzD0c4UD8gj61AoZB1KKFmH
cvCv+pRwcrzEny8Z89Xc4Ke8BF9Fr10ZIjBf3W/bxIX5aja3VhjBV1FZ4NAH
zFfPkPUpO8n6FEmyPmX9X3FCGzJOqEnmz1wi82cMyPyZmXvCu/G+sBWp4X2B
m3Y/2vG+GPyVb6NBzt/CUFAjPp2LvO/6njVvocH0ZmEN5YlHEB0o0fqVMxv1
CGl9khqiAQyNzy2hd4U9kZI5ToW5qLvAaIK7lQaMRUO895QfQQZZDxJH1oMc
IutBePWOFeJ7t8wTevjeDU6d2xSB793U+y/ExnxvRlMd5702pVCgXfhBntrz
IKgm14ki1zlCrhOioJf4lrEHFA4czZt9Po62nVh1wehtMEiVh8bicd83dwuI
cWhwWNDG479yanfi+8GNOZbqDTzjsPFS3DN8P7j4lx5+JfVQ6i+9aif1yvfa
7JzezlpUvpAVFjdNhe2Xy+e3GvnBwr4KYwOzXnT96dFbEk1jwLk5y5T23RvE
SmVU8tanodXl292vfaGhQg7OVqbYMBgj7yVLyXvJM+S95OA+9p79Yu+A7fgN
u+nnNJT9TOjNKVVDUApSoVchxrVnOGyJcXDpeNWPx0WeblDA6094S+L1YYOG
Rx1ef578XTXk7/pO/q4B7tMJsa39COyqxiLYRlFq25KKOht36LT+pJB/rRfp
rZ2vT20aQ090V02ZsHpD3gTfYtvPbuAITHDOyh5HHFdGNZ8+DobHf9WznCPr
WSQ9Il5ZUxAKaRc7wYto6MXJC0E/jXzAk85sz4nHtcA9ZdN6YoAKMm73e+lE
w2E5WZcxQ9ZleJN1GSJVRYt8DbVIWSVoLrmLCm9PGcp+kvaDklXq1cadbejV
5JD83tUUsC6qXys94gvdDsdf9BzrRSyi3s7hY2OwvaH07dfN3iDQHBvhGTcI
Xn0HkuoCh5Fdg+1rg14vWK5Mn726vh945DxhHdcoarv/kGd1tj/UeGVk7f9S
gMJlqLeaP9LQV78XcUG57iDPKD5bLZaNWK8pvykbpCFnY4O+UxqekH2RflXW
nVpkurmq0meMio7e78u5Z+AH3gmeczuH2gjcrLgotZKCBM8Lij2Z94XvqbrK
WA6HxakthBzQ60nbYSyHmcFjW8Qm+kHctFlOYNUo3Fqcu/o80R8Odldusv7V
DT9/NHe7Zo/D7p1qOaaxwSDd+Ojodq1CFGw+2nW1ggYd4ttYgnvdodXiawvT
rleogoE527SHBldTXq0cs/SE/Bvp0Y8kilGExJaO/mwaJNS6XxU+5APHzvJE
vHs6CD8uxgeu9B2G0LlD1/Y2e8H2Aa+2HZ/70S+d4LMPto7CkpV0xlvvuoPW
96+mE18/ot3xddNzB2mo9H3qu8coALZsURJ+ubwG1Qt8b4rloCGZ1/WFjFw+
MPEux/29WQmsPFm1ly2OBu+kUu+J912GMSeXhauliWj21u0utu80NFYjL3/6
QSgkSX26jOffbVYGYj4KOhCthefbqO2wPcpQg3a9LY6346ABy90G4+3E+vvF
y6fxOmuEHfA6cJvuuyReR1t61RX8nXzc8/g7YdOlO0X4O8sTR3QolUOQ6CEf
zWc1hBh+HVIXT3SDOzXhpnYyI3C/YmnbrokBtGebjl/OEw8Yv7+32913GJnJ
HMm5/nQQtR2bMG9ddAdQbDpVPzcEx/cnF7sdGEKxb/aPHVX2g872my5duaOw
w+9KXSdDP1o8JKncV+MFPEsT5Zume5Dg040srNvGEa2kbovfaz+Q9FtvUp4z
iAInbDh+Ogyj5WK53aVnfEGRnXmGdXoE7TvdKi/HMICWyvYas2l6wRVXyC2q
HoHl/R5VzTIDqLqLcXCAMQCYFuedzZnG4bhSa/Yypl608cvQmwbFIDghZ+w+
qT4O+6M+2Ts870H2H/wj+ll94bEU56PtSyiwfae7CdPydsQ8s0B1LfKDpGUv
dAeMBqAix25VyZMRtGyxpvBOaRCstyrT3bg4BJnM4YxKykMoJGrxNWNlGExP
SM1umi1HogdCL0wa0BBfl9E+VREPkDm+jYmyoR4VmRUhAU8qMkZ1AwofH8H2
K4njDxVyUW7N6i8RhN8z+EWUXljaHYovSLafZ01B7mcKO7unCR671NTNQNUV
grskHGk6cegW253LD+dpiJPpC8uCiBfccXsja2RYBIhzX3pVPg3x7/CIifLw
hG8h9eUNkflobMm3gxyfaGhr8G3fFV1+sC7MLe+qejocuflQfi+NhmxXhnJ2
8gbC8TGdVQy8DegKu9GjIj0qusEruuasImFfnvrfEpr7hEJN3/dMz1FRr3Se
lq9QGLQYdSjEpfWippyPF9NSxlBcu/6vrfqBYJFiPOi9uR9t3XRU41bqKMp5
Zz8//T0UeHvey+TtHkZpRWGz8UuHkNlYwPhgkj9807MTY70yivrWGlsLWfaj
fRdb1YUtgsC5I2VE6t4YusN1J/v61170NMonTZvqA3oWexg/H5tAVrXhb963
daIP089m1y36wa2bHCoeJgQvdKFrY5VsRfe2n33hZRkC/d6hl4NdqbC1ccV3
W5F6pJJhcEar3h/WV5i/eCI5gebE2/y093Sh8rUXPklUhEL/6WMFAWxUxCm1
6HLudSMSN0nhE7AJgDI+KZeWvTQYehbz+Zp7JTLJNklYvzMMxsm+MEv+yX7O
LlhO9oX5331k0gt+95Gxb379XYmVCq/izjh5pzeircNxsWkRcSA1L9yeScgx
p6nyndOzXiS9VuwO6oqBlKPhgiX0E0h9201Xhf4uJFERKfnUywdKXY7t0Noz
gprN0bWFgQG0t2Kn4meG+zBdUbDNymUEuHraMjN8B9AyKYXBZp5HcNKMaa2D
zjja8GwlbbtfD2qcmjBaMvYEcpLq12/+QEWhs6NvbtvWIbcZg1t6dRF/9Xkp
KJAn+7xc3H97d99NAtf0hOUyo8rQbEs242x4IJzJZH+I5aO3VOUdIR9I9eNI
xPI54WEQzhNK2GnbLC87tfdgrPijYDQ0ABycotbhv7vr3N13xN8FRtnTN/Hf
/cwluA/vYz7rtn5iH2FOceQ53kfVI5f08D46T8qw2YnUg5ykthbexx/7CwJ5
g8dA/v3uX0ofe2HFguzStxtjYGLF/vr4jB6U5M4V5H5kHCQzc/wK3MPhncU8
a11iP8oueFQSv28U6uyWCB1Z4wsp4h1sy2U60a18r853dhNQakFf1jXrDPZ3
rPvoToeBlhgf/2Vin3cdG4jndXEE6aV1n7jYW4DzcUqWUSIFkq5ob3TNc4cN
9RxbJlwaoGH96iiH41TwDgl7YK8SAs1+e8TfJg6ilmQbzQGvYdC9tmPC5FcM
RKbPpWI91PdcGkHoIZTKHK/GejgZevEN1sPxevFgQg9hM18vL9bD+/yq1k4E
vtHFRNr0re+FktoB41EC3zYOXnZtJfBwhU3h6TcyA8D1YOW1RQIPpdc5F0gT
+Camy/SseVk7eH2Q8PYj8O3tUGDnkhPjYD+Nco2e98APYber8wQe7nFemN1O
4Nu1nXK5QspDUJmndEaMwLfB3a93LBB4+CM0lzfjyQhodiUmxxB4+MKSc1Im
rQM0mkbs5kMnoE74rrz8YBQU0kwWzXUT4W3sVssHBN+e9hNuKP0USfDwZQpP
6+qQthFEiuRRgTpw3aP4eTCUMrjS7RluQTlL1zTo2FPgzglJibVavmBwO0zE
Kv8z2l6X+uhZGBVKyg85XZx8BN9unjsgdjcVFV51Snw5RQOL9cnNdvauMCev
Yaty8y1kd6hd5S6lAX+lwpuESE8YsznD/9AnBRxK72r4EvP9nsxPeC0JBM8T
9s6dIrXI5a7Q7Z4pKqwNnst52xYKT1juxsOvPmTdORXpWDgKGfl8valvQyH1
eXqNAIFXZU/4V2yy7AePnYuZewm84o0J6K0k8E2AeuGE39IhcBr5NbxA4Nsz
xdfV3QRePTHl8fBr6wShkC3tHAReZXnJWh4g8C240vKQ9tde2HvyW+EtAt86
V93UwPY0sFryA2FPYd+Q4DC2p3MiL/+xp0LfmLE9hQNSD/+xp69PZb93dm5C
vWo531WmKCAoX/fB6rYfHIqIlsN2dum4NithZ8HoaRc7trPvtR4bYjvrZJzI
RdhZkHB+2Ybt7LNVKVPYzn7sa95D2Flw/i5hiO3s3cahK5gPpCrMtxN8AFoU
rHwwH+CK6uCath5AvLWtLx+Hj0Bt0WSD3xYv4HjytAPzhB2lW3IJngATnquv
YZ6Qaj8a6qM1hLzsD3zvGx8C6/FU0aypR7B5rUwc/8Qg0hje+L1NfRh1KGYu
zIu6QTPHuYTFrj7kMXPpCLVpFMmm77xTFO8F+tpZ5t5mQ2hc8ozq3vohpH/v
9WFqmQecDhctH2joQ1knlkn97BxFoyY7TTW0/GBG3Jr17sAQWuijfH5+bgjd
GTw4NyTmA+al8WX9XcNw5HnZXf1jg+ih8UoVbdkw2LeCMXl4dw983vH41Ut/
Ai+HLNvC1KJghcJ9B57TheDr6OjW+YGG/M3aL3XdjILVgjln0zWqkarN+Xxh
fhpKembLlNoZAkmWdVbxFc2IS+En/fcsCmroF7MLivaDgxuNjquta0CeXpJu
+Zeo6FllJUV/xg1CYkVeKPHkQcTh/TfcG2hI82FDzXk3D6DwoN6o1ixIsu5a
um6IhqYPlr1pZgmA0eM/TuxL/ohGN+hs2naEhnpt+D++zAkFkXg2oWDoRev3
CHw2nxxDHL+sS8NXhsHLwTcRD7VHkNi7XXem3w2gyycuW6cvDYb1KylR9mXj
KNNqueCSom6kW1V6WcXNH95POohuFOpHs7sy3dbHjiKfheFWn4BAOA9s/cfX
96GwgBdOP03HkNd29foUcTeYXV9SrlI3itQo9Zkn+/sQ0kwSYOyIgL0+FbxH
D1FQ2skG9/zKVlSu/cjmeXDQX3Yzs2DpX/3UiMEA3E9N7q9+asT8Dbif2jTZ
T02T7KfGROegjfupff2rn9oSOgc93E/tNNlPjUL2UyPG7XA/Nd6/+qkR43T4
vjuMvO9WIPupEX+3APdTcyb7qRWR/dSI7/z5VkJbKY3sp7aO7Ke2kk75BO6n
Jv1XP7WldHTrcD81p7/6qf0rh/cF8Fc/NWKwEfdT2072U6Pn6NZhmR1HPy4W
ri/c0A1eS6+xr6kMADbvRvNeXSqK1ep6LcffAL7me9o0EmMgusaOPfgcDcW5
xK7TsqqAhqPhJ/hVgqGWVyBT+8sIfLuOyvjWDIBKfqlSW5c/hARtop1NG4Dz
c9FHF0xH4KuYEUeCVxB4pX5Qy3eoQKpL8gXW6RL+lHdB2e57HtBrfJv52kwe
GpDa7f6pjgbWM2nn2PcRfiK9VWvap0TkzJ55yW6WBu08XssqejxhRxdD063b
eYiTq4Y6/5kGzb9mjx+L9IO0zY2TSZL16EfJKmOLh1TYxhpntok+EAwc2b5I
7exFLsrXueoXx+CzcJKwFcEzxcS1N7KPDaF1m+YazU4NQb5H46OGcn8oCtVx
vsE4hgyDrB55B/bBjGJjj8+3QHidHzevpDmG7u1YEr5Dsg8yx5MTU075wvLW
r2a6ep1oUpv5hpb5BBws0/9kWuwHptUX8v0X+5GPr2H0icUR2MvzxeDALj9w
mXh+Mbt3GJm4K8TqHR2E5fHsE91x3iBt+/Hw3YxBVDx8rHyn6zBsNtr63M/c
Ewz3xBzCcsvk+4jlhobs7n/AchPg71d8ebQFHeWuZG4IpyDugxPvgxu84fh6
+XrZvU0o14evdfkPCvri9YF3vXks7FrP6RO+nODHAapTR/JGEa/Wh/idR4Ig
18r9ivPlPtSpISIatnMM3dzGlHl5iTvccPuWFVxWiy51tbRx9VJR6berhbVP
HOHG484BCaMaoJUa+h9koSF6q1mmAWYX2N54S6Yr+h18gjb/6ic0xNbsXR32
PRIkH18Gca1xJBt1ji0+vgfJt036nOEMB8Vvy6dEp8eRvsQ3XVnebnR6h/Hh
8wQu7dvEWE8XNo7cTu5cslWqB82ZH3/DIuYOhSHZ19O7R1HUiopV1fV9aFVo
o5zdoiMEXn386EUBIefD1qz0EqNo4PjdiOWr7CBwW126T1IJeoJefCmOoaG0
FPbhHfKWkB7E2ugj3AVNnK5CK+QnIN5E/QxLhy3InExVLRkYgV3zEZ6KHAPA
5zhgVujjBapZChkvqwagMFpogePoCBRrzUU5hsZBwtPXVCwHO/2PfoQc4GeP
5WYsh3qWkQC2slpoo5W2ru+lQh2z3OFzJS4QV+SapXqmFeSucMi5GlDA2nll
QX2wH/DLGiw8FW2Fa58lXupepUCZhG68jIY/rJY8KuuW8g6+XMsQOfOEBvIn
V/BVEvL8IPljI6FXENizO/r6wgi6YiYZqzMeBKdqdKXXug9CjJ//nq6kYVRc
teRm2b1wkPFX1JcWaYFlosEne6IpiM9amGI8FQX7R4eVMI+yb3SLIHgUkrq8
1g/zqKZL3Q/7Q1rQpiM0V0mc151YWLlRwxfu/yhiw+elSOBqLXFe0NnZlV74
vHTk+AVX3xtFnjtKTYW0+pFFFFJhfRAJZ76l6j+TmoCLi05OzlJdqHfp8mIe
o3CoHvm6WPpjCI4xyJfoKQ6hy5kTpXzscXA/e6fdClbinBvYXfCUqEEe4HTF
LC0CPs195IgzocLrVZEbjBvr0b2JHT0mtx//hf95BQwk/he32ExfOVML/vS7
j/mNUtGRKIGYhy2J4PSh1feGBQXYwiXK6X+0IHbPzGSlikTo10y0ebn2Dfpm
IyFU8JmGur/MizffSoA3VuatmP8fsDjtR/B/NHeSJwLzf7miuLKTS0dR+epQ
rQ+UfnSQUeXXsY54yH/Bxon9ApaVXojwC1BS6DYJ7BcoNFQ0Yf7f/1QA83/0
qv9aJOb/vVKq5/QvtoIa3x0uHX0KMth40LAlxA/sQKUG66fqmrM7CP1ETwZs
NLB+7vK7sYnLbwheXShZk5AxhKbpXS8a9zjCht3+oa/aRuAwJZ/DXnAAveBW
zeVx8QF7BfbmvfwdyMvdtckrdwJl8+mLBU3HQlMiM8L6vPLLVSqhz+iQz8Nn
WJ/FRF1FKseG0U+F0pn5XYNooplzyWjsMzheemrE+s0EYnK/l8HC2YF4ba4H
hWbHw+413DewvXCuZkoh7AXasd2zA9sLjm92r7wkKMjDI775vWQbKoTn+2Ip
QfCt6mtA8jgVfZmueXDRlMAVHW8pPbsw+FE0yYHtC9u5sElNqwokOeOjge2L
/nvKfUMPGgxckm96a1uKJjQC5bKGAsFigTGrToMGmapClD6xj4imIrb1qlUI
jOUF2mD9yTqyxI7QHwi4QTHC+pPMbrNjs2wvyEkcHl/oGUOr6qU9H1zNhAb3
M4qVahS4J9wuM53WCjEfd5tJrkyEYe7vW/D8J05vpon5QLcp+C6e/5sPEPbX
APMBjf/DB+j+4QMcJB9wXDkqi3HPYvKIIIF7oNzC8wjj3v/wBLp/eII/yRO8
Ky5UY9zb/7NjNYF7MNHJnY1xz5T+mjvGt69b1rIQ+AZWJ32iML5Jk/2ziO+R
xv2zKGT/rN+8YgnJK16TvKKH7J9FjL/G/bNiyf5Zv+9tiXVu/tkn6zffIOZz
YL5hS/KNjfovO7E+fKOu6SD0AVbttvHG+tA4a+mP9/d5H4snsb9QzqO5C++v
+PLiO3gff0n28SDbUkBqcTJ4H5luW+tifHjhuT+AwAdQfSxaiPGheKX7OJVp
AsZ2Z627ntUFXUn7azIHw+FW2LD1i0PDEHTp2rPwrkEQPiB0KWJNOuxpVZrG
eJKjoFRF4AlM5l9EGE8Yz81vkLs/BPPd0c7cBUPgtY1pap9VHLBHdpzQCW5B
9EWp62VsKdA+mrSZSesl2FZkUzFu7Gv6hXEDJviTQzBujH/iqMNxlaWrlnx2
etYLIaNXruO4ilfj/nJsZ010JNoJOwtFJ13ZsZ1teHjzk0RrM0ItZydz0yiQ
FV3msHP4MVifHnbH9tfg0qUZwv6Cu79iDLa/vceHunt39KPrJqbSM9GjUGhz
ihbkHwgZHI8EcHzmjarazYUBwm9avkYWx2foat2Nsb1uHuvC9hpsQwoysL02
lMx4LrS5DzkLPK6KNhwD16g9Sa2SbnDTXWTraqaPoLUlM+fwKRp0vn9y4SXF
Eq4/ttyC4zweBp75Gb4DwBPg2oXjPFcNkw+7EP+//mDe7C/i3ymJF7bFZt6D
Yi4PpQqRWtjOZVT5/hsVFIpLWrnVXYCfzUD2GAzDNUtuQcW5QWg4d6DH51gk
nGt+sG+3kQvQmXO+4/5Cg93XLx1jt0yHhWPWdDiORFk1tEzIrwdupVbp4jgS
dz73R4xXiu9zWwm8Asa7AQIYryrNeRQyTnYhGZ9psyvCE3Docom8Tl0soIFp
H2x33E0e3CLsDigpeezBdidgV/A77EcI3FDLJ/wI+HJHlBv7Eaur+f+JO52Y
OaiUGVUGvrcc/ok7OYZsksJ2c31t/l7CbsKJitTr2G6qFUStxXZWC07FE3YW
VpQXh2M7O/nITPrBWC3Sqm69draDCqUeBYcvFTvC53o37my5apS4p4HHbDsN
UsKyr5raOMLsvo8cZzwLYWDx+nnzchpUGiU03hXyhiu6TSLpSxOQSH6Am/cc
DRqvypbWBnlB9a+cC8xstjDxM3+JBnFeDxU8usP7PRC09xuUqBxDSDiPqnyl
mAbJ179mt63xh+S3dPzYX7uoXdpA+GuwxOMdwv6azm2ZUOyvlYLWA8Jfg/0W
yrewv/ayPLf3W0AH2Kr+1AyNmUA7Tbb5R7yKAqtlgjfrCobQpujWIi/HIUR5
/jb+h1gInDLb85NJdgyUtffpnzvdh3z1O0J9nkXD7ECj5jeBCdhevXXTCeMu
tMEgJLopPBz8L18K82qiQk6sxammn7WI5+fysu7EKGAWNntnX94Dzy9Tckvk
xtFS110Jo9kJUPdW2f9M9RC4HmveMkj45RynD7EFq8UBRXlJxF7TCchWZ824
fKITuZuffJTe8hR2zh6vwXEzu8tzOG6GYmSvMuO4GVAb5bF+PoxcWkXoJ9pp
nlCP9VNus9VxrM+RVzy/EfqM2o4FCmB95v+u+TX7Viusy/dJPK1LQUMfyq+z
DPjB2+v8qnoEziboOWpY5/WjPNNDASer/aGZg6dJivE98pSmLPqE0JDxqim5
PN9Y6LOo8kvNHEVNr8wbSxn7kaldBwsXVySMmm1+q1JMQatt/YI2WTcjieHm
9bKJsRBQL+wsokRBVansTn3TrcjweVWuf14QHNasV5SRpKG9rAcDFW9UoSmN
J9PCkSHArLE+Esc/DbnaLtmpvUdrvOcKcfxziOzb9Zv/vCX7dv32c5cRfuKf
fcN/9+0i5h/4/+rbxUhX5Ppn365Usm8XYRcycd8u+7/6dhHraOG+XXl/9e0i
xkVx3y4Hsm+XDNm3i/geety3a9dffbuI+VTct6uY7Nv1muzbRfjRPrhvVynZ
t4t/694grFe7PnjeIvQKlDaKlmC9yhPdqo718PPDSAFCD6Ge8Vg41sNoZnY/
rD9rmsOaCP0BDWaNB1h/6ml33LC+lVI/8BP6BqJpicxY37jvnA6c7BpH4zs+
Xey52g3vIktdWW2CYbPutNdNvn50a+ukkU3CKEQIx+wL7Q6EXU+v5vgKj6Nt
s0ZxjGM94H9ry4HzLx6ChWWzYuyxPrRDVawrHsbgq/7EniB3N2C4PpaL9WH7
9fYXhD7Ay/MLjFgfDvmxe2D9sfGx7yL0BwycKtZh/Ymrk7jdeaQf9rAftZJ3
GQWo4zzU+i0C1hxmunhPqgBNLRHVYaimwWig20GOBj/g1Ng/uEWsARV7iCa+
O08Fv19Dd/IEA8H6hexu+qRe9JSXKZkpfQyazdSrW08Q/uxLaVW+LTXQJ2b6
kWMjDTEydnkXzSdCwvNFvUbeegilU/czMKWia97urptZXwFtM6M/lkOAZN8l
Qg5o+nOTKpYD35LzkVhuo64aBwi5oZIXS7yx3Lj9XvHgOPYChSXS4TgVPe69
9xDHsTVXPpTHcezB4g1qA17DqJHj+CKOY//vPl+ZBb/7fP0RP0E4fuJBxk82
Vm1SxOdU2kH3AnFOwXdxnyc+p2wGlHF8rvfIf31CnGuwOBt4DZ/r75OAJHp7
QUySMrvTYQys9tgaj398CsMJv16eZikGt9xDtS5ZNEgMTzjfbx0F1kffrsd8
O43lOhPBt6GHpfE85ttKAbFMbEGJoD56kH3jHA29UAzzV3zpCAYhEyOZDfWw
rWhTT85VKuLPND+yLz4EVO4l3DA6MYBGNmn1HMsbQZ+s9S0LsuyA/1wIO15n
vk8ZrwNnHjOG43V0P3f6J9wtRh/D9WDiBQ2qFvhn9lnGwitakOtB1R6Y1fUV
6XQdR0kn1YWkuxIg9+yOHayyLTBSXrVoG0NB3dwCezjEPP7jh8voHMQwPxwk
+SG31teeDuMReJfYOfA4YwBNbxx5mMcT8p+c6Ug5+5Jy/s0bifFXmDdGkLxR
ixafl/g8FyXM5m7xK6YhybabyVNJWVBF9u1aQUd3Hfft6iT7dokt73VkM+tB
9805HYYsx6F93lhD/ks4jAbrn9qU0YlYXOQW2nUmID3rZhja6wKvyL5dBG4s
Gk0aKfWRfbv+172YQ0ZBNnkv9r/0hxjfSeoPu0bm0P6DY1Bx/qSElUQfWnL7
3uvPFSmgumJA7OnWPrjaHdhXc2gMUS2OqdqOvASO+HXvlzzsQ7XNc+jxyjE0
2hO89szX5//hIaGH2RgPb/z/4OGr/4OHDsIYD++SeFhuuO64pmUeStj4YoCp
gYac/f172/gtgenuUi5pmw6YKzSOlXo2gYSdR2PPCtn+t4/E+jJ4H7+R+zi0
c+X9gxyD0LZXPkJ55QiyjNeqzVoaB8tdJamGAvVwwEvhjdpdKhJ3WM92IC0V
5mfEH1q9rEe20izudwyoaN+1TR1RHBn/4TOxPhPGZyESn+f9ezOwH1cw4/+F
8OOgaOrlXuzH8RVJc+J4bOth8YT8ylZYoRlyC8djt4n7PWSS7gWmd99TL06P
QVWIiLyZdwI87NJywHprKHhoJ6G3sGKsnAfrrUlN4YbcqCyk2bztUX8vDbRO
916Bxwkg6J+0gfV9IbLgOtkV9o4GHs4apyf3J4CivhdjAfqAHjScb9ppTwPd
vZaBQgmEPytaz6x7oBLa2vl16fbS0JtPMVfDuhLhV9wAF15f0pQOr4/oxPZa
4vXzGa0F8Pqpycvw+kj/bfVFvH7XAWMWzN9a3Mx4Cf6GPik5G2L+Jn23WWWl
RzvqkC1Wz+ibQPkODjTWRCs4RcaNsT+I48aNZNzYhn63I2t/H3r0KDHpbOko
Kv7kwJ9z9jkE6TwXyBcZRayf979setOPLN78YJg6Hw+b6bKX9G0ZRZbcPKI1
1f3IZIWrvp5//B/xZ7pL2N88RvqbhlrvjAtUxxEbY8Ql89weRM3sET2QGg7X
Mk7eCP02jpg3cm47zdmNZFbNcCTl+oNLBiMdz8w4MmA6sUqToxtB/Y3qkj5/
kODu5cH3wiqc0pEK/V2Q8klPBN8LX+SM+H4tfhzd4TYxP8DbAxv380ulZruD
ScDFihrXTkRdtCz9dnkCBKevX7xbZgUc+g/ppVI+oW1ub/KZl9DAU+HFrrk7
jqDJPLtdwGoE3ssy8C+LG0AHKUwW+mXBf/qnc9g/LSH9099+KDFuhf1QFtIP
PRp38qf7zwEYeRCw5jTPCEpIPnR8t1Ic0JNxclE6h+M4Tn6ejJNr7NBRlA9s
AJngOyxflanIZ+P92NjtqXD1a1yziW4jUmmuWqbHTkVvGkKE51dkwMKvc4Yz
p0bQYoDxytA3A4j51ru7W2aTQaKx2I9JfARt1PRzihoaQIcvWetuV3j2p1/M
i/1iS9Ivzm7u9H4cNYFWaYqKd/t2oH6Xmzm3GRP+4DPKvpjPlJB85shSx7jj
jmOw60WY9khbL9wwEzriKZICF1nEOzBehZ4PAAKvYHVN0HOMVx8VObdivOrp
fEwh8ApYrZ7IYLy6FfXxlvbVMeiRU9lluUj4p0uaHnpcTQFbnm3pS8uTkEWi
bYdKFw0klgk0WFCzYJ5PKArj9vnXpzgJ3IY8lmpfjNu8qX3ZGPcc3bo/ErgH
VzgffjtN4B7LZtVbWJ+FqC8zCX2G1xpr1mF91t57sQDHwWp5kMEHSj/opFTM
4DgYXZs9B9bzDIkgROg57Dpb9usroeccPTv1sN6+tA+7QegtmDR+4sd6qxX1
QPRgbD8a0rt8kFd1FHTLj3uUO/vCm1e7r+J4b4uXJnN1fR8kptNL43hv7g/z
KaG8UbRaTvzM/Ip+2HZ2YFbEzxH2ZuQW4XjvSasVON4LPgIX53C8V0VO1xjj
7dGqsxhvQc/n9jTG2/KqjYIYb2fOCcYQeAtrm3YkY7w9mKBCtzlrCNg4E3fH
ew+BZbjQB4+tTiDXcfPQuo4ROPLVsGe9wABU6Pyq/lLtCZ5pj3bV94/AWY9r
PBZbBqDQZZD3Fb8XSJqXl/DdHgF6T66I7+EDUOyp5rTcJRjUJ5+2YPt7ZDGJ
SthfiJTVu4/tb7WH6XWM5xc3sSUReA6OVNP3GM+zd5Ry43NEJ1ksRpwj8H1c
YozPEZtTEA2fC3V7CzbiXIBOm+A+fC4kG17H6Rk1gsW2z6vLOKlwPk1r19Mi
wt4psbVju+D8Q6uAsAtwJDtlQYWwC/W35xywXeAaq8F2AT7tbmnCdiHDeeV2
fI6ichjYiXMEcY6pD/E50nr0thafI2EFZnriHAHrq+38+Bx9TXdhw/FDYfcT
jAu7Bgl/7vrESOwziExcponPV80Q/VbifIH5pUZTfL7cHW2c8HkR0vqqS5wX
mFndlIbPi9FuvleClHakAwd+6ZVPwGtXfguee2HwTDnLC9uXKzWXkwj7ggZW
7dmH7Qt7/8k2HG+Z9RWk5aZREH2wuS+Ot4hcG36E+Ya504O7BN9Azq60s5hv
iNwRWOIv2Izc06ZW9NZS0IsnI3tficbC69UibHY1Q4j95Wvvt8ZDyCHxrOXz
zqcwEGH6oOVkIThEpLY3faChS9TyKzqlUbAt60UU5mk3HOeUCJ6GPnwdoNtP
8LTEo4vs2E61bitoJOwUqs6yjcZ2alnet2SLviLIX2+do5RDQxz+T093no8C
hWgGe97lvVBfXjK9wDSOTkvSV11seQLea9PUcNzjhiq96RXhCZRysnIfjnuY
+Zhe798/iDYHOlcdHxxGW2Q2rGBUfAwLa9US5Ag/+RvbxIZb5hOIetuT5fIg
8T3XJQ6eZutHx/uamjZHj6Khva0fHLanwa4Lk3cxbiQnHOUjcAM1sv3w/Qc3
SP9xOR3dEuw/rjD613+0IP1Eeroid+wnVpJ+ovXQYkVcRS94w24hJscxJHD5
FivamvlfvyqCv4njflWKZL8qG7L/FMGLHHH/qWay/9TvunhiXBXXxWuTdfF/
+JVimEc9JHnU7z5TDHQOeX/2mfpdL0/MV8H18rvJennVoIyfdB/rQJVZaGow
ngoqoaohz1iy4eN5i3q+NTVgRUNq/Jto0D0fc+tsTyJcjXJcg/VhLDc5gtAH
mDyTaIz1QWGk/JsfoT+JXqKrCP2BE3voZbH+UD5sUMJyLlv+tYOQM3j80M7D
cnZoWWOI92vfzJMmYr9AeunZb2uI/Tq0kV3Ac+oTODML8CnNUZHvYK5BulA0
2N2OZy2++w6p5wtDXBINmcyt46GtDIfvSzO9cPzT1PuHX3jXIBK2dnfA8c/f
/ZuI37vuz/5Ni/QSF3Gc049PmFHGloJs+Fj5cJzzd/+mjXRF63D/JoG/+jcR
8j+A+zd5/dW/iRivxv2b6P/q30SMl+D+TRvI/k3Ju0PpcbwxxHLu1eFTNKQR
PH8Exxt/v9tJzC/E73Y+IN/t3HjqwH4cPzxq/4hdcW4Q0VOVqDh+eJLs30T8
Lm3cv+ke2b8pc1bgHI4r0r9dLOb+QkPJEb7XcFzxd/8mwu+I+bN/0zWyf9NS
OocE3L9Jnuzf9FphnQKOt4zHnM1UvFEFEVx6UzjeMu758B6Oz0hfcY/sm26F
WYPqbByfEd6dnY/jV3zJmwtL5MZBiV09EsevbKmGJvj+aAe7Ib4/gm6HET58
f1Q011WB40XXei1++IQQ46+/ieF4kWr66r4EuRCUuOikjt9DSP9qInCd6RE0
//rJHHzgFXrTFregQZw/Zvu9ZofN3OGeR5LHY8Y0qD1w5oXCVxpUFsxXvdzr
BnK53hvw/AK1WDwfRVnf+2e+JMWwHa/fp+uC10dpvIE8eP3jWhmueB06+nN4
HeQ0QanA62ijVf/krdHlvcN5a6gl0eQDzlur+/5USEC/A7V1Sr+IfzGB+Fnj
dRVKiHMnu70P3D8h+kSnkR3LaKhSXifs4X1HMHY2EcLxTJvpIBzPRAsPhopx
PBNFTbDj+OdFQUsc/0Tu3+ObcPzzjdkKUz69t/DGyngJbynhB9H/NFsh5gej
V0wm8X2966ZwzvrFMSQpqyyC7+sD5nUKsV2IFXf+QdgFpKftZIXtghbJw5fT
OVzAPLyL5OH1vq+MldXH0cPDVndjU3rQQJSGyKtz4dASV7gHx2f4870642EM
XX6/QQnHZxyN2mYxr2DLaVEneAWSLQpexLxiS/73Dw11o8i9obGycqgP6atW
axqWOEKn1sOb2K/fEBDeTfj1EMbkb4X9+t99lwi99cN9l8TIvkurSb66iU75
GOarqr/zOsi+S4R+LhzbdlGJh+y7xJKzRGM0bQK92rgq+M2RDuSnzrzY3RL/
Z15HE87rECDzOnjZTPIwDgcltewicBj0dgaswDh8uNhyppfwL97lXlMg/Avw
f7pLG/sX7Urn9bB8NvkJehDyAXVPLz4sHxsvp2L8eyOjjtQTvxdchhlP4N+r
s2iqgPMNPkWxbWgIpwCb8akSnG9wulD2wxmJZqQqvWtp5GcKPLOP9iuY8YAm
/+L7mD9fl7kdSvBn2N6YpYb5s5fZQVX8uwZuPy4ifhc0Av03/Lt+5+0QcnPD
eTsKZN7OH/k8Tnh8Dzn+O55JjKvheOYJMp75WNJ1BufHjrLPuXmnN4Kz1ORj
nB/7hexbRMw/+GffopmpDcHYbgbaRbASdhOUw06uxXbzQ6Rr0qcvGcDn/4nT
ZpiG5DN2Zjx6kAhiT4et36aUoWMm9hYbbxH23TOgeT2TB8heF/1U/aQWfT7e
/OTmIBUduy++I8X+EYxYK17colmG+hWFxy/b0FBmzqk8USNX6P98+BS+l19a
Wa/VE02BX+ff9+B7eXTq1mZsF6QtV/ETdgFSSzNPYbswJXCDCduFZj4jbBdg
GYslG7YLubSeWvx3f12Mwn8XEn3qRfHftdI8ZYu/c0HEBH8n3EoXaMXfKbVp
4jL+nh8aP8aI7wFnq7ZC/D2x24yXCLrHoyNp6lFtczSQmn6Q80zMC9SPCnJ4
b8iBso836fz6aVDF8Fn4koM7UI/t/YH9xGsb0GXCT0SiGpd2Yz8xpudbtenC
GKrYE7tcU6oXVfxYvaNJ8yEYBjlXFVeUI0+75st7DGkwGvVxi4W0Byy9dI3r
ZkAD+i7/WT3yGBX8q2RDIza5ww8Bldwp60b0fqpq+woBKtRzDufqPXWH+fQ2
0WJdChzyNnpUpd0Kgy7K6AOBw+99ec8MaFFAfIhJKf1OKyjwyI+ubEmA+YMD
MXe3FUFS6ZyzQz4NMtlr1tUfj4Li9zm6roylcHHJ3jDwpkHH4Rl3da8o+K4u
UXLcNBedvWRvvKaN8COW6U4n7HMHhrmjK0S+56HErwr7aXU0MLgrMdVj6Ao8
F3bQzb8vQvuYjTmGcmmg3Sii8OuiKzTdvXML5++Jitms+J5FgaNP3G1w/l5k
1YqiH2+rUCmX+r14URqsbeUWXEcLgVKJAkpXdgXavCWQsfcMDa6udxfm9gsF
tuO36m+2N6EbciNtJ/oocCm28pSKRQCsrF1F+/C9HvW+SlcxNKLCyr62+RII
grDvwuE4T3K3HONM3/gQKjBcIo7zJIN4JXhwvmXdgbH0x+EjKJSFvwXnW3Yz
L5bh/M8Y/s04/xMNpe2pwPmfKiwG2ri+44tkWQyf1RD8+hZ/DNd3bLLQMfoi
NAC7mM3qL7SMwEfGdJ1CPX/w6HDTqWQbhq+yCdO1/ENwc93Z29apnnC2epnO
vYletHiQo0mXwCWYz9hsweIN4W/2nm43GQIpGwPtX01D0Ou4w2rFlBv4l51b
aqGbCFs2suO8X9QqeLgD5/1KOaTw5h8ZgmpDERuj6SGkER3ee5/JHTaEVFRf
D+yCVPO7d25yTMCZCCvejL0h0M9oUXjEqRLNCiqnfABCn+9/phw56QWa+okv
8kb64cNY5I7hNaOon8d7iN/bH6TfSzXida6us7Un1kHLtPsF8Toj0QIIr5Pb
tR2vg65petLwOgOZ4aLl6o3oXMo6Jg8RKnSbaH/8dMEPGop4Trk+HgQ1nb6a
Z8HDcDI+f6TxpxdEHlf4GXRiCFYHzjKm04agsSLI9TODO2yZ8dAwH+5HHMEB
PGlrR0Gbe9WzlOPuwEn2a1hKp5yL+zWYkv0afvezIHjUGdzPIo7sZyEi6O7l
5jEEmyUvP3DMGUIPMsbLday9QKVRqvR09wiMrOqECp4BxKc5svBIwweopT97
Y70GYdRJ38jx6TCSdxybymbyh0frL7s8e9iGDtgttKhupSA/ywrGyDQ/aHyo
s65UchwCm8dfd7f3oLdK26fc7vhC/Y3D4S/dx0E4e9At4XAPGmxwd6p4EQjG
JzfX9fqPgN4qrrYr9wcQF8sH+gsnA2DUNlKl2uo12jpYoLOmk4YOFM3v7bnr
Cp0MY63PxYuQvqZv8pZCGsqIjO0UF/WHuC87y1aZDaOSe9e7V1UNIs1LdZoX
7/hDxuGDP8fZqKCXsEzbLasRjTAXFBf7BsEu2vYvOH9gP+fHHxZZXUjgp8Nn
nD8Qzb/og/OyhjzU29b3UlFcZ4gKzst6e2Ld0iTRVjCxf5eue5WC/A9PPcX5
Vw8GBl/iPJMzjxWW9Yt9hCgvCy6cZ3JT/R0rzkcqrdUTMW6sB9uYuXacjzTt
bFO5ZYQC8i/vBU/kN4GKklozvAuEh7Y6+/dFTcDeDfcKrZ50QOxWx8MUHX8w
3cRMv+Is4X/lHtq4TLAP2D7W58dMBcHOgHdbf4wS5+gXdzR13yDYfYkN5trq
C0e55DSja+uR+7hndeE1KvKaNA6WCAyC0ncTVtg/9ehqwP4p/GC4cx77p+uN
z2yJWN+HXs1OTeebjKGumYzBg7sDwWllq5a93QBKCQhzeB88gsqrdzBf0AiF
2KLSVByPYg89qjbS1ov2PlA7heNRtevCX9Jz9CNrBYNNQoT/OL0jwaDieyqs
W7ulCsc3VCV2+30PH0BHkgLccXyjNF/7FY4/nB9kYijjpKJq3shjOP5Qy54Z
3hDZhIS9Qh6Md1FQnYwug/fH9L/qRF4VyJH5qxZqJa04fsUnz43jV+hFZOkY
jl+pHh+Ix99zMekGN/E9MG9XdRR/Dz3rDn+8fla5kiOxPrBorPnhRaxfbmTD
gOPDi/vycXwY+FdxX8Lx4cSjDIk4T1s8/2fuS/9xWKmaX4fztIcjXTpxvvTO
e6M4XxrMleRf4Xzp9WXC0wlJ5eiUHN/Pm4T9chl6EnxoXygILmmOytRvQAc2
WGw10aICt+BuCUGZMJAPWHRbVGlEX7emR9GLUUHWTXCrrXwgjA7Sn8Dynzwe
40LIH/I0n6/B8g9JecuO90uba80MsV8w48A4gPerT+9VV0opca4f8Gt23B6C
wpXRW8euOP2XR/Ss4NICfjfMg8wjSk7168fzv7XIHyfmIw16t214/h/3v5KY
L50n+ZIJ6debbmb95/53gvTr/+fexyEH3/s8Ie994sg47cITu6s4TrudjNPK
61WnnVpxA170pl1KIL4LTq9JX+bg+Me9SdELfG/i+n/vTTTxvQki701+30cQ
ftxwT4aukvr/vS+m4Pvi9+R9MVi+eIH/rn7MP38XnMbcXuG/e+unAifO/3Hs
u3Gbu2AICZmrzeP8n//J1yqyxflam8h8LXPe400433jNxWycb4yMV978Vd7j
CVv5B9txvjEjfx7ON0Y8frYncb6xwq9sH7y/b488jyT2FwVsPcOH93cFU14c
1of4sgguQh8QexqTLNaHIP1T/+Q552b+k+eM7DOa/8lzdmqP7M4+mwv+Et2p
Owm+Ydb8uVpXwAMcnZZ9GmxoQJUoWeG4MhXcaEKjtU8CQeFW6VerpEhkvM+Z
QYSQR03xA6eyuQjY+f7bKB7f2uWKx4HP4cptPL5f7Pa5Zd/60XjQZE3H0lH0
LETbow3cgek7b5vFrV4UKzTjcfLzGHq+2XRN3zpvuL356xv7/b0oftRFX3Vy
DHJLze/LCHiDXM83dZ+IQaiIXLNZNmIYuUAl/dM13iC5Q9WjprgROYo/X77I
SkVZ4l/9Mo38YC3nQ1MW5gGQXqiNThwfgWhFph2LV/zhgE8ZXL7eh55dfDue
KTiG9rLukh+86gePtXbbrBIfQnyeS3alrx9GbLuNe6kDPhCxgntr6toRiJr+
/sJj8yB6W5kz+Yo+DFa79DUcqu2FmPtLzIr9ie+fZfKixUSCboZqiiR7A1pG
l8zWo09F2zZasjgdCwJz5YcuarwF6LU6pdSyiuAVqs6vA+VDoI5JjflCYQuq
7N4dnepAQe19Kfp818JgjeRTkbjqAdS4QfvC6PERVOS27GPljlDo2xzOYloz
ivI52zfpjPahgQCnQZlfgf+9x0icl84/32PMNqT1T/KMAqOeryBnTT/UaBQm
H8nxh5d2ZwpehwxCtItuVVbUMCiAtkMzaxBUckYw/BLvgQ/d/FuoYePglVbU
I8ASAl+/bouPDyhA3+8eVN5ZRQNvDsbpCU134Nqy2yJ8WQpazaq+LWOawKW1
1v5GOp6g/PzUIMulbJRZPPdr2SANIo+cst7l5wtn3MsOX+GpRIUr366JPkCD
6BdBDEJbAsDp3esKum1tCEWnl+tIU8B5z8WkM4aB4NFzNsZIoh/Rawj3T4aP
Qpd2xVzX9wB45FLXSVc5inQLGBa/UvqIY1ju4isYBLYekY7jz4bRyse/5mvc
Bgn71nvvzlV/iH/TXxeq1Ia2XbIr0BGngGfz8c0leX7A7L9h9iZbH9IxTdTk
vTwGoVIrJJi9/cDpttvhTO4htDE4Xd6Ci+BRrR7CI2t8Icpk38dI9V5kleBV
dWd0DNIPHh3ay+8Nl9e6uQY2Ejyj7Ihth9oIHBs04/1/bV2LP5XpFt7d5DJK
LjmaPVJEQ6hOYU5YOINEdVJDSmPcpyIKpYu0K1QkbFLILbcQNYxbl9emIiGi
+gh7h21vbdt2pGmk0Xxv8/r95vQ7/8H6vc/zrm+961nr+XyHo2FT9p184S0+
1GxdWHQzQoD8jhTP28K4CKlP34YHOwnAt5LF3zvAR8dU8wvWL4yDxrOa3dWG
r9DputbQid9GUGX99um48jhQSM3W6tQaBsE6hWTdxwPIf4ux93hdPPiEbHar
cBGBzFmLqLyrPKR33tOyXsCGWrOUNUkJfNBXPZQckilAmpGabotWJ8JHmUdZ
GMerTbYYR6Tip/gZx2I+ww/jKFrwH4wjio/bEotxFJceE2IcpVn/xTgip5HM
UIwjI4Arvp33BHnLnco2M5OgSIfpdvRdAlgf2NSKcTy2+EYDjSNa6g9FGMce
b2HmZxwdzF/TOKKE+8yPGMeBaqsly4oESHKxf+PJKD6qke4sKcP1yR6P9H76
nS9Um+hZZEOhK3kpLb0TSaBv0OMuFSSCpYW1Ojo/8RCr9WDKtwUF4E/mRjLI
3MjPZG7krq7pr51tQroeSRnLXzOIzlE7atBjNrxQzk6wixLD3HOsJO1MCl4b
LJJpbUuCi2QeI5rMY5SSeQw545MmjO0ioFDwouocHnDsqkIONLGBZVdzZJIp
hCv79m7UkuKDf8a9gKq8ZNBT6RftntUPtSGJdSmBb2DbeE6BPTsVMsn72oi8
rwvJ+3rwcf1z9fQKOK6x6EV7nwTSJmPdahbHw9PGtD3+ClUolvORze2SAMfP
Q5t7JwkC7VT9jtcPoq7rz+8lOgnhpWmnFHdVMkQ0/cRRcxEAW/OBVCqPDx+u
7OJ4vL8EpyK+eVmoXYC07w3YJ9Lvmn53dq8zmwXMWWZK1PedUG2zTv+ByyjS
DGZ7lGhFgT3RoZSJDhVBdKihJ5UK6vso9HbtictRbDHqUlka2OIXC5Z9t9+1
bhDBV2Vdyg8aeCjkzJtc+Qo6H9bNGby5jw9nftjsPI0EKPVZasbqqSwwzPrx
XcbYazSvIXUuM+wN0vQd2qnQeBmKLbok4dsGkKP+qp4y1jBSVW1PWhV8EcpX
vl+w9l8UmEVYnBhNEyMNymqiwjkBtjqpxnmEjiDPT39QSwx7UXGQyS8l0sng
oFUxbEqNoqfsZ1m279vQ49z80WVlV6HB2MlnykYCfO8JymOwCW0ZK4hMd02G
5j2Nty54jUJeju1u1dEOiGFqc5SLM0Dxrf31koO5ID5f5FtJf5et2zqe+KMg
OE18qGYzGPbYh6rxCx8quby/6pOtM/UJf7cQx1PyfWERHQ/M/Y0lxvEsSTL7
HE9Gz/1uOh7o3pT/OR5WuN67P7xE4PBR1K1xlgcbrFNj0nmp0H3aPomt2oGm
PwVarY0cBc+EDMNCjSzg7rIcw+cZ87uSNH2e0DCy2BGfZzaZ420gc7wPyBzv
kNVjET7nyq0WXPqcQWoy4BI+Z5Gy8fU1WRQq2NYYveasGNxaD6onTmeCgvKJ
ELVHAmR+qNI92IcPzvLxzHCra5BI9o6PkL3jOrJ3vMFjWgXzatn2+6toXsFR
2UAfzCtTwUlpjKO7dGIYjSPs7/SSYBxn/rdFF+E8rb/9b2vGNwz32bBvmCvx
DdtD6sZCUjeuJL5harsNT+I4ZWxkdtJxIvkOSgfH+b//+frl7sx/vqrIHvoQ
2UPXI3voM/VtOalvQ0l9a2TgLtYuGgLXRqFnWtIQol5dqf5G6zQ079VQFwoH
UXtD2nSOnhC59qVFKufcAKcjLQvHzfuQTP8c1/jlI0j+0anjKVQJxBSWx2De
PpxaP0TzFsbvsUsxby95K7/C96W02N2Nvi9QunPxFXxfQsm83BCZl5Ml83J2
1LwMzAeFU0MWNB+QUsttE8wH8x7p0PJ2Ebr0sNu19xoXmtMqdhyajIbUFYXO
OH8qFfFN6PwJHr+vjMf5U5HoU5uJPmVN9Kke0qdVJH1aS9KnnT1HsRjn1eN2
3Ck6r4ICa0kZzqvdZM7NnMy5RZE5tzjSd31J+q7NpO/KMJgrh+sfyutCOl3/
AOv2URdc/whrpHg4X9lxenC+AuYN7iDOV7eq/9Ix7xMd81uiY1p+LVOKefv1
OofzNG9R2QhPG/N2GdE3B4m+uZ/omzP+2LMYFrP/nz/2jA5oS3TAGV8vBqNW
5e++Xg7EN3s+41QQ9s2+9oVv9owOqEt0wBii94USvY9H9L7JMBcFzJ/Y2BTZ
XD0haMtLh2D+PJxgzsH8KZUcdaP5A/W78gIwf1YQ/S6C6HexRL/7UufKITqX
/xvL+YZhVaBocG1WXZcEbfP4QJkZXQBTor9IEf3lGdFfdA6uWBHXXQ0Rh6J/
nuqUoI67GroyjHjoJLrGGaJrPCe6xj+IXlBA9IIIohes8HY4o5VJoeU6h285
nhODnMLziKHAWPBGrZU4r04lX8N5FerXb+bivHpXUFKO8zDL6PC/6TyMLM8Z
PcR52FP/O364bRnapsXMNBdK0CdPjzsVvpHAI74lBl/4lugS3xIO8S3xIr4l
iTtUV04aVqHR5r6vqigJmC2v8mEOX4VdZE9/JdnT55A9/ZhJRyarogKcM03t
ZLkSEOQHid8/Ow9KvIowfL+spXo20vcLxbX57ML3y5H0mWNIn1lA+swDJoOH
zQp/RTuzB2zU+yXw6vrs7ZMHIsHvn1bNcT6dKK24RXY+/X43vjyeOzXOhsnV
irqX6HzEmeIoTW0QoqKd09yxF9Ewqty7Gsfv4l2H40cfMpwDcPy14eOyuG6v
f6CvRtftqKXJlo/r9v0f9bUXlPNh3tN1JQ2nBVDkLL5JjcXAn4lR7Pg=
    "]],
  Axes->True,
  AxesLabel->{
    FormBox["Re", TraditionalForm], 
    FormBox["Im", TraditionalForm]},
  BoxRatios->{1, 1, 0.4},
  Method->{"RotationControl" -> "Globe"},
  PlotRange->{{-2.4, 1.9}, {-2, 2}, {-10, 99}},
  PlotRangePadding->{
    Scaled[0.02], 
    Scaled[0.02], Automatic}]], "Output",
 CellChangeTimes->{
  3.560663285250939*^9, 3.560663453524654*^9, 3.560663594983471*^9, 
   3.560663741512824*^9, {3.560664075384571*^9, 3.56066408137998*^9}, {
   3.560664132813561*^9, 3.560664198244892*^9}, {3.560664278195187*^9, 
   3.5606642836881247`*^9}, {3.560664322237179*^9, 3.560664358648508*^9}, {
   3.560664447621423*^9, 3.560664453381219*^9}, {3.5606646763701763`*^9, 
   3.5606647279934053`*^9}, 3.56066484664599*^9, {3.560664984003241*^9, 
   3.56066505319864*^9}, {3.5606659597056093`*^9, 3.5606659853153877`*^9}, 
   3.560666031426546*^9, 3.56066939770329*^9, 3.560669713908492*^9, 
   3.560669899708403*^9, {3.560670085384376*^9, 3.560670178692306*^9}, {
   3.5606703593498383`*^9, 3.56067038034654*^9}, {3.560670450206572*^9, 
   3.560670500204837*^9}, 3.5606706258459587`*^9, 3.5606706862639503`*^9, 
   3.5607546803609447`*^9, 3.560769356927058*^9, {3.560772444427026*^9, 
   3.560772470479197*^9}, 3.560772514432353*^9, {3.560772594684251*^9, 
   3.560772618520273*^9}, {3.5607732105458517`*^9, 3.56077322832228*^9}, 
   3.560773436578498*^9, 3.560835595648848*^9, 3.562664481994877*^9, 
   3.564489507667389*^9, 3.564489554819833*^9, {3.5644935222379503`*^9, 
   3.564493535501164*^9}, 3.564493911504744*^9, 3.564493955153488*^9, 
   3.564494010335148*^9, 3.5644944824532013`*^9, {3.5644961718922853`*^9, 
   3.564496180211885*^9}, {3.5709695223505163`*^9, 3.570969547504285*^9}, 
   3.570969602183144*^9, {3.5709696987434464`*^9, 3.570969714381452*^9}, 
   3.5709698196847267`*^9, {3.570969916236452*^9, 3.570969969876099*^9}, 
   3.5710324777269297`*^9},
 ImageCache->GraphicsData["CompressedBitmap", "\<\
eJysvQd4Xcl1pQuz2ZJsWcn2yEotyRrJI8fxjO0Ze+bZchjbSq0GSBAAARBE
zjnnTCSCCSAiAeacc845Z3ZudWAmQYDIGfv9dapuAHjBbs17/L6Fy3vvOXV2
7bXWrjrxvh6UGhkWF5QaFRL0/f9IDkqMjApJ+f6/JyTz0Su/5eb2W5HgB993
U/8XNzfbH+tflPpj3kz2/9+2/v+5EzU1NZ/84Ac/uP6Tn/xE4cMf/ehH3V1d
Xb4vLtrLv1PBwcHqa/VJR3t7+7O2tjbnRX/L+v8r792+fftkSEiIgtsr1t/P
3Tp37pyYf887OjpOhoaG3v/kk0/8nVb/ol5dtXr1X/7lX26dPXvWzU9/P6Be
XlGd/Kpe6PSqVas++PGPf2y9MzH02heaoheS8PBwMXlx062/+ualS5eOp6am
qne3z58//+A73/mObSvd6mWKWuNVpwb0d262Bvr4p/p0fMGCBScjIiLOrFmz
xtbAc3sEn3fRQIz+zzP7Qr9t/x9LmqWsF0PVU3s8r5jm7CSrSCZ8xqZcLheh
G3tk39hXzOq22OxL8s9s+YF9y783oSPqnS29zlsJ1yvetW/lD36zFQ/roO5/
/PHHx0pLS9Uip1esWKG04vZ9ezQT8uRqG65SEKZXOqK/+ui9994b+PznNUXf
tQc81cWKrnrvarnQyTfwHXvwr33GaF/S2Dft0X5vssasTb2kw19Xf6eqhf7I
dGeCDqY4O8g5ruBxjb578+ZNe6N/YF/RVXa+6yLWiep12oCWwiuWFAoLC897
eHhoIqyl/4uLxj7norEg3dg1e2R/6mLFz7tYMVCveNm+xT//zVa8+NIkuori
Cy6Wm60bO2eP4r+5WNHVBlwREKAbO2OP7G8ma2xc9XPRxEl7PP/D5MFFFRH3
v//Y4VZLa6Y7x+yrT3Cyq9aslv7XJ7T2ibWGq5yb8UNb5sv9/DtWXFysFjm5
ZMkS9f7mmTNnHn77298+tXz5crXU5f3791/66U9/ejw9Pf14ZWXl9RMnTvzi
pV3/G0PSi7HdNfFZvXUlQhOetuPvOPtQ/VPDyLnp06er/w/x7/lXv/pVNT4Z
WtXi9pb+3Z45V2r56wkhWuH9P/fE/X/fdU6hqwz6OYf4JecQ1ZB/73vf+97p
1atXq/cP7927Z2W2ubn51LJly1T2ToaFhenYrPT9s9XK1IlxTFGBsF0Vio1x
V7H4vhDL8NSpU9UIe87T01Olaph/6tsR/j3+xje+8dbVq1fVe8Xi23/1V3/l
9q/qnSW5f7Fa+W37JMD9H++L+z/cc8rL3ZdKa1wwn5vInUrK+TfeeENz9erN
06dPn2RLSmUnoqOjb1+4cEFnY9Kq+BOnXDniuz9FBahyZUJ0m4TymS8Nz6b6
f7PL5qcmHaoNtUn3nzywbdKkRKfFzTYxmbA9H7097bTPOzvtVGtr64na2tqz
M2bMOL9t2zY95Lm9+sGbb755Kigo6GRTU5OaOqqJndsP7DmxTOf2OxMCmhiU
PQmft69oiCnXW7n1d3/3d1cOHTqk3h2fP3++yr4eHac6tvJ5neF/eaS39E8P
HVv7h/tuzim3yXOqfXOuiqy3DqFMJ9+aE/O1ZRD+Xdq3b99HP/zhD79jT76r
Yf6nZjtWZP/62BbdFBUexcQVPyz6Oy5a8hoXzb2PPvpIfa0soj5RA3XH1772
tW/Ze+RhLfgFveX/88TaupWXf37knJspVnJesRMxmTLGb96WjEf3799Xn6h6
q5Lxh/ZkTLP/jzm1fdv0fsL2J3bdZd9nvCCGq4cPWzOI4wsXLrTE8J/s25tu
T4Hbl8X935+K+789sevPyoY9gkmjcJWB8UF88NZbb6m6qHyhaoKle8cExpUW
3B2BvUpgbfbgrNT862O9uKWKh46gTGCTZMZTB9Vib1o7+Iu6oz97pl//w7at
p7ZtQcVjGx1utrFab+u+Ie3FjU3XG2uy91Kb9Mt6Iz9vf2GD1saM9qwNOmf+
Hx9MtafaCt0kuMHevB61fl83+YsOs4l2p0206U2Qw5dsZly/vuBkSHvH3Ny+
pll1uWfyj3qZxfa4XBULnfcv6dhefy7uv+xwGbOO96mJ94mKV5UmWHj1hZhV
vL/rYlt63278jP8nOsgaezb1RPVresO/6nwhKOvznz7TARlxOAVlkvhIBaQC
/McHRiC22ulKjWZi9WnHBtQ/W/D/pONeYE+untJ/Xcf3RpeOfUL842J3EvfL
RfBAJsnnlyfPZ7U9rhDrgz/U2/boFnf3Lkd8rzvF9/MOx2j3H8+00a3Ynurc
ThKfIvtLLoL70uTBVdnJdlVutAD+QAc8rdt10L98bk+oFTBJtTnrRUE8VoKY
YiniFVvM1kZcFQsT97g9SBN3uT2prqbTeifkmzru6T0aL4nfHjsue3n8dkG/
NOGmM+P2TI1K59gT7kr9/sYDVuAzesXds9cE36Mc5NFNKXtpB37a7qSYNq2Y
STpgLw1WCG/o8IrtH0RbH+h5oLt3v7h79U0MyeSzW4X2RheZsIX0Yj5diFjr
Qa37T2r8MCFZW/2CPUmu6uTrOtTCl0rXOppl1Wi3b0wWt0lj1/iYMd9niNs5
ja6m3a5i+qUOPM+e43h7F1QCZg6Iu0+/SrZWAMZzFagV5C+ejw/03z9ToF92
EZSe+JqR0/Xo9Uf2MBONvFUD0/wGtTisuAeMSMAMhOLZZ0u46ctXdNymWLj/
rMO1Vq24x2vV7eWB61nl+OL2PXuGk6z3v2utOGPWkEz3H/r0wKf3TrEcN3Vc
/q05tzaNTv2ndMGk3s12IHV89D/X0WtJ/EbD3Wv2zrnSWJz196vWZ96zh2VG
wLB40vFpdFx95uE7KB6Td9zYo2eK5WvHkXH3X3aaOd7vTOi1a8FN0uufTc6Z
Y7cj3Xr/DWtFn8AR8aIbnnRj+izTBb+hz9oNizx7H6xi2Wkzz1RdX4heEe0U
/28eu2OfJd3h6O+Ib9Co+ASNiDedmDF7xOrEtFnDv3EnLOe80e3Uiee6E+Mk
+Mw+BzfqsxvH+uLn48IfN6Y6dnwyrPc/sLYUEDom/iGj4hc8KjOtnoyKFz3x
pCfTA0wvUNXLe9Jr74nVC3fTC1XLHFRMZqapjunWq+Om27ovbjZOdPEaP97+
/kttkmL9/SPrs8CwMQkAs+iwX8iY+AbrznoHjhraRnRnoc7qsC+YSYetzg6Y
zvY70darOwt19s6+PmmHlQb/rU1p0Kl6uNnPYI0L+z90f6PsKsuxPvgTa6Fg
xrygcJHZpj/+pj8zg8cMeaOGPNMf/2FD3sv7Y+uLu7tzfzrH98fqS7seiOyV
8Km9mLtN0qF/1x0Kt5OVa33wp9ZCYfQzJFLo2JgEho/JbDDLdMzXdMw7aExm
WB0b1aOSRdKnd8zqFETZScJfjo6pTr3grxc65mbb6Rvfp3/TfQq198ka8N3+
zFooIkYknLlVqNW3MQkCgfQvgL750zc/1TfgQ/+86JsnfZtu+ubxGfpm9cuI
cFzfxglwYt/GD19uL+9Y0Eudle2ogH9q9TbM9DY4ip7S29n0dpbprS+YSW+9
6e0Mejs90LCIRD1mjbzQW3efQXtvrZ46WW48iy+pL1ZP2zSL/zopi/9HdzbA
3llrauz2F9ZCMfFW/ZHIWNikj6H0MSQaNk0fA1QfgV+47qMPffSij5700eof
jHp8Sh+t/tlsaOsfFpy0j5NYcDI2TQf97XyVOJj7C4lLEIkF0aanEfQ0DITS
22B6GwSjs/FmAPCn8Phh4ZlhIt70dAY9nT5JT939AD11Nz21euk18Ck9Vb3s
fKkn3WyjtjVmGKXOtJM34TRSkfX3v1nvk5JFEpknxjO5jQMxCYZbplLhcbrX
IabXgWA2PZ9leu1Lr33otRdm9wzRPfYIHBMPq9ej4k6v3T+t19P7dI9Nif10
t47v9e+54Faf09CHnyc9X5Wv/lpHI9y+Le5E7U7U7i6jHtIRW85zEbXF08So
nVz37w7XfUrEnnbGXO1U6cFBH0BJTxNJSxVRl2gkM5wnggSojIPK2ERDIVRG
IOAwaAyFxmAQBJWzoTEAGv2BH1TOhEZvaJwRak4BuH3d3nmr4/ayAzz7Tcd7
nUTqovM/7XjBjpP0XZ8N08e7LbYqHE78rmQxp8wAVodBiupwqlOHk3Vno+i0
6nC46XBInO5woOnwrGjdYV867EOHvcL0etOCRdxx6wQF6M3/gX32bIP7jAH9
igDG58CpJI2TrCMHrPf7LvpvDo28MZlb9RmD/2K9z80UyQHZTFWzMkxmQBpI
ITtJJjPxINYpMxFkJozMhIJgMhNEZmaTmQDgT2b8yMxMMuNNZmaYzHgwv3Bk
ZszJGyNaFsYbyEMfDla7hhNT8svJa9fL0/G6XQSOg3RMIgqyRPJAbpZJBMgE
GSQjHaTaEgESUnUiVOvR+CKSRISrRIAQk4hAlQgwyyTCl0T4UNq8wo08KG2T
JcJKguWTYVsiLI9Y+vDsd+wxjvOHi2T826TJ+IlOxg+tl0kvRPu+XTpznSp7
cY7uQiFzkgKQl23SBrKzTNoyHWlLTnekzRrl0U8UaYsA4aQu1KQtSKUNBJi0
+ZG2maTNm7TNmJA2jwlps1KGfsalzdspbdP1GIiGTPo+/+JIYCxlr6XWgv80
LlOTXYfnOHpQ7VDV30gppbUkV4deRNoKQX6OSRnIAVkqZVk6ZWkgNUOnLJGU
xdtShtqiknXKwkzKglXKwGyTMn9S5kvKfEiZV4RebzqWmxbyYsqsdBnL6XQB
H50yozLnlNmqsc7cq0Zk4zOmd0NeOH2jT0Z/yfmEtbqg4Hh1dfXYb/3Wb6mr
DNWlIqNTpkxR1wPa/n/5wIEDev/f1sRvdF3ja3YSXM2lyx0U/b2UsxtRBuYY
lOQZuqCtMNfQBXJzDF3Zmq70LE1XCnQlKbrS9XqxUBYNXZHQFW7oClF0gUBD
1yzo8oOumdDlHWWoQuGu6NJUjRp1j6fLNnDY6Zo4eP6ySxUGx2nE/2i3V39X
VcE6WOT2ReeDMBP/3/PFL37R+f9u39Ak/bFubtzVo47L5eY5Mv6KVDFDqgQV
+eqqp3L+/r2U8b7UZL6Y1yJQoLIP8nJ19rNBFsjM1tlPVdkHSTCQYLIfQ/aj
nLIfSvaDQRDZn032A8i+P9n3Jfs+ZN/rJdm3Mh8wZrI/+vLsT3PKvr0sdzmX
ZTer///JRdq/+X+fdnM53rjrcb9uT/Z857TPKxCpBnMLVNqr+PuPUsn7CgAJ
Midfp6KE1+J8QwHIzzMUgOxcTUGGogCkQkMyFCRm6HXjqFk2CiKgIAyEJGkK
Ag0Fs4AfFMw0FKj1PKlXEymw0m+Vd9cUWOn3GnyRgjd6Xjoyujkujv0MJKgi
pYr9W1euXBl55ZVXBvinxP3om9/8po0EPTa4vrbZ2tRUOxnmgNsCcj5foVBk
XqHio7pQDcpzeV8FKgsNL2BOwXheCkFBvuEF5OYZXkAG3KTBS4rhRa0XjzVi
QTTcRBJcRIqDlyDDS0DCeF68J+FFcWIVpkl5MbZw2p3RY4grXhQnz62BxG0S
Z3zjRVJO1NfX33/ttdfUpV7qCjB1qYe6JE7NW47l5eVNIMXl9eK/Z/eFqyvD
Kh2umSqLYGKhwYJCPp5fpPYs5rGrWw3GEQbKCnXiSiGtBBSDwgJDGMgDOYow
kAlh6U6EJRnC4jBTjBNh4RAWCmHBhrDZiZowf2qZL4T5xOj1ZjDPdibMIss2
kkxCmEWWmSdNMuhrwsaZaHLC9JA9/jD+9zUhf2cfDRyXFLB2jclYTZGywaIi
UrywSO24LijGH8CealAFKkFFkV5pDiuXghJQZEs1yC8wqc4fn+pUkJyt100g
3bZUR5HqCFId5pTqwCSd6lmk2o9Uz4zV63nhDVuqPcN1mscN2i5SbaXZzK8m
HbBfHDImGzCsCu82deKkyiT6f9j1u9D+vylSW8D/agttUzTSLTXFFsh6sUr4
Qt7akq5QDeaCqmKd9HJb0nktBcUq6aAQFBTqpOcW6KRnkfQMkJark67WS0Tj
8SQ9lqRHOycdhJD4IBI/m6QHkHR/ku5L0n1cJF0lfHqo/N8l3eU47RgkbLtL
rm530Gp2fV3lX+oF/9pZ2c7rVjt/sZgELS6wADGLC9WoUGuSW0uyLZSo72pK
FDslquIsLIEdMB9Ug7klmpmKYr1iGa92ZkARKCwyzBRqZrJBZr6DmRTDTALM
xNmYAZGwEw47oROYmQUzfjAzM86wQuWxMaNYUXYYx0zgi8xYrNh2Nz7T8P3c
xozRvasrm1xfh2pY+St78h2GeEXq8vlfnXLFYlXXFxcpayw22VxcYlGAY0r5
U1Mqbq/JolKGAbAAzCt1YqFEr1POq8UCKAEY08ECyAe5hQ4W0mEh1ewcJsFE
AoUpDiZiYCJKs+D2Oavf3xVfsu4zIetWxk0R+sxZ93bK+vRJsu7wgquE6yFz
0qtuTc7/0p7pRU5FqD6P/9Xnq0bqyUKdQqEFqFClv67YtjnFwGLLBIsVBbVz
1NVgNXNEFoGFYMEcQwOYCypLnWgAc0ApKC6Rr1hZ/JxEkNVwtB2KtoPRdiDa
npUs+lKKb9mPyX2WpFoJnXCgwfUAOr6qT5JUvZs66cXDJql/ZhfyIkc9+ZzU
546pzEpDvgFprVfCrld5rS9SJqlHjHUKRqx1VmrrVGoXz1EXJC0uQ/GgBiwq
0ymer1IMqsHcOTY1fkdKSHUxKAIFII+Gc1B3FsiAz7QCvZFkgkpE4fGoOxZ1
x4AoFB6BwsPgIgQuguBiNjz4U2N8zQFmb6ai3lR+pXRI+YI5wKByb+XdNtv8
TCOqLu6s94cu8j5lvJgnXjVt8v4nTmXjxTacjvh8QepyRoGOsyFvDGhOGgss
XqZIg+KkQWkdSl6R+hLbiAwXUjfHAsSUqa3UlcMJqCm3HUD/sVTCTQUoB2Vg
DigBxaBojuEDknOKHXyo5lMIIJlAEgkoHk5i4STaiY9Q+AiGj0D4CEjVfMx0
4sMrTlecGVQeT/aap5uZ5jRmmh6YxN063m2uDfvSuCNKnz74Tl7eX3GU9xeu
LDfs/LHdC64uWqxwOOULsjhrVBZnw1D2eJYa8xXIe6OiqNGaJTWSvAaFYguQ
VqKM1GDKTD25tlCmVFRfbrbx11LL/sMisJAtLwDzwbwKvVIVr5WgApSDMjAH
gktBCSiCxAIazWMj2ZCYybYzihwEJoEESIyHxFhIjIbESEgMh8RQSAyGxNkQ
OAsC/cxhem+GDkWgRR6G8oTA6RA4DQKnQaAHBLo7CKTK6fUYNhxHmj/DQP1S
h7m+Kt8Q+EO7gRwXSbPRmowRqc3UWJw1YieufhxxLN6kSGuySGsiWYq4xmIL
cGn5q5F82ohrKDMi/XtphKaGKjgEi0EtqAGLwEIwv0qvUs3rXJatApWgApSB
OaAUlEBjEfQVQF8u9GWzqUxTaFOJJqXQQV0c1MVAXRTURUBdGNSFQF2Qog7/
+UOdr6HOK8HQhvc8oW461E2DOg/mW+5Q5/4CdWM26iiQI8qEjqPdrkb7X1pV
Tx+kcDVt/Vv9xrpScer4wZwlF6UPQ5IFtYOROcJmJhLVkKtDarQO9sEU6zWT
jmbS0mTt8jUpmppK1BdN5K1pjrV5fbTM7Z+kibw2VRiQ6ya4aJoLu6Ce0lsH
akENWMRnC8GCuYY3XueCKlAJKkA565eBOaCE9opoN59t5MJdNtvONDJJRUHJ
BJlEsAlwFwd3MXAXBXcRcBcKd8FwFwhvAfDmZw7VeycZzrCcJ7xNZxybBm8e
8ObuirdAw9ms8YdRzKRiqjkO4XxI1831+U5XF/Xqmyf1lZuTHvBwDGDse6cN
Ub0XpQ85s2u3oK6bLzBr8TpF8TpFEasoJnvN2gH2o8/NZLi53MZuc4W6HqkZ
BpphohlmlhBH8zyYBQ2gDiwGtWARWDhPZ3g+r/NANcvPBZWgApSDMtqZA0po
s5C282E3t1wzq9ZNJyaLWZAIu/GwGwu70XQiEnbDYTc0RzM7G1fOUsym0S11
e//XxZMBcTrETofYaRDrAbHuvwmxPi5mix69FsnfcMGMvrHUzXEnW62zUxek
Diq+LM6mKM6mWFb83XF01U+gq0nTZZlwCWgpNu1NlRak30KiWsosTJGWcts1
Yy3k0gJ5bSG/LeS6BQ5a5tMKaAINoH4BnIFaUAMWzTec8ToPVIO5oIp1K0EF
KAdzaK+YdgurnDgr0+umEVZqiYOzOKKOoQdR9CQCzsLgLCRHrKtq3b5treKT
Yg4TwNc0iug0+PJ4KV+Gq4AJxzNfNsP8VbcuUq5GPUOc4wzIYkfh/H2ZlzIo
81P0qTaLREPkIgWsVwNqLdsNGx5HNI+5oxaPjXk63OYCs13IayVDraUGagrZ
WqbIayWRrRUGlTqhrSS5lWS3kvRWkt8KIUshq5Xd4yWgGTSCelAHakHNQr3u
Ql4XgPksPw/MBVWgkjYqQDkonedEJtvMNbOfDAhNQ18phJhEuAkQGgehMYWG
vO9LMN4LpLIG4D1/c1LBqqaMiNMg0wMyPQyZ7r8JmS874mCmo5N48L9rKv/Q
TqCrfYAFDnp/T+YmD0o1UDQ7U61pHnyB5sUTaG6A5sbcMdvIbbkULCVdS0nb
MtK3jDQus2aey/Doj2UZKV5WaWBmLcugYBkUL4OOZdCyjCCXQd0yBvFW0AKa
QRNoAHVgMTOw2hpDNe8XgPlgHutVg7mgClTQVpmNarZRyLbyzXaziCWjXFOd
TKyJJaZ+/lCi6UYk1g3HuqFYNwjrzobuWebQ98w0c1gDuj2c6HaflG5DdaC5
esI6nz0y7qoJfR7ixcnPJHTrBz2M2xcxt9Pr4mvb0atKGpKq5CGLbGfCDdlT
FNvskCyCb8VzTYaD67qsET2s/7Y0GScvKRiD5zFpLdI8K46Xk7/lFsfLy9W+
93LyurzSgFwv17Mcvq5WD/lYDh3LoWU59KyAshXQuAwsBS2EvgQ0gUZQDxbX
mgPvvC4CC1luPpgHqsFc2qgCFbRXRrultF8M3YXQnW8mWFmVxrl/LIlEHIc6
Y4g+il5EQHUYVIcYmgPMYXdfXO2TbsqzE83uL6HZojjI6Toq/xfmSRNON/XY
ruz/jBSrf6ofzgerKpLUVKgyaRCugWue7fXbRnRt+pCpyV+VegzdkDMijZi6
CVM354F8zXhLgWZ7GTlbQe5WwPYKCuQKnLMSpldWEsfKKvVnrqJ3ZbXOw0oo
WAkdK6FlJeGuhKqV0LeCEWY5WApawRLQDBpBw2JzcJnXGrAILAQLWG8+mAeq
QRVtVdBmGW2Xso3i+YbeP5EsBJdOWCmEl0SoCRPoDofuUOgOxtmBim5zaHlm
hnE00+Npn4Xu0Al0j7tKZfJjbSrhjmfr/Hdnhsdfk0Iw851ILkscYlezPHFI
KoAiu3Ii2Q7CXzVj7WLMXIeR67OGpSF7mL3MnBG3L9opXpI/aqd4adGYLDcU
r4TelZpetryqUt1RtYq8rsJNq6oNzCR3FUGugoZV0LEKWlZBz2ooW13H+mA5
WAZaQQtorsfdoKHeHMDms1qwCCwEC8B81p8HqkFVrXkAjdtfSDFUF5iJWg4x
ZBJTWqXmOpGY4+E7lvij6UckfIfDdyh8B8H1bHMA248Js0+msbUT1+4v4dri
OWRsAtfDL5sp27n+pgtf/1dn1l+8s0V1dq59QjZF5iQMsRQCsOgvTxxEAhb9
6vKIJEP2N2RByoAsSh2QWgy+OH1Q6izyh2zkw/2wNGHy5twRWeLEfivsLzPs
rySDq8jkKjK6GhetJruryfLquehwdbW6+mA1xK+er6FWXwPxayB+DcSvgbA1
ELgGcleDlQ0ICiwDS0ELWAKaGsyxKV4Xg1qWrQGLwMJ6G+GMXbRXQbtltF/K
dorM5C6XGLKrzeHyb+ozm78Jl9b1jKMOLv2GXzqL/kw8ut7HdX5yUpljWJ4q
JQnDQF+FUJowpFge1Ietvw+pAzIXVIN5SfrCwAXJsAvDNWkDht1BqYfdhqwh
aYTdpmxndkekBXZbCzTDit0VJWOyCnZXE8Ua2F0Du2tgdw3srkFta/HTWtK6
dj4hrl1ge2jCWjK/FgbWwsRamF0HQ+tgbG0jq4FVYAVYDpaCVrCkUae5kdd6
UNdoY/QVWci6C8D8BvNkEbevSRabzWDzqYSSREgJhBdLmNGEG4mdwxFmKFYO
xsqB5uIfP8q2T5Z93m2O+P+eg25zYaF76JimO1DRPeKge+LEy9x7YO6ZccX2
X7qu1erVzc0l4aVOrRQnjUhx4ogJ9HOKbikD5aAiYQBLD0hl4gCOThxwe03m
Jmr6rX3S5H5ZmNIvNZh7MfSPp37Ior4Zcy+xUz9ip3558ZisNNQr2tdC+1py
vJZcr4X2deR9HflfN19pdt0C9byHdcZl6+F9Pbyvh/f18L4e3tbD5/omlgdr
wGqwshn+eV0GWsGSJgffdU32DJnZxvdkPm1U014V7ZbT/hy2U2zm8nlsO4cy
n0V1SSe2lLlaE/EVL2oiBE0EoYnZRhO+aMI7y5R2Zm72kpBkLwnmbuQvGV2M
al0EKF0Mu9bFdPs9Keaqw/Gi+AstAcctlK9qkxODdcPQq4buIuxeFD8kRXHa
8iVxg1IaP4jt4wf4uix+ACUMaCWASlCV0D8FHfTjk+pEfdPBQpRQgxJqlQrS
B6QeJTRmUTyasofc/siIYFhaEEErIlhqRLDCiGA1yVuLCNaRzHUkdR0iWE+C
15Po9YhgPUlfT/I3QMIGyu0GQ8oGiNoAYRsQwAbI2wipGyF9wxLaAGvBarBy
iSFe7zX8WOpZaDGoBTVgESsuAPNoZC6NVdJoGY2XmnlfARvMY8PZBJFJMGnz
tAISq7QCYgg+ChVE0JEwFBCMAgLNeSM/5u8zUYDXyxXgPCjoML+ICEa0CKyb
XoYmna5PNg4YEZg7VV1ed+HqcObEh3+qd3lOU76i5FHWK6JwFCWOSCEKKoxn
DlcYN8RujGqoKHYAIQ1IKZijgIosJcX3S4VCQj9K6ldKkrnAJqMFyGiRklFq
v9SlKRkNSGPmoFKRNIMlOUPSYuloWOsILC/UWlpVOiZr5ozJOqhYj4bWQ80G
KNqAhjbMI/QN89WTOzbC4EZktAlGN5kduE2wvQnWN8H+JlSwCUVsQjabWli1
xVEzVrU4aoYeLv9SlvBZE8s2gnpQB2pBDVhEOwvAPNqsov0Ko6oSJ1XlKlUR
T8YCrarkaq2qOLoQg7IiUVU4qgpFVUGoarZRlS+EeKOqGZOoyr6LEGNUFWnG
nTDqS8joVHNo5AVVedpvoXJZVv58nKJcXjPiSlFfcKGoHKM1SzCpY1KUMqqU
JYVJwNLVCFkuiB9m7QKqU0HsoBTEDDgEFqsE1o/AKEdlcf1uf+bQF6iM70Nf
fehL3xC2IKlPFiX3SS36WpzWL/WUqYbMAWnKGhynrVa0tTR/WJYVjMgKo63V
aGut0dYGiNkIQRvR1kbI2ghpGykJmyBwkxIWhG5GWJsNyZshfjPC2owINiOG
LQhjS4sa1JSo/pdsbLWLSuuY9yvAcvN5C69LQBNoRGwNoA4sBjVg0RItsmol
MrZTzvbmmH2YIsSWTxy5CC1rkRZZKrEmE3MC8cfRj2glMvoVhsiCEVmguYDH
r4Cyhci84MnzM4rMEljEmE1kzGVHTA0btp+Gsaaw+u5YN+eDghNOnBmh6SfW
THqtjCut2R5w5qy1TMdm/rcUIrbCFIDYChBbQaLCiOQngPhhyY8blrzYIcmP
GQRacIUx/VIESmL7pRTMAWgO9Ek5qFBAcUp1SnHzErXqFqG6mpQ+WWxVtH5p
oKI1ZSrFDUoLimvNHbIrbrlSXJFW3BqluLIxWV8+JhtR3CaY2gRjm1DcJtjb
DIubYXMzitsMu1theStsbzXMb0UNW5tNGvT85h9k4zLKIli3lDkSWAVWLtUr
LOW1FSwBzaARuTWAerAY1IJFyG0+cqtGblWgnI3MMXPqIjacTwA5SD+LgNIJ
LJUAkwg0gaBjCT6KjkQgtVCkFsRcabaRmi9S80FqM3KMzKBrmpGax8RR0lyr
q3eblNRGHVKbPaykxnA5pO+Bs93/5qqS/dk4gU123ZArgdkekOQsMP1sEL3L
XGhupShAYwXJYzg9P2nU7SuSj8by0FhePEBjubEKQ5KHzvKitc7yo/qlMNpo
LaYPrfWhtT51nIW//9mutUpQFd8r1Qn6tuSFSb1Sk9wri9GapbP0fkbOAWmm
ui1Ba0pnS/OGZJmls2FZWTQiq4u11tahsw1GZ5uhaTN0bUZjW6BuCxRugcot
VI+t0LoNnW2H6u0N47T1r7IdXW1bzkJgM9gINoB1YA1Yzfcrl5nj6ry2ghaw
BDSBRtAA6kAtWIQG56O5ajRXhebKm/W6JeitkBKXRxA5BJOJ3tIJLoUgkwg2
nsBj6EQkhgmntIUwfgaaM9L+jJ8z0Zo3WvPMdaG1lE/RWqjS2ohDa7OGjNYG
nefmem7gSnN/6rKoTbxmypXmbI8hc9ZciqOo/bYUZogUGOHlI7y8ZEBxy6O4
5SK63Hg1mubGqbObOQgvJ2ZIcqIHJTdqQHIj+434+hBfnxQDS3xgTkyf0l4v
u0flsb1or1frLt7oLhHdob3alF6pS+2TerTXmNEvzWjP0l3OoNYdWIHuVind
lWjdrVe6qxiTTehuC5RtQXdboW8rutsKlVuhdCvUbrMfafuF7HDstskO5LED
mexALjuQ2I4V6BJsBZvBJrABrANrweoVet0VvC4HS0EraAFLQPNKZMhrHail
vUW0O5/2q9lOJTIsX6LXLyaGgkYtwWxKXiYyTMMbKcSaSNxx9CGavkQgwTAk
GIwEZxsJ+iJBHyTole9CgmmfUYLBSoLDDgn6DRoJOm6DV6L4tgsd/YlWoNP8
7YWLwlzJz/ZoQWf5JZliaKUkW6SIbhSgwny6kW+u5chNGpNcS4GjUyQHCX5F
cqh82QgwOwZED0l21CAYkBwjwrzIPskHhVFKiL1SAkpjehFir6qC/P22VKDE
qjitwnmmAi5SKqQC1qHE+rQ+aaQCNmX2y5KsAWlBiUtzB2U5KlxpVLjGSYUb
UeHmqjFLhdtgbxsK3AaT2xY6Jv87YXqXPjzoZnvS6S5UsQt17EQpO1HMzhVq
XrdzpboZYDtq2gq2gE1gA1gP1oI1q8ypCF5XgOVg2WoUCVpAM2jkszpQy/KL
UOR82q9mO5VmwC5FjcUUxQLUmEtc2agxgxjTKIjJKDEB98TSjyijxFBcFlRu
CiHzvJko0RsleuYbFUKhpcQMhxLdnZRoqdAcwBqnxMCR8Uq0PW7Jy+Lz00Xo
8sI2azJorfVlF9Jzej7d30oxNioi+EKCzyf4PILPM/rLQX856C87ATDsZseN
SBbiy0J8WYgviwqYhQCzIgckO0ILMCeiV/JAfmQvIuyV4igjQjAHlMX0SDmo
jO2RuXE9Mi9eP81mUWKP1Cb1MAQjQEphQ3qfNFEKlyDCluwBWZqjBDiIAIdk
ddGwrC0ZkfVztAg3GQFuRYDb5zlEtx0id1Badi4WI7rXZQ+k7zGlaA/i240g
diOM3QhkN0LZjWB2I5ydYDvYhpi2gM1gE9iwBiGuMcfI11IWwSqwEiwHy0Ar
aGaZRlDHOrW0s4h259P+XLZTaUbyUgxQRCz5xJRLScxCiOmIMBURJhF3PCKM
QYSRmCqcvoUgwkAjQj9E6IMIvQrHi3Balhahx6eJMGyCCAMmiNDbLkKXKtT3
erq8lfErLjQX49Dcl63bpqzbCdU9zuoufqO9XGLONdrLJu7sxDHJih+VLHSX
GTsyRTJjht1+KJlILxPZZSK7TGSXGa73FrLDeyUn3El+kT3Ir0dKQGl0D/Jz
Lb2FSK9GSS+5R+qRXwP1rwn5NSvpUf9acwYs6a1CemuQ3jon6W2uGNNqmyo7
YGoHZW8HrO1cZDr7huyG1D1Umb2QvA/C95o9072IYC9i2Iso9iCOPYhkD2LZ
jWh2IaCdYDvYtg4Bgs1gE9iwXq+/jte1YPUGBAhW8P9loJVlmkEj69bRVi1t
LqTt+WxjrhnDy9h2CXEUEk8+AswhvkziTKMKpjAeJyK+OMwTTXciEF8Y4gs2
l1fMYjz2ZTz2ZvdjhrP4csaLz91JfJbwYsSF+EYd4vMfLz678KxE/snkcvuq
C7lFOuT21/YbY0oLzZ3FufrBEfnILo9oc4g2m2izzWWvWcguE9llxo1KRuyI
ZFDuMqJB1JBkRA5KRsQA6JcMdJcRpsfP7LAetNcjeaAgokdrL9JoD5ShvQq0
V4X2quOM7hK6pSaxWxajvbqUHmlI7WXcRXcZfdKC9lope8tzB2RV/iC6G0J3
w6a0vSpbKXfbq8dkB+zshKVdC20l7r/KbsrHHsrIXhjdB7P7YXg/bO83Y99+
VLcfJexDEftQxj5Ush+17EM1e1HQHrALRe0E28E2sHUjCtyo19+4iRII1oG1
YDVYwXfLQCvLNoNG2qijvVraXUj789hO1Uq9/hy2X0IshcSUR2zZOCOD8pda
byZEbt8UL/jydKEuj8+qrpCxl6hLl7VvOEQy/ujJS2rb11yILdzRzn+37o8o
LzV3YRnBFRrBWQ94MYLLogNZRnCZCWOSEQ8QXHrMiKQjtrQoEDkk6QguHcGl
h/dLelifpIdqwWWG9mjRhTmJLqIb0XUjuG4E143guhFcN4Lrlvnx+hmNSnC1
Sd1SR7FrQHSNab3SjOiWZPZJa1a/TXBTjM42zBmRTeW61m3TmjMnfP5EdlMh
dlMp9lAx9lI59sHhfrg8QFU5CLcHzTB3AK0dgPuDaOAgWjiIJg6ijYPo5ACa
2Qf2oqE9YNdmdAd2gG2bzTHALVQ+sBGsB2vBar5bAZaxTitopo1G2qtDdzW0
vZBtzFtjOxn5O5KKF5KIMZ5YY4g5itjD8U2oud4hgKHVr9x+aavT45HMqb0v
OQ7VTZRZ0ASZ+WqZqbW+40JCfzy5ulz94JTjV3Qcz3Rz+28yz1wCpfRWht5K
i80dsfnmyRU5Wm856C3b6C3T6C0D06Sjt3T0lobeUqMBektFb2kRg5IWPiBp
Yf2gT9KM3tJDetBct2SDnLBuyQMF4d2W5krQXBmaq0BzlWhuLpqbF6f1togi
V4vm6tBcvdJbag+Da68syehzs42cawsHZX3xkGwsHZbN5SOahP8iuxhQd8PR
Hrjao3RGXdtLXdsHl/vR2gG0dhCtHaKWHEZrh83odpgR7zA6O4wGDqOHw+ji
MPo4hF4OggPoZx/Yu5U2wa5taA7s2GaO/m1nxAWbeL8erAWrWW4FWMZ6rVts
Jxxfk3lr9TrlbLMUjRdR2/KJJQf9Z1Hb0okxhVgT0V4csUfTh0ilPSYJIeZS
iwBGVj/2dL3nMKKW6LpnXfsAjdOg0QMa3aHRXdc947/fnSBGcYhx9gQx+lhi
dKXFH02uRdsDWpy1qM+Gm5Pkp/stjJ0esBzi6VDnX8lCaFPXyas7IKrMZb9l
c8wNkUXmIRK55sk2Wea5X3QvA5WmU9bTzJ1fqXFjkho7KikxIGpEUiKHJSVi
SFLCByU1bAD0S2pon6SG9EpqsB5W04O7JTPEKDXUptQuKQKlkV1SHt2FSrtQ
aRcq7TIq7ZJasFipNLn7FXPxQStFcXlOv6zKG5C1BQOIdFCJVPfyj2U7BXEn
g7AS6h4I3QuxexHqPkjeD9kHEOpBBuBDCOEwgjiCMI4i0qNmIDyKSI8ioKOI
9CgiPYpIjyLQo4jsCGI7hPAOggOIcT/Yu4PtgN079Po7dlIkwRawic82gLXb
TRH7kbTSRDNNNdBkHTWyhuYXbNCrVlEjy9l8CTW5kJDy0G0OPsrET2mEm0zY
CYQfqzRLzYygW2GL9LqBEOuPZmeiWS9I9VSaLXJo1uNFzeoxOsFoh6r8gl5n
OfT6cq26enDQf5pUq6/Ytaq2O0XGzgyqP0NTZPTMsGVixwPZmDrVqSsU6aq6
zFzdM6Du8agyE191t2Npqb6nWj3kwXooTbZ+5ph6Zl0mXU2nq2noN9VMS1LQ
b3IsiB6VJPSbhH6T0W8yFTYZ7aaEgpA+SQnuBVq/aUHdkhHchYa7JBvkhnah
4S4pBCXhnVKGhivR8Fw0PA8Nz9caNtX084zq3dJElV1ClW3N7JXl2X0IuF8J
2EwRfySby4Zla4V+RoFS8G76upc+74PiffR/P3k4QMk6SOk6RAk7jCyOII9j
yOQ46j2+WvfvBDI6gXpPIKsTSOwEUjuO5I6j2mMo9ig4gioPo9CD4MAu2gZ7
d6Pk3bqNnbxu320ra38u6/h+DVjJ8stZt5U2mmmvATkvpu0atrFgkxn92HYZ
DiohnkLiykPK2bgsA7elIuMkZBxPH2LoSxR9CseZoebyhwBk7Ae3Psh4hpHx
9M8mY+e5wFRzNGv88cTJh/8fOsnY+sY8L8l6EL1dip8TOTOg1GowJGNnh2T0
rBLuWQrQyNkR2h05NwJGDf38+Q9HC38pTXS+AQ/X4WF1lbW6oF7dBGPdtETH
y01hVrdTFxUbUeeZx4yp5w/aHk9Jx1MRdTIdTzYPjk2KGZNERJ2IqBMjhiUp
fEiSwgYlCUEnI+hkCnIygk4O0qJOCexC2F1a2MFG2CA/tFOKwjqlNKJTyqM6
pSqmy6bjmvhOWZzQycyhSxqSlaa7pTmtR1ozeo1WfigbigZkU8mgbJkzJNuM
nndVj6LnMUvP+5WW6foBUnAQDRxGC0fQxVH0cQydnEAvJymBpyiFp8xQfgot
n0Jfp9DZKTR3Cu2dRIMn0eMJcBxtHgVH0O1hcHAP7e9lO3vt9+Bu5+1WsBls
BOtZZA1YyeLLWLWVZpqRdgPNLmYTi7boTc+lQlew+TnYqpiQCpB1LrLOwnbp
2C8FGyZixzi6EQ2zkXQr3JwpD2TInYWkZ8KsF5L2NJK25AyzlqRh1t1J0pac
Jxwvd1wJbe1B2W+fcze/r6DU60rX/3ny8my7CN5WnnUpRuCU4rOqHp8dYmAY
tQQ+bGHknNL4uRF8pfQ9bMP5MRk6P6ZnX//k0PpfWCdgW9TFJGSngewsNppX
N5BY9wnN07dg2jVPdgpLzKNJ8vXD3awHR6ab58+i+WQyk0RmEs2hswQ0Hx81
KvGRo5KA5hPQfCKaT0TziWg+iSKehN6TArslaXaXQ/eBnZIR1InuOyUH5IV0
SmHoc/vlsNUxnTI/Vv9WySJEX6tEn9iJ6LukMaXbVrOXZ/XKqtw+WZvfLxsK
+x26L9fPUdo1d1T2zBuVfQvGLN0fpPuHSMNhhHKEUnCM9BwnTScQ08mV6jcM
oQDNnzEHlM6g+TNo/gyCPIPmzyDOMwj1DII9jXBPIuAT4DiCPgqO7LMN5/9T
9hxgGg12gG1gy36ED9bvQ/gsuxIsY91W2mqmzQbEv5j2F2410xG2XY74S4ml
iJjyiS0HX2bizzR8moxfE/BtLP2Iht4IvBxqhB8AvX7Q64PwZxjhT3cSvkfe
pwjfduXYeOHb9um0lr9lL9f6YhzXP6nyjck9oC8w+5yzB0TODoDBcSY4hwnO
DdugTUChPz+C+JUBRnHOsGWB4Qti20eVIf4/eMH8sI91061m5s9kBUwvXWYu
gmnWV+4urtf3YSyo0XdVVc3Xd7Cq+5JLzc1yljmKjDlyzTMn0/WDmVPYj0xi
hp7IYBBvzBFHBuOixiQOc8RhjnjMEY85EkIGJCG4TxKDeiUxsAd0S6IxR/Ls
TkkBxiB2QxSFPpfS8OdSHvlcqqI7ZR4GWWAMUhvfaZvfNjMgtGb0YIweWZXT
izH6tDGKB2RL6SDGGJIdldoc2hijcmDRmByi60dIwVFScYyUHCc1J0nRKcR2
GtGdofKeowKfoxKfM8e8zlOhz2GKc4j2HAI+h5DPIeizCPsMIj8NTu63HYP7
iRw7SPuHMN9hc8yN171gN9jJ59vAFpbZCNZjmDWYZSVYRnsttNuE4erZRq2Z
6s/DKFXEUI5RSomriPjyiDObeDOIO5X4k+hHPCaJwSSRmD7cXM0SSA2chUl8
MYmXzSRlL5rE3ckklkFsx9jiJ5pk8qO3k816zKMxXvw5a9du0af/Hb+OapyC
S84NIv0xyyVOTjmvngCASdSfUTY2cmEMf4zZPWJep8jQRYaMwYtqewMXRfo1
+KJPfdF7Uax9WceDbohk00Z90H3dOt2WOu24lBraslRfu1jfpO92ULe6qDua
qhc5OWqufkKDWs96MgqOyikwD0sk3WkZ5snfyWJZFwPHhQ5KHKaJD+6XeEyT
gGkSZndLQoA2TWKAzSivSmbgc8kOei55wR1SGNIhJWEd5nDVHzN1ei71jCKN
jCLNqV3Smt4tyzONU/J6cUqfbC7ul62lA7K9bFB2GqfsnTci+3HKwUWjcmTx
mByla8fp4gm6epIun6brZygqZynR5yjVF0jNBVJ00Rytu4hLLuKSi7jkAgq+
gJovoOoLqPv8ATNg/7OcxgCnMMPJIzQNjh3FlEfNAUNe94E9YCfYzvdbwEaW
X896azDNSkyzjCZbMF4Tm6jHMLW79PrVhFCJYcoIqYTQCgkxl1CzCDmd0FPo
QiJdiWVEjKIARFAIQo1ZAmDPD7P4YJYZmMUTs0wvM0aBPQ+bWZgwuGc6mYWa
6J44iVnsF/OpK6zUVS//vxnl2xONcm5QeUQZRd0HOHaeHYfzNoOMKoOMXhh9
RfnDXG41jANscPsUi1xSx716L4n0GHSDrkvqu85L+pp461Ed+uDYV2UnMtgO
D1spXJspXBvgQp22WmOctGylvopJXZyprimvbdT3CqkbxXDRl4wjEtRPOJDW
WNIaY67oiI4ck+iIUYkJH5GYsCF9IewUx9Oa/lRKwzqkPKJDqqKey/wY/WN6
NXHPZXE8vsAbDUmd0pyifNGFL7plVXaP9kUBvijqc/iiQl/avw9fHFgwIofw
xVF8cRxfnCDoU4joNGI6QxU+R2k4T1W+QAcvUqUv0+nLZm5/mWRcpppfRqSX
EewlPHFpv/HD/5GLaPs8Gj+H3s+CM8do9jj+AMdPmAObvB4E+8EePt8FtrPc
FrCRddaz/hraWYlHluGRFvzRiD/q9uj1F7DpakKowB9zCKuY8PIJM4dwMwk7
jfCT6UY8nMTASSTdCzNXKAbCiT/emIk3vPCGJ5VtOpVtWrl50ic7kO5Mpt2d
vGH5gur2gjesg5aurj60e8OVNV6d3BqunkfymlnJZgs5r6D8oB5XgSv4c2Hk
FWUIXHFRndcY0SZQr2qaddG2+hA6t2HQ0vvAJZjrv6ROMGALyxS9Tqbovowx
Lpsx5/llW2jtfAX0j69aE0nbs8WOQtXhfXpncp86OEL13AVV21HNViykzoGo
827roGuNmbAvW6Wvvmpaan+EXOVCc198tX4GSZGZzVlP5IKdrHzzkN5M85D3
FP0LKbEwEw0zUeYy5EjsFYW9osJGJDp0SKJDBiUmeEBigvolNrBXjz++Euev
J2UJ/s8lESTP6pC0gA7JnN0h2YHtkhfULoXB7VIS2i5l4e1SiR+rozqMFzvw
YofUKS8mPseLndKahhczlBe7ZW1uD17s1V4s6ZcdZQOyq0Lvg+6fNywH8eLh
mhE5VjcqJxHpKcR6Gi+eRbznyMp5iv1Fiv4lsnWZwnOFweAqmby6XXfxKma4
Sqav4sMr+8xnGOcqJrqCmS5jqosY7AJmO3+SNsGZU2wHnDitlz/C6yGwn8/2
8P0usJ3lt4CNrLueNlbT1graXErbSzBlIwNXndneAtieC9PlxFRKbEXEmEes
2cScQeyp9CFxpZka/KFMx3PT8JyH8Zx7ifFcvvFc1iSei5noOedL4PRY9JoL
B039/2C4806Gu2AZ7oI2HH8u2g03ajOcZaoRZarhS7Z2LcddVl8MXuaLgcsq
on5c1WfQqz7uuaxM2K3NZpmuEzw37zt4bVeLPbusrsNr4+1T8AQ8pvlH4CF4
AO4Tyz3wCXPFj8FHF8T6SUy3P5Cr8Hn5hNHDMV2kzxwxh0Dh9RicHsbBB9Vh
oD360OYueN2Bg7dRbDfD7cbN+qz52g1m3+w71hXii9WdLsh3PuPeXGaPlYvM
4w5sT6QxDs5Vj2QrMk/uzDWPPlcOTtU/jqN+uyoKB0fi4Ahzt0pk+KhE4uDI
0GGJChnUrv0biZndIzGzuiXGv0ti/bSD4/w6JAEk+XdI6qx2SQ9ol6zZ7ZIT
+Ezyg55JUfAzKcXF5bh4bmS7zI/WLq7FxXW42HJw8nNpTe3EwV2yKss4OL9H
Nhf2yraSPtlZ1i+7KwZk31zt4kMLhuUIDj6Og081jsmZ5jE5S0rO4eALTA0u
ov5LDE1XqHlXydw1auB1snnd7BNdJ8vX95oR9HtynZHvOqRch6DrkHUNXMGQ
lzHnJUx64QxqBGfPUijO6iaO83oUHAL7+W4Py+0C21lnC9jI+utoZzXEr4D0
pbTfzHYaMHLdAbNrtsd2mpmpCiU5ltllFBOCcIpRiLngdhajpy97294LbcdM
xp9j1n34imsHx73MwUN2B7saMo2Dx/0u5CQOVk1816xkfXYB914YUrCZ96I2
r+XbMRm9NGZiH1W+VRaeKiMYa9h4b1j5bkj9GbSsi4Gl/4pG3xW1u3VFfdxz
RS/ezWuX+rjT+vi5+biD13b18bMr6kLutitODgaPLhv3gnvgrnIw+OiibWf8
W/IBbn7/vMi74J1zIm+BN2H8NozfBDdg/NoprZZLsH0Bts8d0/Mwy+Iwrnbo
j8D4wf3WkV7Zi813MYRY5+AQ5JZtZofxNVllxudWxNDMSNSwVN9vpG6TnN+g
n39QWaNtXmJ7VlGlfgycWi+bqVRmgbZ5Srb5gQmbzRNE/zwdYggzNg8PHzV7
hH8rkUEDEhnYL1Gz+yQqoEei8Xk0Po/2ey4xvtqzcbwm+rVLsn+7pOH1jIBn
kg3yZj+TQrxeEvJMysKeMVq3S3Wk/smOmth2qYtrl4aEDofP0zvxeZeszemW
DXndsqWwR7aX9Mqusj7ZU9Ev+43PDy8YkmM1w3KibkRON47K2SVjcr51TC4s
H5OL+PwyU88r+PwqI991quQNquVNRsRbpPbmbhuNr8ktKLgFFbcw4S3ouQVV
t6DtJvRdh8ZrUHoVXIbei1B9AZyD+jPmIMAJXo/y2SGwn2X2gl1gO+tsYf2N
tLOO9lYjg+VIoPWYzazfkmoor6TezCGmYmIrIMYcYs2kNqUSexJ9iIfvGPiO
hO9Qc7NjAHz7wbcPfM9gcjadydk0SrtHlRnC54hjGM9z3LqaLBPPMzl5f9ju
/clGbnPyc9xPp37LyfdWSr/nPF5rp5O4YSyudhZxuzrScnFUxi4pjFmwGX7M
svoU5XHbjiTGHDIYvGLNka+oGxSN26XvKgP2VZ2VHl67r6pluq6qHHfy/rn5
ruMqzbZfVdfJPOOjNvCU1Z+Ax+AReKg8f1l7/i745JJeFc/Lh2ZG8T5kvwfe
gey3wZsQfQeib4EbSiyQfRWyL0P2RTXFg/Cz4PQxMzIgtCMI7hCe3890bS8C
2I3nd+4Smx7V9SEbtupr4NQVmMvNbq26E6Jhub7xy7q/0NwYX1mrH21TggaK
0EBB1XjPW48uznN4Pj5N/9hZtPJ8nPWTm8bn/1PCQkckHCGEBw9KBJ6PwPMR
eD4Sz0f6d0uUX5dE+T6XqJna87Ez2yXet12S/J5Jiv8zSQdZs9okJ6BN8gPb
pCioTUrxfQW+nxth/aSSLIppl8WW59ulOalDWlOe4/nnsiqzU9Zmd2nPF3TL
jpIe2TWnV/bi+QNz9Z1YRxYOyXE8fwrPn8Hz5/H8haVjcgnPX141JlfwyzXy
dR3P38BHt8jlbcronV02v39b7pD+O9BwB7/fgZY70HQHyu6cMVRC6U2ovQHN
18AVqL8ELiKH80YSp5HJCf5/FBwCB/h+L9jF8ttZdwttbDxrO/n8A2lhG01s
q87M7uZD/1zor4D6Usp9ETHmEWs2c5F0Yk+h1icyU4/D+1F4Pxzvhxjvz8L7
vnUM+njf89O9b03hrcE/XeyXSUw27gdYpdU632CbT5hB3Hr53uSzdP3V5/Rn
F7XjtetHcLga4S+p4cSYXUYvq1vw+MveMf81I/wVDasYDKvBeeiqmgQNYtYB
0G/QZzytfN+jfK1M/3llesvyndew/TW77S3XT1GuZxnL9+DJVYfvH4D7l20C
+aZ8QigfQ+qHhuwPIPZ98K7yPXgLgu+A20ooZ/UgcRXfX1EzQnBB7dZB+Jnj
xvOQfhTBHUJ4ByB+7z7btr4j23eZ62wo/hvURWGIdhUCWG4G+yUIoEHd/rRU
31isnodQrZ6FsFg/56ZkgX50WV6lfrqkWkc9ozcd8lMgPwnTWz8Jgumjk81z
rzytX38ODtNUhEB+SPCQhAYNSmjggITN7pfwgF4Jn9UjEXg+As9H4vlI4/lo
n2cSN/OZJPg+k2S/NkkDGf5tkj3rqeQFPJVCfF8S3CZloW1SGd4m8yK172tj
nklDPJ5PbMfzHbI8Dc9nPMfznbIhtwvPd8mO4m7ZPadH9lX04fl+OTxP+/5E
zZCcrhuWs40jcgHPX8Lzl1eMyVU8f23NmFxfPyY3Sdst/HObNL65U6fi7f3m
FQreZtr1Nh58G2rehqa3oe3tc6aMQ+sdKL4N5TfBdSRwFVxBGpeQygUjp9O8
nuD9MXCY7w6AvZfFdunqBppaS5OraHoZiliCEhqNChahgHkooIqQyqj6JQz7
BYSZC/OZhJ1GuU+m3Mdj+xh2USJhPYxdlmBjez/K/Uxs70W5n+5s+0on2zsd
LbMsr067sDdnzfv1eUlTkl4d7/3A4UnH/O9+muenOjx/aVhBeX2Ej60B/rK+
yHdMOV2Z3vK7jFyxoN5dsbUwTE4NMP41NQEYJN0DoN+kv++ack7vNVUUevis
G3QZjHP9NTXYX1M/0vOMj9oMnoLHbOEReGhqyH0YvAs+AR/D+EfgQ7On8T5K
eA9VvAPevqBVcvu8HiFunNUzwytQfRmqL6Ko8+DsCX2AVa1/7IhRxrdlD8V+
517riiTZiuc3q+vqtuuLjlepC91hfqkZ6BsZ6OsY6GsY6BeoO7sbzbNPYL6E
/fhCmM+j2Gfj90zzBOBUWFe/S5CQYxvM/5dEqJ9UjDO/wKx+FT1UcxEYPCyB
QUMSFDgoQbMHJDigT0L8eyXEr0dCfbslbGanhPk8l3DvDonw0hP1GO82ifdp
k8SZbZLi+1TS/Z5Kpv9TyZn1RPJnP5XioKcyJ/ipVGD6ueFtenIf3Sb1sW3S
nPBMWpPbZXlqB4bvkLVZz2VDTqdsydeG36MMX94rB6v65Mg8fb/XydohOVM/
LOebRuRiy6hcxvBXMfw1DH9jLWbH8Lc2jcmdLWO2sv0u6X2P8vqeOTf6Hky8
hwHfhZV3Yendc3pX7V3FKMy+DctvwfodlHAL3EAd16/j+xswekO3ce4mbPL/
k+DYDce9EHtYfifrbqONzbS1gTbX0PZKtrGUbTWzzYaTxvjUnWpiqiC2Ocig
iDE/H+NnQ38G87xU6E+E/jjoj8b44dAfssyM9c2M9dDvjfE9nY0/9zc2vm3S
bz9Q4B44ZB/YXe3k62Lg8tfArdMx+uiEzfTK87h8xMnx6nDcZfVQmtEro8Du
+inK9Dj/qm2+MELmhw0wvrK9eahN/3VVBvpgpRf0GHRft+b41605Pu+fXze2
v65sb338jI/armvLPzHNuf2hPIC3++AeuHvVuB58ZI4KfACf74F3lT7g9C1w
R7n+gp4TXj+n9wWvgEvwfAHnn4Pr0ycd88sjjDWH4Hs/xX6vuoAFzneoK7ew
/uZd+nLadVvNvQaMWUvNUN+4Wt/lXAP3C1r0Ax0qG8zDaRjqCxnqcyn46kG0
6eZx8rbxPDbT/PBUivlpTrgOwvazsX1A6JjMCtYXsQWwcxcQMCCzZ/VLoH+f
BGL5ICwfPLNLQnw6JQTLh2L5sBl6zI72apNY76eS4PNUkmY+ldSZTyTD94lk
+T2RPKxfOPuJlAY9kfKQp1IV9lTrPeqp1MW0SVN8m7QmPcP27bIqHdtndsjG
nOeyNb9TdhZ1yZ7Sbtlf3iOHqnqxvb7X7lTtoJytH5ILTcNyCdtfXYblsf2N
1Vge29/egOU36XnLO+TxPXL6Pvn9gFz/2sytf43vfg0vH8DRB/ClDtOoKZzi
9n04fw9JvAPeRh5v4uvbePzWLfx/m4oOrtwxc9+/lWN8fBgcYJE9LL6T1bbS
xCbksh6JrKbZ5ciilU01IYeGUzqEhQwAc5FAOWGVMt4XYvlcqM8i5HSoT4b6
BCwfg+UjoT0Mywcby/tD+0ws7wXt07H8NCw/zVjeOiNG1bdbvuCzWJ5xPgpE
MNaHjmiZfteFqb/zGf1+edhA+914XcauKL9fGX1FWV0N7FfHlMUtm0+x/k61
jG4z/Igy6/B1237+IOlVGAD9lr/7LCNbvr+h0X2DVbpuqFU6TYHu4FWh3SrO
z26o45Btphw85vUReMjWHoD74B74hKg+Bh+BD8004H0YffeyHhjeAm+qySC4
dcHsCMLyVcR0GaYvnnGY/ZQp8keZWB5GgAdgfR+s78b4OxHmNpjfgkg3UvDX
bTc3fMD+UozfYoyvbiivYbxfoB5rwHhfyRy/nPG+BPYLYV89vzKryvZwon+w
1onPN791g/Ej0/RP/IUk6l+btn6wHuP7M977BWmG/GcNir//gMzy65MA314J
mNkjs326JdC7UwK9nkvQjA4J9myXkOl67I7wfCoxM55InNcTSfR+Isk+jyVt
5mPJ9H0sOX6PpSDgsZQEPpYyzF8Z8kSrPuKJLI5+Kk1xT6UlsU2WpzyTVWnt
si6zXTZmd8jWvOcYv1P2lnbJgfJuOVTZI0ere+XEAj3mn8P4FzH+lZYRubZs
VG6sxPQY//a6MZNvT3mHyf175PID8vprcvwR+f6I3H9szmV/hAs/OmedZZGP
LpnpnOIZHfwanbyPk9/D0e9g9LfvwPObFPi3KO7g+lu6jUu8ngdnwEm+PwYO
sex+1tnD+jtoZyvtbaTdtehmFdtZxvZa0EiTOQNQQyWYTxWoRBNlh0SKiTWf
QSAHLWRQBVLpRxI6iEMH0VSBiDXwRxUIXK7X90UH3lQBT3QwbbIqUOqoAlYF
MOfqXqgCsbg/GvdHgnBm+6Hs6Qdbg7+rCf+n1oFXnerAiAU9FDlVgKtj1vj+
inI6dWPEOFK9jhjnDvM6BAaVqQduWCfheNtn0Ks+7rG8ju2V6y3PG9+jhw7L
6/heud5q8SmvT8DjG8b34D64B+4q34OPwUemCn2gBgP4e+eyngy+CY93wC18
fxNch9Or5x3H+8/D7VkGltOmyh+D38No7yAc70OHe/D9Tnjeju+3qEu04Xod
Wl0N1yu36JsKW8yNMvXwXQPfC5bpR5lYT26C75I6s4/urZ9LbZ5Qon6mxfpV
pEzzU28p5kdT47F6NFbH7n7Y3dfY3dd/UHz9+sXPt0/8Z/aKP1af5d0lAV6d
EjDjuczG6oHTn0nQNG330GlPJMrzicTOeCzxXo8lCaR4P5J0n0eSNfOR5Pk/
kqKARzIHy1cEP5a5oY+t9RZHPZHG2CfSkvBUlie3yarUZ7IuQ9m9Hbt3yM7C
57K3pFMOlHXJ4cpuOVbdIycX6LH+fP2gXGoakqstw3Idu9/C7rfX6LH9bVL1
LqXyfazya9L4ISn9mPR+Qqrvkva7hoK7WP3uBXN65rIu7Z9A9yfY9GPs+hG2
/TX2/QArv/c2VL8D1e/YKP0Huf6usTyv58EZvj8JjrLsIdbZx7q7aWc7JWML
bW6g7TVsYyXbWopUmtl24zkz6BNTNbFVMN8vxfKFSCGPuLOIPx0ZJCODBGQQ
g+UjKf1hSCDYPHPEHwnMxPJeSGA6lvfA8h7s6nlgeQ+b5cucLF/oZPlMY/kU
V5bH7uHYPXRI3IMmPyX/7ck9/wPnz66MGPeNXRnRjpexqxbUNP/qGH+uIeBR
+7Buc7t6Hb6pEj90U1l9kGQOGPTfxOp9N9Xeei9ve0C3QRfovKmbeM5rB2g3
75/x2gaegifgEXjIZh6A++AeuHtd6+Ej8KGxvZoDvgveuWL2/+Dy9mXruI9t
V/IKtF5Sp3qg9pw6r4vrTxrJHYHiQ7h+/xF96e2ug/r69K1QvYlRab26zwjZ
rtymb+tsQcpNxvXqoQkLmOLPW2bbS/eRAqjOpbpnVuvHkydDc4L5lS31a1rW
j6BBbzD0BmL5ACzvj+X9sLwvlvfB8t4B+iJLH99+menTK77ePeLr1S1+M7rE
3/O5+E/vkFnT2iXA45nMdn8K9IgdPu2xRE9/JLGejyRhxiNJ9nooqd4PJcPn
oeT4PpQC/4dSMvuRlAc+kqrgR7oPkY+lIfqxLIl7IssSn8qqlDZZl/5MNmY9
k6257Vi+A8s/l4NlnXKkskuOze3G8vpu3wv1A1h+0LL8jWUjcnuV3ld8m/y8
y2j4Pjn7NVb5iDx+wrz5Lja6h50eMLo/MBfHPDivr6m4f1nvyqkKfx/q72PT
e9j1Lrb9GPt+hI1//a6d0rc/gGlwC1z/wLie1/PvQ+97IifAUSrAQVbbSxO7
aGob1WMTzl+PklazmeVsroXNNrH5+vPmSD5hVRFe2VHzEGz+Op2C/2yOjR8b
79gwHBsyZKaYYo7FO4/Llh0tZ9ofNIA1x66OWFZ8Rf2dovzIn2vWH21K/tyw
OXOUnI0YOJz5qt2Z/QZ91ne9t9RdAD0ko9ugC3TeMtY0r+23rFn4LfUgvzY+
ewIe3zLWBA9uaq7uktBPwMc39MzMsuU1s2tGkt8Cb2LN22a3/AZJv065vUri
L18wp2Dx5hlme6cg4Ljx5iG8eQBv7j2iL4nfcVDfN7IZb25AU2vx5iq8uRyd
taK3po3Ou9H/LFXMwMsYiUvY7S5YrJ8Daz1ZuApfluufh7B8mWd+4S5d/9pq
ACT640s/fOnLfpYPvvTGlzOML71m9ou3d6/4zOgWH88umTm9U3ynPRdfj3bx
c38m/m+0yaw3nsqsX+lhNdj9kUR4PJSY6Q8lzvOhJIKUGQ8kzeuBZPk8kDy/
B1I866HMmf1QKoMe6hlnxCOpj3okzbGPZWnCE1mZ/FTWprXJxsxnsi33mewq
aJd9xR348rkcqeiU4/jy1IIeOVujh+PL+PJay5D9ENc760blvY1j8gE17EP2
XD4id58wq7lHPu+T2wfk+RF7P4/h4LExg7pqQp1ReXRNc/4ITz7CSA/x4wPM
dQ+T3X1fL/vhrxmWP4Rz8PZH8A1ufaS/u8LrRT4/xzKnMOlxcIT1DtDGHgy6
g/a20u5G2l/Ldlaio6VscwnbbrhkO8T1dSklxkJizUMHWWggHQ0kU18S6E8M
/YqE/zCG4mCG4tlmKPZBA14MxdMZij0Yit2pz+7owH2+OdxWaS6L/N1P93KE
zcuDk022vzX5wPufnT/D2cDm7LFr6mi69cdh6lEzLtrMPWqZceSW+m4YEw6B
QYMB67t+67s+3vcaGIOro2u3bMfgOm6rJ0i0k+pnoA08BU9uG2uDB+A+uKes
fVPPvj66oXe4VDTvYfF3wNu2A3Ffl1swdfOKOdGCsy+rE6w4+zxKOouzTzHq
njijVz98Ul+fvO+YuXYfRrfB6GZGiA2wug5WV6POFdvN3NlPz8cYbOcxxa5i
il3WgqnVEwLr9HN3M9Uzd6vNw+LV74CYh56G5ZhfG1U/FQubfrDpi6l9MLU3
pp6BqT1nDYunnz52OsOrV7w8u8Vrepd4Y2gfjw7xcW+XmW88E99fPRW/158A
berZrz+U0DceSqTHA4md9kDipz+QJM/7GPu+ZHjdl5yZ96UQY5cGPJCKwAdS
HaKNXReJqWMeSWv8Y1mR9ETWpD6VjRltsi3HZup2OTSnQ45WPJcTc7vk9Pxu
OVejB9wrTfr82e3lQ/L26hF5D1N/sGlUPtw6Jh/vGJO7zE3vk8IHpPMhRfMx
BfQJxfQpFDw117eoyyTUYVS1e6WYf4rxnmLAJ5jx8fu2ufQfyD1M+8nHMP8J
zIP3wDt3MTa4ddcYm88usMxZlj0FjmHyQ5h7H+beTXvbMfdmRt/1tmNw35U6
czJmPiFVUevLUEMxSsgn3BzCzkAFqSggEV/H4esofB3OnCsEXwfi61nG1974
ega+noav3V37Wtwde9X6fpfPO3kaP0fj5wj8HDZkgnvRtd/8TQxtDdXXtKGV
g6+NYWhnqMXHu9s420zDlcenygisDBsM3VYXxt1Wqwzwth/0GfTeVmT13FaH
3btv6+Y675gRnNeOO+rw+R31SIRnvG0DT8HjO7qQPwQPbpuJFhF8Aj4mmg9N
ZO+jj3eN49/C7XfQzO1r5twKGrqmzqde0tdSnEdbZ7H6aUg9idWPG6sfOmlu
Q4DgXeoWncPmfrb9jp95WbrdPH/C3Ky/aK15DtRyxNFqbu/4r+ILaT5Y1xvr
zgjFtlh3GtadZqw73atPPLGup0enzHB/Ll5vdIjXr56J9+tt4vPLpzLzl09k
5i8eie8vtA2DXn8gYW/cl2iP+xIHEqbdl+Tp9yTN855ked+TPOxb7H9fyrHv
3KAHevc44qE0RT+U1rhHsiLhsaxJeSIb0p/K1uw22ZX/TPYVKeu2Y90OrNuJ
dbvkfE2PsdSfy83WAXlzxaC8s3pY3l8/Ih9uGpGPt47K3Z1jcn/PmDxE+4+Y
Iz8hVU9JWxtpbCet7Retixv1nEwdHYWydmzbjm3bsdkzMwY/xYKPseNDbHkf
i969B6X3sS94D7wD3ryvl73G62W+P89yZ1j+BOsdYf0DWHgvFt75vinuP5a1
bGolm1yKMppRQj0KqDU2robxcsIsgelCWM7FxpkwnEZXkrFxPDaOgeEIGA6F
4SBsHGAejOgDw17Y2BMbe3w2G+s5t+0uRDVWp4n9DHgsdo4aNpYenNTS5vbb
r7r46kfOB8SujVoYs6D8PHZdHQgfuzEGREG9u2k73z12y+5kTH7bOk7mMLEF
fGy5eAAL9it39t1R5u3lbY8xbjevXfr/U+T5m+oxiR1varafGaiC/eRNY2Tw
EDwA92j57m1zoIRAfn3LVsx/X94h4LfBm8rI4BZGvqlOkF41F0VA5wXMfO6i
vhDyFKo7bg6EHKZKH2AQ2Ysidx+3Gfdzsn6/uWtbPa4AmpcwC2/cIrYfWSlp
Mc9NrdcPkE5TDypnjI6r0D/kEmHYDGKMDsiwfk7a3JX4Y+vB4uo7D0w9bXqP
TMPU03/VIZ6vt4vnL5/JjF+2idcvnoj3zx+DR+LzM23QgF/cl+DX70vEr+5J
jPs9ife4J4nT7krK9LuSMeOu5GDsQt97MmfWfakKvK9NHf5AGiMfSEvMQ1ke
/0hWJz2WDWlPZEvWU9mZ14apn8mh0nY5Vt4hJ6uey5n5XbbrQ24v7Ze3VgzI
e2uG5NcbhuXjzSNyd9uI3N85Kg/3jsrjA2Py5PCYtB0bk2cYpIPS+PyCvvWg
05yp6IStTtjsxMudzKefm53Zdrz4DF+24dEnePXRA1h+CMPg40ewC94Db4M7
j/Q6V/nuIsudY/lTrHfsru36kL+QbdSITbS/niF5NUPycrbbgqEbUcNiYqkx
9aUK5ufAeBHx5mHobAydjqFTYDsBQ8fCdBSGDsPQwRh6Nob2N4b2xtAzMPQ0
DO0+wdCWmaH/MxhaT74TbY+QewVHD9kd7WrW/amOnupw9HXcfH10qjKz5WU0
N3ZzTPlYw+z68srXt23NjeIvoCbgd1Rzw7wfMhhUTh6wnIyplactR6vVeiC2
+011lutN9QRKa2Qm9x0G7eAZaANP3zKuVvtX4AG4TzN3wSfgo9umHn/NOuHx
LrG+Dd7C1HfUWU9ovAmuY+qr0HkZOi9e1lc4ngWnkd0JqD12znkX+VXZyQxx
G8PNZkbmDdC8dr9td+sbUmfuSVwAxXOZfZev0E9kLFiiH0Srnsmdukj//ID1
KxfQGmF2qQOhdBa71DOZefskMHTHjIoX+09q6J4eNCwes4Y1u/+PuGNwd48u
8fjVc5mGuaf9ok2m//ypeP78iXj+7JHM+NlD8fqpNrjvz+7J7J//v6V9B5hU
ZZZ2L406zjhxZ2Znd2ZndnZ3Zjb8/64gRsxZx9AEwQAGkBYkSFRUkCAqCIIK
ApJzzjk2HWhoOuecc6yq7q5cXfX+7xfurWq8uPpvP8/b1X3ru+mc855zvu9+
37n1eP2pOox9pg4Tnq3DWzF1mDKoFjOG1OJdkvyD5+vw4Uv1WPRyvRrher0B
q95owNo3G7FxYhO2Tm7Grukt2D+zFUdmteHEnHac/bCDBLch6VM1KS5teTey
VqmiNAUb3CjZ4kH5Dh+qd/tRuz+AhkMBNB3tQQtZ3no6iPbzQXTEh2BPCsFx
KYSu1JCcviynOOjczEmGO8tMLXYx4HYy+DpIVDtJ20HytpLIzS1UfisVT9S0
kehEGVHE//Nb1aHS2eZKs+Heb8F5HuM0ncVxOo3DDOD76UR2k+zbSfbNNKz1
vISvaS1f8XK+4GUt1dH7E1rDfJL9A7r290n2d2gF02kFk9mHmEiyv0myv0G3
PpqW8Co71yNpCS9qsj9Hsg9Zz8gdSfYV35XszMBnEjOIacRkZuOTGL4nBJT1
WbH8767N8j9HsjxbsDwkCN5XELyP4LeYvqbZrRneV7KbQV1TNaQYjmChZHmh
7GaTg37Cp+GV33kKjYrsLorWqdFNdOknjsKXOwh7scjAi0Uq0MF/20Uvi2hh
s2aiqUjRvL5QG8XPUCUecGh7KRXPNYkiXnghUSAmNpDqOUQWFZmRpSczkuqX
qdCLaTBYbS5UYtg+St0eijcCwe+xlY58k6gfwS7214eZzR1gNqdX5S8W9d6Y
e3+4SdVdnSUq/q5UpaZl1X3qdNxC9bKk0VqfIxi/X3gbGM6e1XD2qoZLlrNP
TZYPHunHIFFbcLhXpQVPIOaJdgx6ohWDH28hmjHksSYMfawBzz2q2Dri8Tq8
+mQdxjxVizefqcXEZ2vJ8BpMG1SDd8jw94fVYt4LdfhkZB0+e1XtszK2HmvH
NWDDhEZsfasJu6Y1Y987LTj8fitOfNCGM/PbceFjNQXmyjIHMpZ3IXu1qjxZ
tNGN0i1uVO7womaPD/X7/Wg6HEDLsQDaTvag/UwPbOd7YE8IovNiEF2Xg3Cm
hcTcRTWmqu3HU6Y/ST83qe0itbsZh7tI7U7S2k7KdpC+raRyczt9ewcpTlQT
5UQJtxUQue3hLvhl7pNEt3CBxzjDY53gMY/w2Ad4jj2k+A6ecwspvoGGtIZW
s5LX8yUtYykt4lM923k+TWEOzWBWAtR49i96j2drdsq/5+Db2TmeYXgctflG
uFKktKpvib9/jtwmmJmjc2iROotfeWb+zBvQiBZsFM0KNTcl7wQz+wpmSl5K
bhaJznGRiLxeTT03PwVcwtkK+nUXizmvXcW6X0xpCdgJG9FBtBNtJZqaRLMY
3dTtxdOHWp6pmqjUmi7jRZaK+QaCm0QhkU/kUvrZ5GYmNZBOpGbBqI+bRGXE
M7WO02Mwp821BH/GAUbgvWJZPn3vNvrezeTnevreNeTnSiZay8nPz3XfeOF2
VT907kYqlPn1TFEP+Stykz53IqPwOLFmgBodbbyMZRajL3PrYVOZmE0MYdi4
Hgx73U9u+jFkpM/gJmKeU4PGMTFdiHnagZi/2owZMTGPtSDm0SYMerQRgx9p
wJBH6mTTFx6txcjHazHqyRrE/rUG45+uwaRnqjHl2WrMGFyD94bWYM7ztfjo
pVosfkXt89WYeqwZW48N4xuwZVIjdk5twr63m3HovRYcn92q7f7fkfxpB1KX
2ZG5ohO5q7tQuE5F4vKtblTt9KBujxeNB3xoPuxH2zE/Ok4FYDsbgCMugM6E
HnQn98B5JQh3RhBedtdEv4u2Ar9+POwnf3zkkZd88pBXbnLMRa51k5+d5KCd
aCcnW2100nZylah10AL4WUYU2QyO/gzpbJtCTl/k/vHk+Tke6ySPeZTHPshz
7OW5dpKrW8nVjbSqtbSkVbye5bSUZVm6t/RrzKQVzGCqPYXd/0m0gPH00GPZ
sRpDDz2KEfgVeugRu+lp6aGH6Qg8hF568NURuHe6rQ7/Iwtak9KTSelJgQha
q/KX/xAZTA0eX0Xyb7wBtVeeTZFrRJMWIsVGHv8lRyR0fCPR+wqiS55rFxGi
lgjB9iJRAKGH/wc0hAZ9muZeStJDuIsV1V3kr5PoJrpKdBQWXC8Vx7KXimgu
R0qI9lLNd3PiwE/QwGPUE7XiaSNRJSYZaO9TRt6XFKj5RUVEQb6eYJhnxlux
nuASQ/FFOt4EhuIL5rLS/8RJOuBjjMWH6YQPslO1T6z4j9MlOMj3Dcy11pLv
q47qYmc66xZFKz+ipueJuqsbVJ3gGaI+NTU8YZl654h8881H4Zd8iRegDmPG
PfQt4s0gnhsTwHOv+TCUXB/8on5dw1DN9We7Da4j5vE2krwlyphXG/NwA1GP
QQ8p4g57uAYvPlqDVx6vwegnqjH2r9WY8HQ13nqmCtNiqjFzSDU+GFaDD1+o
waKRtapf/Xodvo6tw/px9dgysQE7pjRi74wmfY7f4Oy8FsR/1IpLn7YhbVkH
slbYkbe6E8XrVWCu3OZCzU436vd60HTAi9YjPnQc98F+yg/HOT86LwTQnRiA
61IP3Kk98GYG4WdPTgSInhIYa6V7mBL3kIsBctJPbvrIUw/56iJvu8lxBzlu
I6fbye+WTnp+oq6LHr8rbB0F/C7HrkR8hfskc/94+opz5PspxuZjTL8PMv3e
y3PtrKRa2dfeUKqHvP+AxbSMTxgBFmjvP5vW8C4tYQYz7qm0grdoBRPI+bG0
gjG0glG0glfo9UfQ679Izj9Pzj+nOT+YnB8UyfmvFOcl3xkBYhb3yrp1Beof
kPQk/DQSfjIJP4mEH0/Cj6M1vOG+Vr79qwjCS0n8WyTHKWmNPoLdYg255rbm
NzcIbqNQrNMSkVxzO8xz8i1YLLPtYhHCA/zfr+Ouj/z0Eh6hSHeJeFgtKU7q
dmt0aWdOisNB52ovE4eylYmOdgf/b9MJWQu/b+a+jSWK4nXFmuJEZZGaSyTT
bV5iCVFcCGOEK5t3lEmkM7Jfob++TJonZ5plgON0inWKej3OntQR6vUge1P7
qdvdZPkOsnzrOV1kRxeg+oo9qi/ozz/TLJc1PNm3/oB6fY96ncGMe8pX6r0a
46jPMYzoo6jLl/UUEvk6UmbbQ5ltD5kQwhBm20NHMaKP9GIIGT5ouOebDH+S
DH+MDH+omaxu4meD7uP/HIMfrMbwh6sx4pFqvPpYFcY8UYVxf63CxKcqMYXs
fntQFWYNrca856vxyUs1qkM9qharx9Ri3dg6bJ5Qr2lyJw7PbMKJWU04O7cZ
8QtacHlRK9KWtiN7uQ35qx0oWa9qk1Vvd6FulwuN+9xoOehB+1EvbCd8cJz2
oeucD93xfriS/PBcDsCb1gN/VhA9+ezRFavZZCDFoB8th0jrEGkdJK0DpKWX
9HST0k7StYu0dZDOHaRzWzetgGhwqv0q+XcJtxfw+1wi06G2J3P/eB7nHI93
ivQ+RnofJL33MpTvqDJcwg+whla0ktbyJc1jKU3jU8Fxev4PmeXNuaxN5MeY
QTOYwrA+iWF9/GlSnGF9DMP6KJrBKzSDETSDF9ixHk5n/9wOqnS7cYqfKpqv
iaD5lxY0/zgyfWdcn02av2eUY72OdCfVJ5Hq40n1cR7dBfwm13+pQ3lfsQY8
cfXq1Ymvv/56WX5+vloi/t1fa/xvkduEf8gTk335O1r4BcN5MIpq9BUOgr+K
jMUjwisYoHcIu/Lr4SeDpWMoVfAQbjElyFUq9naS8N1El4Z0DmK8xV4OOnFb
ecSDEn7dSjTzCE1EA49aR9QS1TxpFVFZrMfyVZ3hIrqJAio8j9edU6CXFlD5
qbmGxgYgyVhOyDTgnB5iOXFFlQ84zDTgwEVdKyReFfzZROewns5hzUlVme5L
WsVS/XoBUed0vqhxulXVqn5blFtn+J+4go7hc1oRw/9rDP8jqf0X9WSkoUz1
hzDVHzSRieG4IAazGz7kFR8dgweDh7vVq6zVO+4R81Qn++J0DI9qx/BgI1FP
1CHmgVrE3F+jfMQdGPlIJUY9VonYJyox/slKTKJvmP5sJd4bUoW5w6rw0YvV
WDxS+YaVr9dg3RsqA9j5Vj32TavH4XcacOL9Rpyd04SEBc30Cy1IX9qKnOXt
KFhlQ+k6VXetdrsTDbtdaN7vQtshN2xHPXCc9KLrjBfO8z64EnzwJPvhuxJA
IKMHPTlBBhbtE5hig6k2apQoQN6GyOEQudxDTvvpD7zkuJtcd5L3XeS/nb6g
w6XN6ybUuqh0opSbC/l1LptlsvkVHfkTmDGca1Vu4Wijfuz0E2zhmdfTlr6m
vXxFA/mChvEZPcIiGsPHNIL59Agf0ADeZ3R4R09smhKnO+M3RTCa7F1EfEIs
CGlGBzWjGbhnMnDP8JtD4uPp58epd0hbBW+T0IK54u/kHTt25A4cOFAT+ju/
VfrfI7flKUIrLkdHcjlKEjlaEJl/FRvvnA6RUAbE/z0kW0Dm5OyLUXg+QWUK
z6PhJlxlcpwUTpK1m+jSpO3kp4OwV5gv5Oyg7Nu5qZVo4S5NRIOYmETUEbWl
4efMMpUvUXOGi6irQhI6XywVoHiyjRG4u3CFnDaXCbIXH081nienz2g+Hyef
j6QwKJDPe8nnXeTzdqPuD/m8ll5+Ffm8nHz+nHxeovksyrHOIZ/f36KKdE+l
Z5+0Ur3qYwzT+dfo0V8WL83Sqbx4HbR8X6qY/vumWNvbg0Hstg8e4ZVcHjTE
xe76VVx+hFx+kFy+vyGSx4i5r5qokm0H3VeJ5x6oMFYNTniyHFOfrsDMQZX6
6dut2DK+Fjsn1WLf1DocfrseJ95rwNkPGpHwYRMuL2xGxmctyPmyDYWrOshd
O6o2q+pQjbu70bLfiY7DLtiPudF10gPnGQ/ccV54En3wXfYjkBZAj3iimq95
S43JeE7egmm64K3cTt6CvA2RfD0koZ9k9JCULpKzmyTtdKt2rR5qnX/XEVVE
GVHINrndmrzk/EWb8UzjR9jPWL6L59pGX7GJ1rOWVrKK1rCcZryMql9MtX9C
dX+Ypk2YQXwsc/MxDNyjqdLXROBmfj5S5Of7VPAexuA9lPn5ILrqQeytxWw0
QkJfBm+qbiWxIijsUB3yBsTMJaNnk9HvMT7PJGYwRk9jjJ7sufYAuKrsqau2
3FiclZVl+8Uv5ELua726+1sYrfgJqsHI2aHHt0w2y7AcLdjMU5aYwVvQuVQ/
oQ5KgvVQiQHCL1NwX5kckCMlPYRbw1UuGd0H3RWixFqXfsxpPO4kqWEjJKOJ
tgo5GwnNRGO5zshvRA3PUk1UERU6xpeWykUAKCTyiw3R348sEjudSOV9pfD+
kqneJDI7gSqOI6vP6iewJ5jGH01VhT72kdW7yeodZPUWsnojWb3unCrHt4Ks
/oIm8BlNYJFm9TyyetZ2VVx5mqg+LiqPk9WxzNVG0auP/FS/Bk9HaPFiMlm1
Z6Ku1jFK1daLecGDQUMVo2OeUR3gmMc7FKMfIKPvJaPvqwuz+d4qolK1u6cc
Q+4tx/D7y/HSg+V49eFyvP5ImYoUAzFrcAXmD6vAwhdU8+WvVmHt61XYPK6a
LK8hy2txeEYdTrxbj7OzG5AwvxEpC5uQ+Vkzcr9sRdGqNpSt7UDVJvVorGl3
F1r3dcN2yInOYy44T7nhPueBN54MZ3QOMDr3iEUEuSHTXlCuozM7yRAW2qRN
jSEVZDjI1CAZHiBzfWS3hyx2eVQbm5f+nWjk/7VEJVEqWM52OWyfwf0uk+VJ
NmNM9UYcohfZS2+yg0zfQu+ynuf/mtexgv7+c5rCklyj7Q2Yxdg8k7F5BlU+
hSqfxHR9POPi2NP6kW3UD8liBuGVpOyKHhWwl5GynxGLiUXEJ8QCv3HImPep
0Zlk8wwG6WnEZOZdk6jdCU7VIZdjabK1Ead/VFUq7Fi9IjjtiSeeEH9f64Xp
lrRW772+rleCbdA52qSzDM7Rks78XWqO34k1IJK3QbJK8LmHIgsQfsIneEtC
izpN5KWbcGk4iW5KuKvSIN71cPB/u4aN6CDaKjWH/w8auUsDUU/UEjVENc9S
qeN8Gc9eQhTpq8uj4nKJbLrpDCowjZy+wpu7TEVeJKcTc+VifpxjtD6jF4Uc
Y7Q+TE7vT5GFe7DzoirYtTmBxkBOf31OVeb7gpxeSk5/qguMzBelNXepGtDT
2SWfvE4Pob6A4eL9Rcbi3Ol6XY4o3yxqnIsSmS+qcXSRYMc8rXq6MY+Rwg+3
krbsdd/D5PpuBuR7NX3vqSQquK1ctR1YhqH3lOGF+0ox8oFSvPZQKd54pBST
nijF9KfL8F5MOeYOLcfHwytk+y9ersTXoyuxaWwVdk6oxr4pNeRxLU6+W4dz
s+qQOL8eKZ80IHNJI/K+aEbRylaUr21H9SZVAqJ5Vyfa9nXBfqgbXceccJ9y
wXPeDV+iF/7LPvSIIgDZakEHihgmSkMqy64OR2owwxYclm3IQZCLICeD5GaA
HPV61XddPkgetwgeE7VexeMStilg22zuk2YOuEXjHI95kqn2kaZwJN1K/7FB
8LhU8tjo4S6gpucyJ5M0ppanJYhJm+K7H5gPumI+o2oWE4vIxU+IBVTTfE9f
g91vk5rTiMnU3KRu5tbEOKXBBTfH4iPi45tV7P6pZNk3BsdNGl+YNWtW/LJl
y+KnTJnS2tzcHBmdr34H/bfQOJxbq5vvlVtL+kr2Gu/IFllUqFwhWC7JK0ou
VQjG+qkzH+ElBHs9ZKObcEnGOivl9NEq0xGgk387CHuVZuyP0MZ/W4lm7tZE
NBL1RB1RS1QTVTx0RYXhVv8ehbykfCKP6somezOJdDI4VazGJYOTeW9JZHA8
GXyeDD5L9p7S7D1CnR4ke/eRvbuo1+10z1vYddpA9q69wISN7F1+2qineR0m
rqO7Xs0Ejbm0eM/Hi4uNgc/HwpFWVI8Wrx8QA2SDXWGKPkqKPqQpejcpehcp
end1L3rGDCxVbe8qwaCBJRh2dwlevLcEr9xfgtcfKsH4R0sw9a+lmPlMKT4Y
XIYFz5Xh0+cVrVe/VoGNsZXYMb4K+yZX48j0GpycWUOK1iJxXh1SPq4nRRuQ
/0UTile2oGJNK2o2tqNhm6Jp+z4HKdqJ7mNd8JzuhveCC/4kD3pSvAim65If
+QwPRUQpUUFUE/VBGWbRqhJp2U7TE6RdyGNQ6xdwk56Coh1EC9FA1JCiFUQx
2+aRopnd6hhJDNdxPN5pHvcozfsATXo3wzrpabzjajFV+XFGCPNSQ6RliL3e
kGLM3+sQFfkAWsp1UUe4jMlskvB9EnBmdziJntJFYhIT2M8Z54jWcWYhebno
5vChlvDvz25Wpd1vsqDWzzVJoxPXiZcA6a3R6qJEhzjznHgRh4rB1+wQ/2ek
BxBda4UwPfua9DT2VImqSNxFIA1JlgTJlx5CkJS94UqxzUceeSslRUXBhCo5
OZS8c2p6GjQlRdWT5R/DTm8spwoS7USrmAJMNBONbN5A1BO1RA1RXWVQ9Nco
4emLxDo6eow8IofXmUW6ZhBppOsV0vUS6ZrEO0wgVeNE+QxS9bSeFX6UdD2U
wSDLBHoPXfBOVSqrr7aqL84wVz6pCmIu0MV4Z7G79M5Oeumtqn78uLXA66vY
pWK+/OJS9eKRIQvU+xN0oFVX+zP1/pAXmFgN9aiR7SdUPhrzIMl7H8k7kOS9
g+nxnYytA8PEFaSVwo+5szjqbgy5qxjD7y7GiHuLMOqBYrzxcDHeerwY7zxV
glkxJZg/pBQLh5XJQ696tRwbxpRj+7gK7J1UicPTqnDynWqce78GiXNrceXj
OmQtrkfB5w0o+aoJlWtaULuxDY1b1TLsjr12dB5ywHWsE94zXfBfcCJw0YXg
FVUhATkkWj5RRJT6STiiJkCtkb/NIdUJtqn0WLYnD8GwCfIyyF18bO4mOokO
v+JuPVFNlLFdoVtHiBtwkbS9QNqeIW2PkbYHSds9tbIfbEbdZXk9+DTLWP4f
ZZT+tHjR7HUGMd8nId8l3iamd5qDU7rsM4NmlBGiBFE/JRYrkmKp/G7ZzbHG
2b/kxuXEiptj1UjE9d9C4b5Nv/3tb8VwlkDCypUrjXHqoqKixDFjxiStX78+
kZctx6nlJcvj/J/IQwreFskb0r1cSdy+krjXGaRVXZdyk8AVgpMhcjSo0UME
CL/gpE9S1kueyWlA5KBLP6dwVuto+id0cpNDgJ0TO2EjOog2orVGz+AX9CUa
iDqxEEcfpqparbITf5fys5hnLiTySeNcXmU2kckrTyeFU4nLpPBFo+4FI+55
0vgMaXxKL/I4nC0r4JhRezNz5fXMotYw0q5kpP2SnaGlosodefwxeTxf8/jd
PaqgrahkPZ48jiWPX1up3v0w/DNyeCE5/GFENZtwn1ef68eqr/tXR5jE92oS
304S38boewdJfFeZJDC5qzUQc0dR1H+zTSGG3lmIFwYW4pV7CzHmgUJMeLQI
058sxvvPFGPuoBJ8PFQSHytfLsWG0WXYNrYceyZU4NCUSpx8uwrn369G0twa
XPmoFlmf1pHF9Sj9qhGVXzejdkMLWawKINn22tB1yAb3cTt8ZxwIxHehJ9mJ
UKpLs5hUyyeKiDKR2YoMl3RsJJNbGIXbQ6qTq6KvGXVDZGkPm/nYzEV0BhSL
m4k6v46+uhOczn0vMcGOJ4XPksInSOFDDXIoy2RvrhefZvrwUZpPncJYnxTJ
Xvk2CTOsvmMja4mpxFs2g72fkIQLVVg1u3RLwqzF58QXBAlrROKv+O9KjVXE
auJrTe3rLGisJpFE/cTiq/8bua3IpGgkO/sIcho9XU1PVJgUrRTRWVA0RIIE
iR5BzUCV2MVP/vgIr4an2hgg/imc5F030aUfIXSKCbp0kQ7CVqtn4xNtRAvR
TDSxTUNNeMZejVgwR1QSFZqzJfws4mUU8JLyiBxeahaRwctOK1OFKi4x3CaR
qwm84zhy9Ry5ejpfx74/YH8mkywmxTuYFG9hUryRNF1Lmq5ml3YFafo5abqE
NF1Imi7Qr3F5/yDw9l5gyg5gwhZVb3r0GibIpOnzpOnQJeq1LIPmaYqKVa+T
jT5tSMXb542Xwd7NvqxKSGPubSQlNU0HkKa3Mc7eXiopSnIShard7QX8rgCD
ieF3FmDE3QUYdV8Bxj1UiCmPFeLdp4ow59kiLBgsqY0VI0qwblQptsaWYff4
chyaXIET0ytx/r0qJM2pJk1rkP1pLQqX1aFsRT2qvm5E3fpmNG1R6zEd+9rh
PNwB7/EO+M/a0ZPQidAlNZSGTGa9OS7V2RQZbbkYLvaoaNlM3rUy4HYEVR+2
WybIxvwuwdAAW/h6FEsdRJsgN1FFhpZqhor8WAxDJegge5Td4321Jju/yPVg
UYZ0GOYz0khi/jBMzBvYGW2nKoiJxHjlhXT8pDoWGzHzOknHZRGUXC4brAg3
iCCjhDr+N1n302sT8r8i812aqEa0ScdoScfoMB1lRit+/0gO7cvttH8BQckQ
+RAUs3KIACE46a8xeBgNT42eQSt5RVZG/RHdtXogoVZPmifshI3oINqJVqKF
aNaLUxvYtp6oJWqIKr2QtVzz21ilns9ryiWyea2ZRDq5mcr7uExuJpeqAjLx
5rjyv+JkgSoiI45xgKnwXpJzZ/pV1eNIzpUk55fxjJ8k56ck50enGD81Od89
qApFviWKRJKcY0jOV0nOl0Qh6C9UJdjBH5OccyMGnMQ7WsS7wkRPVrw+WIwX
P9NlPLiKuUfwso6cY+f1FvLyFobOW8nL24pluBR8lIe6LZ/biQH5GHp7Pl68
Kx+v3JOPMffnY+IjBZjxRAFmP12ID2OKZPvlLxVj7asl2DKmBLvGleLgpDIc
n1aOczMrkPRBJVIXVCF7UTV5WYPyFXWoXt2A+vWNaN7cjI6dipuuw23wnWhH
4FwHggkqORQDPsjqUo9qCsR0DHK0nPysITcbxGARGdZOttnIvM6Q6rh6YIQc
wUkPv+kWLQIqatZ6zSeD4sApjhDi2npwsqkHB+vUSNbGUh++ylc8NLLBSB7e
ZOaKsq52S69+amQUNDPXvkYwNLLXPiIMSr7cYJJace76hC+//LL2n//5n7Pv
u+8+gao//elPYnSo7/9Ev+gw/eSsxau5pzNU8am4p+JgtCSdJqD4QoY7ScAa
CZN0oo2P5PDWyiUOtaJQkJv/uwingJjOronVVU+F1OuVK4StXi1TaxNL1epV
myZ+NhL1YhkqUUNUE5VEhT5OCY9bxOsoqFGlInKILF5vBpFGIqaQiJeMZaiT
EUcenqUETjFGntBzM0Uhp33k4G52RbezK7pF125by67o6mQGxyTI6o1L4oBP
zgIfiuqNJ9S+75CDU/eqQq1vMI8dRQ6KAq2iKvNzoliTqMb8cUQ9tmk6h40N
qneQPe+R65Zi/mqXz2lkmzsNAjJ37U/y9WfuOoBB8dYCSTzZ5tZcbiNuycUg
fg6/PQ8j7srDqHvz8OaD+Zj6aD7e+2sB5j1bgEVDVTBd83IRNo8uxs6xJTgw
sRTHppTh7DvlSJxdgSsfVpKAVShcWo3y5TWoWV2HhnUNaNnSCNtOtdrZc6QF
gROtCJ5rRyhRBXKkM1xlsWuZRxSSL6VEJVlW61ZPW1p9KiG1k2ZdDI4u9UAn
JHqf/hB6Aur/yKgo4qnYViQGdbtCSLEHcZZEPtrgMyLhmsJuw8DNZC+SgTIU
Xa+pZeSbOsB9W75psuwbg7OqI3m9iz9i7pIcjuWP3Wazif7ht5DvvyO3lSD8
2KSv5F3fMO8qZNyLFqzrI8nW15yiJgfMa1T3rw96ao2ZTn6av0+DtIOnTsx1
rBO5gFg84iJ7nES3ZlQn030HYSdsREcDjJ5Ei1gfSjQRYohZPASuFWu/iSqi
kijXhynimQqJfCKXxMsmMnmF6dX6cP+BZN5MIm8sngHwvK6hdJLEO6ZJd4Ck
28sO5E52Hrcx+G1m8FvP4LeGwW8lg9+XDH5L2YH8lKT7+BwwTxdLFPvOOMSg
t08VSRxD0r26EbJE6vOiIrImnSyHapBuqq5+JoocjhBPWMTTFRLusXbD1Uu+
DSDf+pFv/Rjs+jHY3UK+3ZoneabMLuaWnKg7MPTWHLx4Rw5eGZiLN+7PxVsP
5+Gdx/Mw5+l8LBysAuTXIwuxaVQRdsYWY//4EhydXIozb5chYVY5rsyrQPYn
lSj6rAoVy6tRs6oWjevq0LalHvadakGx90gzek42I3ReVeVCClPCDBtFzU5g
PjlXRJSRc1UMevUkSjO51kZS2XyqE9itq7B6gujxBhHwBeH3B+HRfBOUbNQP
VoqcQVK4B5c7Ajjd5DU4tqHYYXLsZguOhYtOkTPLIoZQI8KYIJk5NLQq3MZy
aFUPlIrXW4uZgw21tbWadt/CK01U8dhTQbJKjpIa7SvMdFI8P4ToyKHanHYv
HieHNIK1RgcwUCd7eqSQr06t8ZDrPOrlmGq9mC7YIB4ROXUhBLlAi3A0qnWY
UsT8bCNaiRaiSSy+JuqJukZVVKFaF1aoIEoNcvGzQNdHyakNv4IijSRLIcku
MbJdZGRL4H3FkWHnylQRpBNk11E9D3k/U8vdZNcOhrWtDGsbGdbWMaytZlhb
wbD2Odm1hKnlwgvs65Fdc5lazjqplySKp1m6hLxc6jFVVy8azXD1ItPFwQxX
T4oHHs3ms2oRoQRj+pEx/ZgW9heRKVvLMqZ/dlR/+f8gYvht2RhxZzZG35OD
8Q/mYNqjuZj91zx8MkhFtlUvFWDjq4XYMaYI+94sxpFJJTgzvRQJ75UhZW45
sj6uQOGSSlR8WYXaVdVoWl+D9i216NxVD9d+xZ7gKRWxkNSqFtZkkD05RD4Z
VEwGlZM9NV1qJm8LI1U72WP3ygcYcj+3H0GPHwFvAD5vD7z+AFz+Htj9ofBr
z6+iw9+G6XCdNH+DDjrOKD1aGbIe3BBhJPPBBx/Mu3Tpkt5m2fzmyG3C5uWE
Gf6OvtroK7XRq2ByvQwi4pIN6HmOfQQHxNc0uJBOq4J1esWDiCf+evlggXbp
FWiQ2Z20fzft2KXh1Hbf2UQe6LkZtia1JrmdaCNaiGaiiWgg6olaUYyAqOL+
lUQ5UaqPVdhg2P+vkc3LySTSSdJU4jKvPpl3lEg+xJMP53nLZ8iHk2WqINgR
vQxgL7tauxhttpMPmxltNjDarGG0WcloszxFD0P/EO/r14JMOQxM2M9sbreq
ATZyMwPLOmZzqxhYvoQx5z1mChkxXrxQlvHk+W7EPCviiXLWMQNrGDj0E/mb
BS0YRPqREv1yiGy1vV+mCCj9M2lMQwdk4YXbs/DqwCyMvS8bkx/OxntP5GDB
s3my7coX8rHhlXxsH12AvWMLcWRiEU5PK0b8uyW4PKcUmR+VoWBxOSq+qED9
6kq0rK9Cx9YadO2qheeAWn2DUw2aEs2kRAsp0SbXicr1oiWkRSUpUSvWrjCg
tKpJrXDowUkxjcbtQY/HC7/XBy/h8vnR6QugxaMeHxZ3eZFl9yCpxSkVdrsF
RX4tfkt5W5VC0jS4uHXr1op/+zdjnYikwY8tmveL3FaGcC5lhATFgAinz0uJ
FjZv2LtsJSYhaJsP0biDwrf31MvyDPzX36DgE3mSt1GWZ6Bpepr0ej/CSXQ3
mUM9DrFMl7ARHUR7s1qR30I0EY1EPVHXrEpwVOsyHBWiFIdxmF+igGfJJ3J4
8ixeSAaRxuu8QsO/RFyk8SfQ+ONo/Od4l6d5tycohaO6YJa4nz1MtXYyEGzN
Mx+nfUn/v/SSLprF7Goe/f9s+v/39Asmpxyl8R9UxbJeY3Y1gtmVKH733Nc0
frF8YBmxUB/uJ4h51Y2YYZ2IeaadvZcm3XthFnVLsTb+PNPoY27O0tsyGBL6
ZdB7xPTPwCBi2K0ZGHlnJsbck4mJD2ThnceyMe/pHCwZIhMvrB+Zh22j8rHn
jQIcnlCIU1OLcGFmMS7NLkHGh6Uo+LQMlZ+Xo3F1BVo3VMK+tQrOXdXwHqgx
CzUjTtQzoURTqK8M2n8uQ0OhKItA+6+i/dcxLDSRA23kgI2hoVP3MFxOhNxO
2r6LocANj9eDbqLNrdbHlHQ6kdXRhYQm2SG6y8Ls1RDBjb16FBClpdPS4qdP
ny7+zk9JSWn83e9+Z/j9H5vBpL/ccL3RMb96rFp2FsReVVe59mrp+7Wx9xE2
bvBCpxkQlh5qEJuDFE1Pg1reFmgUDr9RTPrwUVreJgVh8R6aqJtwmUUjfoZO
StLRolam28TqdKKdaCNaW1QhiiaigagnaokaooqobNHx8uco5OELiDwim6fN
FIWliFSjuBSRSLOP1wWmzvJ2T9Hsj1MSR2j2B43n5NS0qDK1kb5+HX39avr6
FfT1X9DXf8aexSJ25z9id34eu/Oz2bN496wSxmRRlIaOP5aO/7XdqhjN83T8
z9HxD16lls2I5TLSgGfR808PGqtzYp6j43+qRdu+GMpmLtRfD5PR5mNuzhQ2
T6TrbekiJ+qXHvUbtkvH0FvS8cJt6XhtYAbG3ZeB6Y9kYc5fs7FoUI5sv/al
XGx9NQ+7x+Tj0JsFODm5EHFvFyF5VjEy5pegcFEpjb8MTavL0b6hAp1bK+Ha
XQX/gWojc0QcxZdEcaYI0QoxU4tFwuGQA1XkQB050Mz0qI0csOmsv5s8cHUi
6O5CwNMNH+Em2t1qykupw4HMdhviG2TMi7rbwvD/3bRiPT/CzZ/E0aNHi8lN
iW+88Uby9u3be5n8VT6+vw4MpvFXoPdDGt0fhuh3yu6xYex9hH0b85PFhCkN
sdRLmHuwUa4ZbJSOvkmt6pQrO5uFo6eB/wUemqi7RencqRd2y/yGnw7CTtha
VUGGdlGUgWghmlpV7ZV6o/4KUa33rWhVQi/RxxVFl/KJXJ46SzgmKiiNuMJL
vEzbv0jFJRAXaPvnaPtnaPsnq8KvmjigHzDvYq6zne5+M3OdDcx11jLvX8W8
fznz/s+Z9y+h31/IvH9BRFGmd/W7UUSdlvH0+7H0+6/tU/VZnt9G299I21+j
l40tDS9kjXmXvegpfjO/jXlSldWRz28GsANwc45h6EQakaqyTP4hnH6/VCKN
jj8Nwwak4eU70hB7TzqmPJSBWU9k4uNnVYK05sUcbHklB7tG5+LguDyceCsf
cTMKkPx+ITLnF9Hui1G1rIR2XwrbxjJ0bSuHZ3cleg5WmcuDpdyEDIU8MynX
PKJY5JhNKvIKHTWTAO1qrgW6xKo/wmWj4dvhJ7yEzaVGu8od7ciknuPr5S3f
a2HzslZFn7DN9zboH17b1m+J3KZt3BhYlU8+qqGHXg2vHh029GjT0NVuaBTv
bAjxToNNCj0CvOMA4RdoUcuYvQLaOt38dBFOSqSrTW1z8NNO2IgOJSm0tekS
JEQj0SBcSJtZlEh4lAqinCjl4Yr14fN5qjwih6fPJNJFpbEm5ZWSdbWx+Drp
rcyacyd410fp6A9RIvv1ONlOXX1sc6EqSrSGzn4lnf1yGvznNPglNPiFogIZ
E515NPjZTHTevRCeojJRDyOJ/67XHTaR2EijFespxDqK2K4ocwR/AFP4/jnS
kyvDpgXffEX/nRIt/on6bwzqdwVD+qfixdtSMXpgGiY9kI53H8vAgqfUbl8/
n43NI7Oxa1QODo7NxYlJeYibno9L7xcga14hihYW0aCL0by6BPaNpXBuK4Nv
j+pF4Jiad48LdAIXRcHUOpUX5vOzuF4NINQ0qk6VSDXbVUBCZ5tUZ8jVhh7C
R3Q61TBzOVPUjJZGxNfWRt1vYcn/GbFNG+r/aL/ROsk2x1h6ZSDR0lb79nLK
ypOLpANN8pk7Lz6o0SOccaBFkEqYq5925NO25OV9ucUKfHV/6NYTiEXlDYeu
vmEjOowqHEQL0dShquaItrX8roaoJiqJinaVDZaIQlna/PNaVaaY3aKyxrRm
WTQLlynni43m4KmonXWGqjil62cdIWEP0mz36ZUpO5iWb6WP3kSzXUcf/TV9
9Er66OU028+Zoyyh2S5K1SPWN2LyGbpkuuU3jqmF/C/vV4v4h4vVvVvojjcY
i5FonRO6EPOi7ngOKFYdTZlvpBlu9zIDqTLWyxopGCTQLwXDB1zBq3dewfj7
0vD2I+mY92SG6nMOy8KmEVnY+Vo2DsTm4MTEXFprHi6/l09rLUDxwgJULytE
y6pidG4sgXu7mt4aPMiQdExbbTzFkFyjuutZ+iGNeGBTIZ6o1qmHO60qesDe
JGschbqbEXQ2w084u1WXoryjHhlNtTT+ygctDPUvpuUpn2t8+W3WevPV+8gv
ZWQ1jPeqjCL6KkcLmUGI3zqzF/NkmxWEEYuFo2JBeY9Aq5xK3WoWlPCJVeaE
h+bmbleFJJy6mIQ0Y1FUgrATNqKDManNJovJmKl3A/+v53e1RA1RRVTqQlBl
RDGPV6hpkcdz5RBZNOUMIrXF7LBe5HUnNKr+0TniNHVykro5Rh0dpikfpA73
6SfwolbUVpryJpryOnrfr42SzNfjU1rwx8yyP6TjnUvHO5uO971EfZYf4i0m
2hPE2vWTau36a0y2R+p168N2yjXriNkSMtbexOjXR8nBRJlAp0rLVVacrBNA
/iV+XaKrGsQvh/S/jJdvT8HYe65g2kNp+ODxdCx6RpnzhhczseOVLJpyNk5M
yMaFaTk05Vxkz81D8Sf5qFlaQFMuRNfGIni2F2tTFqXlS+WoktRwMkWRRpFk
87OAKOXfldWqwnVjrZw8oEy5HqHOegS76hHoroenW1UYK2urRnpjZdQjFjb8
L6Y99rX49kZloVaD5v/1jR21JRtdwGukxtGG9xWfOmPoG15TpQy5j1icwbPL
RdA0m2CrtGX0aO8oiiX4CZ+sN+ZtF0mHRxRPIFwdypxFSiUTCZt4WkZztilz
btcrolv42Uw0ihpJoh9O1BLVNtUvryDKiFIxdMvjFWqKiLGr7HaTUVd4WaLU
WXKLGuKK553E0azPCpMWZc9o1keFSYvSZ9WqpJI0aXO5wU1YQ++8it55BZOK
L5hULKV3XsykYpGwbSYVHzKLnkv7nk37fu+iOS1n6oVwPvEj+buv7vkJo71E
XOxjuOIk8eti1H/QYJOJS3jp1suIHZiCKfdfwaxH0/DxU6qbuHZ4Bna8nIGD
YzJxckIW4qdmI+XdHBpsLko+yaPB5qOVF9u9UT3cDewtRuhQsRr6PKumHuMS
eSteaCJmixUSpUSVXnPRVKXadNQgZKtB0FGDns5q+AiHQ32XXl/6mIU1ytoP
fdVK1O9lq/9p2uoPIr9VjzYjhiuiv9VMjUwBumCtXD8k/Bla5bxa2mNQQ3zd
QzsJCDvxS/P0daj6Hh6bqvHh0hl/N9GlTdLBT7tdlfQR/4uyPq2itI9DDREJ
U623qyGjGqLarsp6levSXiWqvBcKbKZ5ZonHd7ySNF7VFeISzfUikciLv8Ab
OU9zPdMoR2lxQlf+OkRz3V9jmOePsZX57yZ64PXUsCgdQneFr2iuX9JcP89V
BQPEsomFmWLpROTy4+swnZ2+6cyDp8YDky+EMOVCKJz7yk5asrBOItF0rglU
mPhfbU+iuV7E8/2TMfqOy5h0bwrefegKFjyRqpLb59KxfUQ6zTUDp8Zn0lyz
cOXdLOTMyUbpxzmoXZqLtpVqONu/owA9ewtprryB4+Tc2RJtrrzBdN5gLn2u
WPojFvFVcVu98r+h1gqE2isQ7KhAj70CfkcFuu3qu7S6wqjHLazxt6bJ/ei7
26oQgBy7kGPGvb6tMW31qrQg0kxlWhAtzLSPsFLxre7vQyYCaJNFQ2kGIR2f
g/zskU400CHyFj/NxWdT8BIeWhT7oXDZVVWablWZxpja2UGjbO9UY5ei/lQz
0UQ0EPWdaly/hm2qiAqHevxV6lCPwsTp8/VnNk+VyVOnE6miJh1xqU09Rksg
LrSoelVnmlTNquPm45kf40CtKnCzW89Y2Eofs1nUsKIS11Gha0rUInlR3kIs
lP/CqP5AG12YpSxWrMObT0c7N1Wtx5tzRQ99qjGi6yOy2AQinrhgeNZ4ZbJ/
oZkmYhhN9bXbkjFh4CW8/UAK5j2mumsrh6Ri60tpODA6jWaajoQpGbgyMxO5
c7JQ+lE26pbm0ExztZnm00zzaabiHY+Fat5QgjbVDN5NXrEqAiEKQog3S9WX
ajMtZYAsoSZL4LcxM7apfTJr86KetDDCvzNN9Cf/g4lKUf/lqua6OyUWRStY
m2VjpFmKL5pheM4o5Tr1YJlYLtIOc0VmiKYQ7JCDZR1ysEzUQbEp+OxisMwu
qnx5RFkUwkV0O1TZJOlKaXl2MaIuSihpC23t4lmJJqKRqO9S1dJq+F01UUmU
d4YtS0x1ENXT8vQxs+xqKkQaISqpXealJhNJvPQEIq7VsKzrcZxWeoQyOMTw
v58+dS9ltNuY795XruvepGuvrC01ZzMsF0WZCtQyb1HQYWmeXO4tCjsoI1Ra
uU7bo3CRccR503XGiV8X2G8VRjqUDV6+JQnj7kzG9PsuYc7DKpFdEXMFm1+4
gv2vpeLUuDQaYzpSZ2Yg94NMlH2UibrP1EhY94Yc+Hbk0hhzaYy8lOO8rLOF
cqK3VFmmKClEFBHl9KfVentzEXsgRTTGQga/QoY+NSqdX5fzlIWl/cIM67+w
+PYH1w7r4dz1F1dbpHq61kc9bECD+Z1Y9qvQx3STfcJR/AZphrJlhCnKUh7S
FIMisPawLzQAAbuqy+MTcKj6PB5do8cl6vToZU9d+tPepR7viHpe7aKmF9Gq
63o1idpe2iBrVfk+VHWp/cr13LZiMc+NyBc1v7RBZgqDtCuDTCEu8UIv8qIT
9YXTIOWCi9Pk20lRD4zu80ijWnxxgIa5r06to9pVo7tTN8hFyutolGvoOVcb
npOqXWFUuRSLnQrCeWdkH1cYYszNZ6OMV2/E3HxObzsvHeZg2uSIfol447Yk
TLk7GbMevIRPHlM2uXF4Cva9cgUnx6YiYXIq0t5JQ94H6ShbkIH6z9RAVtf6
bHi3Z9MemXAcIk6INX20ycR8WSRD6koUsy3m/+XiZRLK7kJN+bRHOtXWPPYa
8tDRIgeKn7awtp+aJvXr72eL/2Tu+KvIb5UdRkUYYnSkIUZFW1ihitN9TfPT
JthHrKbjJYSo6KCAKC5DCEMM0CD8DmmIdIydYo6Uhzbj1jYka0aJR4v6fzvt
rYNo71a15YQdtmg7FI/hG4i67rAjFPXmKogyXXeuqEvNuczX9eekLTrUnMxU
u7RFve+PkChq0vFO4toibJE4LgpR0R4PN6r1fPvrw/XpdtSE71xgE73lhgpV
CWNdmfEusK91cbXIys0xN58hTusjCTd4NsIM4/AiTfD1AYl4664kvHffRXz0
SLLqpj93GXtfTsHx2BTET7qC1LdTkT87DeULVK+o7asMdK7LhHdbJoJ7xdJR
4kSOWlKaqCosKvPjthL+X5GrszK6zqYcBJtzEGjNhrNFPox+1sK4fmRa0N9f
2/R+FGlc+qvff2NH+a2oVCJl+j9anfhfLLRukxB7tMttHWGaK+PrK5eChTSC
Igr3OGSteWF/NASfhtcsh/A7uGg0TqK7WxUuc+i12DYx14NoJ9rEdCiimWhy
hgsd1vKzhqhyqsm95UQp9y8misTMexphHpGjDTujE4bdXeYVJttkZRW5rOUC
bfA8cbZNLf+OsEFzoZior7SX2EPa7qJf3Ek73F6jZ+pEY2NFWCCqnJHwcaeI
k9r4TkUY4VlpdM/T6F7rF48JtyfgnXuSMP/Bi7LNuiGXsGfEJRx7/TIuTEjB
lelXkD9LJYv1S9LQuiKdBpcOz7YMGhxT1EPsXJ2g0Z0jRKk+UbU3S81sQAn/
rtR/N2TR4DLR05wJX0uGvLMYC3u63gy6v/t+1hbu2PxjZNC9alT9G50QaWBG
J0RZ2HXhpf1imbAarhHNhV2FHCK7CzpUAa2Ahiik5dO69narolpuo7AW0UV0
Eg5tP2IuUTvRRrQSLS5D2Tehgf/XEaJyXrWunlfB/cqcajVHsa6kl0/kdesU
7YdIdYi1GYy1tC+xLlnal02tT5b2RZw2nkn9QC5XPkI3J4r6HFBuzjSx3XVm
Pigtrdo0r1+b1nVcW9QJ08IM6xpG63qlXxzevDUeM+5KwJz7ZQ8aawZdxO4X
k3F01CXEjb+MlGmXkfd+ivyubnEqWpenwrE2Fe6taYyk7PQcYufnJC3sPD+T
0tWbV7LV6CVK03VOJV5wm4ZQI/dpSoWtQR5vsIXp9DHt45++n2H95hs7GoYV
1cuqrPoQEVZ1wzesCrqTyU+xr0PM4A2Jmk2dyrh6RO0mwq8dk4+fXirfQ7id
yricLlW5rUtNToPdpQ3MzTMTrbqiW7NbVXRrIOrdajWCWBJUpQ1MLBEqdSkD
KyIKtKGKZUTZouqbNu4rndrKiGRhZXbTyswoeYae7JRYTmt4MuKwNrWDjaZp
7atX5aT2qDnGUszqu9/Tjo5G2JiwrdPsNZzFSNrWG/3jMPWOeMy+J0F+v/rZ
JOx8/iKOvJaM8+OScXnKJbm9bH4Kaj9NQfOXKbCvuQLXlisI7ElVJYxOEueJ
i+KVmkQOUZhqVn6pZV+bphRsTIG7QR4uashVViOelMjhkGuuCLY2p1+Z5vSv
kd+KCCg9/rXyrutU6t+BSDtSXklZj9rmkMfolAkZdRXqUjXAeqjDgLYjv6gH
5hQJmVN0tj1Uu5twGabkVoUAHYRNm0+7URjQraYHC1Nq1OZUp82pmqgkKnTB
wFLTp10nzSnPqUqLZfEyMswkLhopncqc6LRMExJOS9RDESWLhDnRccnSRdKk
jEc10arPoPI0tauqsv8H2sshbTu97Wgw7egl2tGYfucx+dY4vDdQDpdg5dOJ
2D4sCYdfScK5N1QkzJ15CaXzLqNm0WU0fXEZtq8vw7k5Bf7dKbQh4hQRRySn
qBeh5xCFKWZ9FdReQqg+Gb56ebwhpt7//N0NRhzpF+aOvcoAN5kG06unGB05
YCG+7TD3UC5HbBOBTFjKjeEiGPyU6FI2E6KSgt2Giws4RRro13XkvKKWnGE0
VLST6HYrw3GIeeNmEZxfo02seCJaPGpFRhPRIJYI67pzNR61ZLhSLx8W1yLq
VxXpZcX5ouqkU9Wy0oYjljgaMxEuOsIuKN4WtpmzbRHB7jrTE4l+5lH1REfX
gvwnbRqHrzKVk3iBpjK631lMvOU8Zt4Zh48fUKaydWgCDo1MxNnYJPl/zjvJ
KJ2bjOqFl9D4+SV0rL6E7k2X4Rc1lo5copkQF4hkIp3IJYqUi0LVxb5m2t1X
TxX4hm38q8W2GyLsRd7lz9VfbNOrlE74Gew1M+pr2oiKSX3DNtIl7aOPWMwt
3It2J0GqpocIUF1+l2kifUS9QVEGSVcddBJdRKde2k0rQYf+u01XI2wmmnQ1
s3qizquspNpjPjct04UKi3WxwnyXqqSUo40kUxlJX91DTHb0ilGmgYizntEZ
9ynd8zuhnp/oUt7/QivYSxyMsI5jcr/naR2v9TuN8bSOGbedw4L74uT2zYPj
cXCECkqXJiYh5+2LKPngIqo+vojGpcloX5WMro3JtIxkWsZFnpy4QFwi0olc
oihJW0YiQjXxcNXEoaHirBoT6PWk6BsPS7/FQq4KQT82D9ZrHaxKXq5OXL7d
PFSs6SdtQ7YQ6/wFdP4Q0nXrelxhA/FTdT5Rx86talK6PWEL6dZLsBxetf5E
1Lfr0Ntada07w0IatJXU6u+rdP27co8qICD9iK6FJ8wkV5tJlr62dOVLcEWs
au40hpFulLai812ZOZ9rUw7ljB4lEK1UKigeFe2LsJEjwkbMuYjjaCPTBpzF
/HvOyWNtGqQ8yJnRCUiekIDsGYkonp2Eyo+S0PBZEvvyF9G1/iIColbqkST1
Pu944lIibZrIU7aFsnje6AV4q87BXnlGnu1JU6VWj3W+xT5+aGEf4R5/v0hf
ohLb720dfYRxiH6d9heGaYjPkPATtI+oP6LHraobmtZBDXo82jqoWadR9ZCf
nYRhIaK8WrteICtKNTUTTbrcmrFwVlhIta4hU+FRZZyEhUgnIixElWOLMkpF
CAsRkUZYSKqwEHrAyypN0Q8Qo2XRcm0l2hpu1LFjfy+LGEqvMUJ3kyb3O62t
7Fc48EIczoy6gOTx8cienoCiWYmoXJDITnYiO9lJtIQk9Ii69kdoAWeo8YQL
vAgig8i7oC0hDj0V59BVcQp1pSeiHjPjyE8tNP7P388KfmBawa2RVqD6y9c2
AJu1AaiocWMv7YvKWyEBij9IaBMQlds8wkv5PNoMqDa3Vr+TKu3WlfUchN2n
lngKE2jzGSr8vTQBg8R1/LtWVN/zqeoiwgzKvcoMSiLMQLTNi3ASmeGEwzQD
6dyNzg/vN1EP44ihxAs641CCFlnonghzOMTs8wizz2MYrc1hzl2SvNjwzHns
f/48Tr8Wh4tvXkD2tHgUvh+Pig8T2DNOQMvyBHRvSEBwD03hKE3hTBxPep5e
i8gk8s9rczgLV9lJtJcdU3NqpPZ+aaH2P34/U7jOPNidkaagsojvbwXX9bIC
GSYk+WgHvAphCUFqpYcIELQF+Lyy7KmZVrqoyUhL6BTW4Odpdc22dqLVr6pd
iOOLujKGQzAsoVpbQ0XYGozJCcIYro4YmdofpEX0hC/r8RZjPC/REMK/mBaw
Q6cRygoG0QpepBWMohW8dcsJzLnztDzY+qfPYd/wczj96nlcHBeHrKkXUPDe
BZTPv8A+bDwtIB7OjfEI7b2g3vl+5hzPdpYWQGSdVbIsPgN/yUnYS47K23jQ
VNrf/e8tIDx6co+2CPmtfhile6RqNDba7F9Eh91/315ZAUTvk+zXJxH8D0ne
U+9Rf1Kap0b8XqV50cZDbYmKmr00r6v0Cc3btfaF5tu01pv1Z4OooSDqf2nt
S837dDjQx5fhwNMrHER2PKKMdfFpVHuqHgQRQ7mXbEr94hhJ7XItuX5t2z9S
47sitH+AieMhvEbtvzXgGD64U43NrnvqDPYOO4tTr5zDxbHnkTklDgXvxqFs
Xhx7nnFoXR5HzYt3CRNHqXXxdonE03RGRJaynlDRSXQXHUVL0cGo+8wQ8FsL
DVsNfV1D6+b4xv2RlA8r+/vquo+o/2S8ldKjKB4UpWV6vKKbENB68FEvXsLU
N/XmJLr9YX1LXeu6bjIx1Exv8puDS6LUWwTRDWJHev0i7fWNHkSuvuAsPdyV
Ti1LbYuBVXt4vCK5I2gISWv6d9TuNmK3qe3h1PYr1PakW49i9l0n8NkDSlN7
njuDUy+fRdIbZ5Ex+RzyZ55n5/E8ahaeR9uK83BtOq/eGn2UWj5LDSeeoqZP
0gyVtXgLjqKj4OA9JhutFGq17fpvKtmYFPyQ+N3n/1ulfUT9IHY/pV69UqcS
PToA+0VJTUOpurRmL6XqIn2OQPh5hyhQ1Cbq/OkSRE3CfRvK/aFUqkz4fdeO
5QUus7nsGnarskgZnVqxerwsxRZCSkdA/K1GV36rfbbS5XPU5cv025NuPYzZ
A49hyQNKD7uHnMapkaeRFHsGGZPOIu/ts+zqnaMez6F9xVm4N1N/+4hj1OFZ
6jDxBA1JDS705B1FZ95BNOXvVasjew0GRirtD/+DIiU9H4lQ6TeHeL6bDqOl
Dn8rS6CaetRCDvDTr8uiev0WOgyEdSja23XpqA6tw9aAKgbXpMu71atCjOaC
lkhHHJmXF+mELHIUKEeMRusXCGXoZCzN3oNUm1x9pV/CIVS4hdgp1TiUahxB
NU687RBm3X0Eix9Uatg1+BROjjiFxDGnkT7xDHJnnEHJ7DOoXXQGHV+dgWfz
GWA/1XeM6jtL9SUdpwplaIU75yBsuXvRkLcr6jbT4f7l+6nwJouvHopUpt1U
5vfSYx+hRrHYKSIDDuqqmAHC779KmbpSpjOglCnai8pDkYps14o0CNmoCKk6
V8rNGs83I/VYonUYOZqX162Kk2VHVKbPoA7T7bLUhC7V/g/U3XrtVndiCPU4
st9eTLj9AGbdc5g6VCMxuwadxImXTiLx9VNIm3AaOdNPU4enUffpaXSsPAXv
FupuP93nMerv3DHq8Ch1eER1JHL2oS139wCTgVaFy35vsU2r78cWX8mUywiV
Qn0OfE/lRUvl/b638vwWyhOF2gK9lSd7x7ps1NXKM72pZqJoa6RERjJMFqph
s5sUAV3qpT9i7D5fv7lLxsfOIDJ5jgwqLMMmay6rIce/p642EduZ5u7EyP67
MeGOfXj/3oNY9KCS+c6YEzj+4gkkjj6J1PEnkTPtFEo/OIX6T0/CtvIkvFup
q/3U1THq6hx1lXRYxZCsfejK3o2WnB2qzIEUu1UNnn+02KYVZjWZ8MFIvgll
derHJxG9lb69+qtEtBn2lLaY7GttCa0FtXR7aSzwTY2JNpG+02GhMYNyRhem
VxIbMZ5RrsdRS916Oh5vKaezxxyfkDxT9v0bKmitdpDbMeKWXRh/5168e88B
fPKAEvaOZ47j2PPHkTDqBK68eQLZU0+gbM4JNCw+Afuq4/BtpSPcTwUdp4LO
HaaS1LMWb9Ye2LN3/JfpD62Kwlg91Nf6sRqy6KWfTlM/31k10ZGqET1Mv8g1
DRUFdBVSf6C3iqR76JElo9Al6iT2hEkVoR4jqWyKcIiR2jHGI8XhyvVDsRKX
eoBfJB/iG2Wb+yLH4UW23Y0sm7O3rlYRG4itGDFgB8bdsRvv3L0fH91/CF8+
rILRseHHkPDqMVwZd5yEOk5dHUfj4mNwrD4G/zbq6QD1dJx6OncIuHhABbDM
nejI2hZef3DH99OVfn0tv+kVsdQDgiilnOhI5URZBqm+vZgTEkFEaOgfTJdn
uEBTQz1qm1vUjSWcFhoySCR7BgHVMzBjlk+rSA0IGvPIJIeEhsyn4CEUdas0
P58Ezev0IdfhQa7dhRybrIOhS0j+HVXztfR7L9yyHW/cvgszBu7F/PsO4vOH
lM87Ouwo4l85ipSxx5A7/SjK5x5F4xKmgKuPILD9CNVD1Rynas4fYE9yn/IL
mdvQlrlZpaRSAVbVBKw6eFo/VhNWH5C/NWX0ML1K+q+RQoS1A6WdaKmdPyvt
BBR3AlrSPq0ZUT00UjsGhyK1I9qZGcU1tCPaVEc8HJRPlV0hlDqDVI9STSE7
hAWdXuQ73MhzOKXBKbX8mipZKZkzvP9WvH7bTky9aw/m3nsASx9UXu7gEKrl
5SO4MvYI8qYfQcW8I2j67DC6vj6Mnu1UyYGDVAtVErePnfw9cp/OjM1/Mr3b
/d9RI7qaw99afGUcwtBIVC91XO3L+pqqkPBrdfw7goHe6vBrVQiyXEsdBmFE
O9Ol+SPUYYyga1UIlYhnteohfwgVriDKiVKnijLFXT4UdXlQ2OlCgUNVism1
OZDTYYtgi1DLChmAhvbbglG3bsdbd+7G7Hv2YfEDKojsG3QEF0YepjM7jPwZ
h1A57xCaPzuErjUHEdxBlRygSk5QJReUSjzpW2BP3/jPJlEe/n5qsRoc7aUW
4b6cMpBE9neN6BKhEdHELxdsU3whilOrpY/Qie4fGyS52oVFasXoQ1lohcZB
vehj1XuNJ+ghaiWESmqjggcsd8reLEq6vdSKG0WdThRqjeTbHcizKY2o7OlX
1MZq5mub8cqAbZh4xy68d89eLHxAhYk9zx5G3IhDSB13EAVvH0TV/INoWXoA
3WsOUBvUxEFq4uQeIH6XbO9K24iO9HWq1yOFarUE6R+urQ45OUbGlV7eKhzg
v+mjepFC+CihBf4OmFoQSzUCxpClIIdQgyaH2Q2NVMPVPSBjTFGMMxmPl0Qb
+QCSKqijCmrcQaqhB1WugDmLpYwqKKUKREmk4k5VJqbAbke+rUP8rR6u/dJ0
VSMGbMWbd+zAzLv3MMDvVwMNTx/C+RcPIk1oYMYBamA/Wpfth3PtPoR2UvoH
Kf1Tu4GEnSpypK7/nemirBY1WM3h1cK3Gia+L5ILQgVymNagwbfpoI9QgVh+
GKZCpAL6CA3wwBEOKsooWGSkw2Y0j5B/i5Z9k3wAHKL8g5R/D+Xfg2qXMv0K
pw/l3R6Udbko/27KX8m+iLIvpOwLOtp6y385sYYRfDMj+HZG8F348D4ViXc+
dRBnXziAtLEHUDhjP6rnUf5L98G1di+wizhM2Z/eCSRuVyEidc3fm8Y/yEKg
v7m2/K2+6iV/t5K/Gq2JNkdrIFNb/u4blvsNptxlomskucrwRbVCKe4IH6SF
/5uw4CMepZgD6r4QBR9EI3evJ+rYmal1q8o3VU4vKp1uVHS7UE6hl3Wq99cW
O2wUfDsFL1ew9zeFvkxmt8P7b2J83sb4vJPxWTn1HU8ewJnn9yN97H4UTt+P
mnnsqn+2F641Qug0+CMU+BklcG/KetiurPq1KfSh30/oVnxQQtfLv8SbgQwY
Ajd6FmFD7yPkrXcxYnGExEW3QhRKlW7IovdnPtiKlLpo00KJN1PiTTxIIw/S
4PFT6qooZ43Lg2pKvLLbiYquLkpdSbyUEi+hxIso8cKOZrFN1dL5BSX+FUPv
RobeLQy9Oxh6d8tdtj2+H6eH7UPGG/tQNH0faubulRJ3r6G0d9HEj24Hzm5V
Tv7y139rupjnLcRn5Ue0tKXrj3iqcF0vGfeSbYQx95XGHCHaPkK2bBbRadPS
VRowhrIi+9Z2v1Ei5KdooUSbKdEm7thIidZridZSojVOF6op0aruLlRqiZY5
OlBqb0OJrVVpaoApzy8ZPNczeG5m8NyG9+7ehaX37ZU7nXpur5LntL2onbsH
7Uv2wLuGsty9i/Lcyv7YZmUGl1f+zLTekd9RnroOpFUX7V4lY5VLenG1MJXI
I3NGv5QeZUnJGF1goxscOTAopekPwUHYCZtflU5u8wXR6u1ReUlYMstkojdi
wCYGta0Majuw5F5lbSeH7kFm7F4UT9uD2jl70LFkNwJrKZXd5PWxLewKbVQx
+PLy8FSl1yxu1WotlJaM1UBQWDJ9TaGIaQ76XiMjVcSwQB8hFFHHQTfrNV5K
EXQRkWKRKTVF0kYDa/WqgqDNHh+a3F6VuLncqHM6UevsRk13J6q7VIG5is52
lDvaUGZvQamtSV6nmnnxc0pykfSWL9yygSFqC0PUdnx6r0q6jg/eTWnuQcnU
3aibsxsdi3chuI6S3EPOHlM25ru4Wj0ykKR9/fuJ0moQ9D69LTIB7qsT4Kvk
qbKvf+k10mIQV6bwkcOYlJ+SaZAyDVKmqqdnox9t5w5tXj9aKcsWjxfNbvW+
twaXizJ1UqZdqKU8a7rUqzCqKM8KyrOc8iyzqcI5Je2yIokatBevv2PoH95/
PSPQJky7axsW3qPSqGODdiFrzG4l0w92wbFkJ4Lrd1Cm29gr3KSuO2nlDaZ1
jrOQ0a8stmmR/uEqPxghSL/Rk9C+MdCrNxHVJ+z//kmKUQZBY2yRonMRToqt
mzDEKPsUbNzBhu0UYRtF2EoRtmgRNlKEDa5u1FOEdd0O1GoRVlOElY5WVFCE
5VqEpe21KGmrQS8pLmVUWceoshFT7tyCT+5WsflozC5kvL4LpVN2of6Dnej+
bAelSKvcQ+93XHHcnbSirynFiRYSs+qhaSlazWFQJei07PwwofvWMmxEyjNa
ds/+SVqmZEogRHGG4KEY3RSdi3AyZ+0murQoHRSlnWLs8PrQTjG2eTxo1eVP
m2iJjRRlg7MT9RRlXbeqlFfT2YYqirLS3kxxqhJPZRRlqRLl7aYolzCgrGFA
2YC37tiMjwZuk02PPLMT6aN2UpQ70TB7BzzLtiO4gca4l+7y+Ablq5OWS3pP
/n5StJoWdq9SiRDadUqEAfTqUkVL4f3RHP7xU2RSdH4huiBF1yMLhEvR+dQY
QafPDwdFZvN60UGRtXtU1dhWt0uLrguNFFtDt52iU2KrpdhqKLYqRzNFp8RW
3lFL0VVTdFXyCsOy+1D2ZkcMWIdJt2/Eh3dtke0PP70Daa/tQNnkHWj+YDv8
n29DaANNcO9m4MR6LbsvZljIwWrURovNak5lL6+opBYlM8NoKbQ/mm/3CPDT
T1H5KCqveAsBxeSWNdUDcPpUL6ZLFJSmuOwUl42i6vC4KTIXReZUqSHF1eR0
oJHiaujuQH1XuxZZC6opriqKq9KmKi2VU1xlbbJkXpSawvVT6fteuGUtJty2
AfPuVHHi4FPbkfrqdopqO9rmbkfgi60IbaSJ7d3Ejv5alVxdXBb19neUlZrO
bjmDXcpK14UMyQARolCCWkBCUAG/ekWDzy8KzvdQSAElJC2gbp8PXRSOw+uB
ncKxER0UULsWUKurEy0UULPTRiF1oEELqI4CqqGAqimgai2gCgqonAIqay2P
ENJPZBozvP8avHnresy9Qzn+A09uw5WXt6P8re2wz9uGni+2UEi0pX0bKaQ1
os1Mixu2GpPV8vmTkoUx7KE6AzQwCiGkBSLfDUNhBCgIP+GjIEQVfo/fD7dP
dcGcFEg3BdJFgTgoDDuFYfM40eFWwz9tFEir006h2NBMgTR2q8KH9RRInaMJ
tfYG1GiBVFIgFRRIuRbIXdr2Y27+lL5+NcYOWIsPbt9gzIbFfuWD/PHLv+/N
Wz02vz8shj8gxNsOEj28bXX7Ad6+n7fvh0ffusvnhVNWonaji7ft4G3bCZu+
9XaXA2289Vbeekt3O5r0rTd0NqOet17naODtq3JlVR3VvP1K3n65yvbvjLjC
mJtn61gift+AqmGxyHwkFucHxGKPfnHOPOL1iPd8+OO/MO/sHYu7/bnFNi0c
q7faRdjIbymUAIUSoFD8FIoPXp/qyrh9HrgoECcF0u11oZPCcHi6Ydflijso
kHaXjULpQCsF0qIF0kiBNHQ2USgNqNMCqaZAqtor1f3IJ0XygtQMBtlCquCd
WHSMjUX187HIeiwWcbfGYq9+jdAcYlT4rbS++GXm3VhZy88stmmB/LvFV3qm
ozj2L+HzqTTbQwG4efMu3rzT60Q3b76TcGgB2CiADgqgnQJoc7ZTCKrCXlNX
M4XQiAYKoN5eZ7xBW/wYM6Zkb1qGWtWt/bE64fuxsE+IRe2Lsch+PBYXbo/F
Pv2GwNnEq/oVGDH6jYHvW9yJ1TNQfeP/obRuzPhRa79vgpO31OXpQqdbdVXt
LlWdt4O31e5sQ5u+reauJjR1NkopXW9xlnDZvBsj7sk3JxaOt2LRMDIWOU/E
Iv6OWOzXOn2feOV/d09WUy7kHPabxNF+aPHtf5iXqabP3KTC6fxYdE6NReOr
sch/KhYJd8bioH6T1bu9L3G2xUGtZgboK7R6l5ZVHz38XOhnYWO8DkXP8mIG
xuKQfvvPO4ZXmPMdL6OPuoz/svjK6jL+aIpHDhrIuQBzv9+p5FuEpJ29bNHo
H80TbLb41mpOjD5sP4uvRlhs+40pyO0W31rNmdIn6P8dT/BL8w72WHxrtXpG
n+AWi6+sThAezNn//U4gh076XGsU6EemYA5bfGvFFX3Y2yy+esliW7gze+I7
nuBv1Ams3mxidYJo8wRnLL698donsJqcIE9wndh0/vsdTAZzKWUr5V2w2Ga1
4k4fbKDFVy9YbIu32GZVK1If1uppv9VI6/c87D0WXw232JZgsc0qZujDWlV9
H2axLfFah/0bselv1F/yiPeJD6kjq+MkWWy7zvI4D1i0vHod//c74oMWLa2q
TVy02NbX8ogPWbS0enCUbLEt2vKID5vSszrOJYttfSyP86hFy2f+V0e0Kp5q
Ve3qsvx9XeQ2+RMr1yTIQ1k9WLZ63pnyLYfSV/WEKa+/WhwgVf7u2+sAxm1F
RVntYXVp334Uqwu3klXaVdsibsJKjFYKTDdvVu/4jLnhOzW3qtljZcIZ4vff
ROxoZYtWbJKS6huxoxW9rIh9ydxRP2waYl67VfNEs7muKPmcRSMr13ZB/Jab
VLpj6eusXO1Z84yqf2Ppe61c/0lzRzWMZxkLrELRUXNH9QRUxSYpEqvmB83m
6rmSZRS3Csb7TJGotSeWeZFVmrDLPKMaTrNMaq0SmG3mjmr4IOpl886smm8y
m6upylGvWjSySvDWmTuqt2tGWT2Gsko9V5s7qsNGjbJoZJUUf2XKUgksarR5
Z1bNvzDPo0ZoosZYNLLqPnxm7qiMPCrWopFV92eRuaOib9QbFo2senYfmTsq
TxM11rwzq+bzTUGoIrFRb1o0shoO+MA8j3KKUeMtGlkNrLxn7qicVdQEi0ZW
w1VvmzsqJxI10byzP1s0n2Y2V7li1FsWjazGl98yd1Q8ibIa6rcaz59gylLZ
b9QUi0ZWj1PGmmdUDw2jplo0slpw9rq541i14zRTJFbNXzWbK5lHWY3GWz3T
HWHuqGRhOTRt9Zj8BVMk09WOViNzVjMHnzPPqPZQI1jyzqyaDzKbq8ERZWVX
NbKaoPK0ueMctaPV4IrV3IAnzB0/VDvOsmhk9bz3EXPHT9SOs807s2oeXmC8
WDWfY9HI6qnAveZ5lqodrYYorEaM7zJ3/FLtOM+ikdVoaniR1kq143zzzqya
9zebr1HNF1g0shpD+W9TJBvUjh9ZNLIaJflP84xqXCXqY4tGVqMffzF3VOMl
UZ9YNLpmTRC5426140JTJFbN/2A2V6MaUZ9aNLLqKf/W3FGNW0Qttmhk1WkN
1907rnZcYtHoeottvzTPeErt+Jl5Z1bNf2Y2P6eaL7NoZFWX6SZzR9UPj/pc
flj3NcLDN6prqAL3N3sE4aobqucS9aW5oa95CNUPiFohPuTpstSGqL/5f6aD
G0o=\
\>"]],

Cell[BoxData[
 Graphics3DBox[GraphicsComplex3DBox[CompressedData["
1:eJyUnXdcj9/7+Ns7lYYWlYpCVnueU9FU0RBZISOUlb0iK7LK3isjKkJSuO9Q
ViQ7JaFBKkWk/fPhvs797vjef/z6p8fj+TiPM65zrXOd+3XfBpNm+08RExER
CZMRERH//d9q6c/c2UW56O42ac0WA1n2XlLYyehZ/lhvdOGByKKXhO9iu2sP
ujsUx2fqJMUbvSfcMXrzm+gOO7zznpdUZFEF4UuehHnPOzkQ7365ZJJnfDXh
eRePOK4IMcLD5gVOiDeqJzxaUm5OqYc29mmaqSgi0kC4Nruux1ttdewbHZMV
UfST8MqJG5bpFHXDftIHwovSmwhvH50av/K1Ph6+Na2bZ3wr4UG+zno+EqZ4
hPqDnPSIDsJblk0Q7d5jMDZ9XGcbbySKga/+1TLzbD9bnLSjVdkzXozwS8dj
OqLzMe4TJPOpo0Oc8CEHhzQ/uzwUgzzXK/a1fbVJku3Xa5jKr3BensBnm2/b
d3YjL0/g31ecZzNP2RJ5AtdTWBoe1KUfkSfwT3snHjq/qRuRJ/CJvVzfDLh7
D4E8gace9Kvem6vAgjyB2/hdHZbp3I0FeQIPOxo3NSVZmwV5Al9SNPCYsr0W
C/IEfrCf1s0JAaosyBP4zZvDlERjxViQJ3CNrAuiewq/IZAn8NEvHMVGzdYg
8hy62Tfk0ndRNnHnB8ZwBi9P4Cky+f0OqfLyBC663FYlrMKKyBM4WrDiDZIz
IPIELjHe96lfmBwL48p0LfvZ41ors23DktjhK/hxgTtY5+2rEOXHBS56NMFR
fLclGRf4k5mVfUr7qpNxgQ/7/nrf3pCebGf9+cH0OjZ6+cPztP78YOZsNJrw
lKH15wezTnLb1tx8a0p/fjBD1C39fdfpU/rzg5H7OGB6Tok6td5qxvLENBOz
r/R6q5kz8UlZt3q7U+utZlYciM183tORWm81s6Rbj8HpLwZS661m+ovOen03
VJfoLfDGngeNxrysZ0Bvgaeqvlo7J1Wfmmcxk1ukPM+qTwA1z2JmbMy1luOx
HtQ8i5ndHzeEPwt0puZZzGx/3WKgLG9HzbOYqT2GWmMrLah5FjN68ipnp1oP
xp3nWcwMzVRLbo8YRPwVcNGPq3LG/m4P9gV816KK0aPHWRB/BXzvoIp5zZnW
xF8Bl8g1CC21dCD+CnhrdHSjx1tM/BVpv2HT6Z7dhxB/BVyldPDbG8/diX2J
cH9jbCYsLXXm5Qnc8MtUtwu6nkSewAOaP2h1rHIh8gSeFOaeGNnsSORJ+t8S
0nTttR2RJ/CEkZaLBifYEXkCXzB1+YmBhxyIPIH7LU47NGEEJvIk4853Diiy
ciXyBK4hlrlwa7UbkSdwlZU1AzyneBN5AletvDvvtPdwIk/ggbcvBx9yDCDy
BO7iiXadWjcSU/qJBPQTCegnEtBPJKCfSEA/kYB+IgH9RAL6iQT0EwnoJxLQ
TySgn0hAPxGtn5wfQAJ+CQn4JSTgl5CAX0ICfgkJ+CVE+yXOryIBv40E/DYS
8NtIwG+j/9tvtyKBOIUE4hQSiFNIIE4hOk5xcRMLxGUsEJexQFzGAnEZ03GZ
yxOwQH6FBfIrLJBfYYH8CgvkV1ggv8IC+RUWyK+wQH6FBfIrLJBfYYH8Cgvk
V5jOr7g8Fgvk/1gg/8cC+T8WyP+xQP6PBfJ/LJD/Y4H8Hwvk/1gg/8cC+T8W
yP+xQP6PIf/fM26H8tWIr+iU7z6T8JHSLF54z1/zhDbOswy18oz/RviyrK0L
HiNF/Pj6orL0iB+EH5oZavdroiR+7Lot3sjzF+HuLga/ju+Sx08enMLxRi2E
15zaobnGvht+MuJmbUdHG+Gj3M+9H+9qiMOrZzxOjxDBwEeEKnzQOWuGq1IX
JkYUiRI+cUFBzI6RlmT+U/Ouew5lxNnmqP1ZHfmSLMwf+Hn3r2aXkgxZaP9X
r8qZGw4rPMxtepP1Av/6OGx3nzm6ZL3At0x5b/3YQImsF7iEXurWEN0WBOsF
LuNX/8VJ8SWC9QKXLjUwVP1YwMB6gdvuqFgYLFHAwHqB+zxcbl0Q+RzNmL9m
uZGnOOF5gw3NNj/6iWBdf/1eHjMmfcp+v1gbsi7gRVMUxx28Z0PWBbxFc0Zi
s4I9WRfwcJsO1VhVRPYR+K81m/tVBruQfQR+zTTCYsz7oWQfga+4cUDulbYX
2Ufg4+tPRpS3+GJYF/AhldsbxJA/3uU36XJR+mfoH92ze9NrbaYdptaLBNaL
BNaLBNaLBNaLYL0wH07+qOxgQNzL/EGY0iskoFdIQK+QgF4hAb1CAnqFBPQK
CegVEtArROvV37hWj9TmnevCNKrT9oXBvii/gQX8BhbwG1jAb2ABv4EF/AYW
8BsY/AasF3jqunB8TduR7C/4GSf96UN7W5gQDv7E9LipVI9ATWrfJdkpa8QP
+g6WIvsO9ZZvGw+JMMc1KH2QZEepuDsrJ7YzIB9oP6r+/Zy7cXwcgflk97a/
2/pUitIfSXb8ze3yAXGqJF5D++B+czYpZKuQ+AK8Ft3vrdGvB4kvwF0LtBy3
6puQ+ALc8Piz5K3Vg2i5sSA3iC/Amcnbb5lew0Ruf9fVxKifOXul0fQXA5zT
KyZ+0KLjk7d2w5S+MaBvCc7mo0REyoj/dJmx7N62KDvaHhmwx855UTkzoeeF
sVer+1F5UTnjpySxuP+YnrhzXlTOxCT4Rzyfzcsf+JuPJsNEZkniznlRObO9
W/UdxTU1qHNeVM5siD/rM/Z0EtM5Lypn7HMv1bW7vGQ650W//b/pmtgQw0Sm
c15UzuzN3HbQrOozAjmAn5TrtsHqjgKm/SQDfpJqj6B95zw5j9Eb1SR7ycuW
9APnxFPy0sezRB2o80Uec0VT+1TpJBuyX9C+Rim7RXaKHXWOy2PU9Lc3iafa
Ev2H9u3uKQfCA+2p810eU3xse3bvIgei59B+R8y0jBlhTtS5L48xvfdqcPxr
TPwJtD+jbtOkftaZOg/mMWv9hzZ2SA4hfgbax2DZtn2/hlDnxDwm2utDUPIn
dzreIYh3nc+PeUzi7klX3i4cRsdBBHGw87kyjzk55a7G7ufD6fiIID52Pm/m
MefCryRXXw+g4yaCuEnZC6LtBc6tTUpZ57f0sKbiaTFKuCwzMdHbnIqDxejH
kbCJipWWlByK0eiu9gXdX9pS6y1G1eM2rhB/7UStqxgtaLhU/znChV4X+r/X
VYyefZBUdK8aStsvErBfJGC/SMB+kYD9IgH7RQL2iwTsF4H9UvkqhnyVii8Y
4gvYKfCes3YWLCj5iUAOwDeOWJNx+LUWS+XzGPJ5aA/caNSr+X1iVYncgPvr
XzE4PU+ajl8Y4hcVjzAdj6A9xC8qHmGBeIQF4hEWiEcY4hHIGbheYvC0riq2
dDzCEI9Ar2CeTEq34w39XKk4IslmeMZoB1sY0u3Z/7v9D2ad/biT3q3fUedz
ejkzSiet5vMtul6Rxwy2iT3a87sDsVPwP0pZO5ZXzMfEvoAPO5c10VrFk9gX
cNkYt+0nK32IfQEPv3HAMP3aCDJ/4FWPVGWlXwVScaEYzSyU9Zd/6kjFX1Gc
8q7p9L4BBizoIcT3pK3v5Gep9aT1ihXQKxb0itovFvaLkg8C+VBxCkGcouIR
gnhExR0EcYeKLwjiCxVHEMQRKl4giBdUXEAQFyj/j8D/U34egZ+P61ZxzMjz
O9Lo/2Hg0TlSrJVh8s8e1mVo6+E2v3ijn4Rv8/WzvFLziYnb/vh7ekQdN+51
xqHiVW33ClsM/K++vUAtXvr54d8t8fbz/c5HFLUQnqIif7f/WYS3mw8JKUpv
J9zNtGH/zDcu2POt2Vqj+3BeeIFazbudG7vCDT84ajumyEqM8LEHxx2IueKF
YZ5Ws4frD3aQwfHb1Bzq1qtihcA3DyKK6oGzTTMPaQSN0CDrBX6/dWiI0gy+
PazXTjxssklTB+pSVL+4KL2BtH9z8lCXgvVd6XFZGBfaQz8yA9Irtxs+ZYD/
rJ7v3CVRgj0o/b2/rnZPVmP/OlsRkVoiz4m1ZXf9dOywWtzIt0aen4CjrqqW
mhf3OGCqPYL21L4g2BdoD3LL7ZXtL3PXiqwX2s9c59/F2NOOyAf467hixzBr
e7Je4AejvNNvbHXCW43V2zs6fhEudXlgpMJrZ7LvwLWXdzu+zHYoVv6s/yI9
opnMZ3ZC+4Qleo6YkjMGOcN8wO9tVLzwa8UhdRIXQP6vvQ+GFO9XI/OE9oPv
/MgSWapB4gK0Vx92088xryuRD/gltdUT7m6Ppc/115nUcW5516ttaY6Adz7v
X0dPZNf135ZqR/SctH/fLBs6zhMrz7GJMfJsI3I4VbUuy8PVmeg/tJ9/32M0
tvXFsS2nNT278naxO3Dt0Yd7hxC7gPaTVDMe7v8wAssxl752rBIl7YOlRQ0t
NnjgTWuY3PQa3o6kLX8t2yntQ+QP8Sj1894ZCRrqtNwwyI1qz0J7r7Chg+NP
imOQs251djdk4Yo1VCM3xxt9IfJctqBMJ7HJjuYIOOgz7MvkaysaKqb/o58M
6CdwaL+wvlhryad/9JYhestxaJ8RPfKh5gJE6zMD+gwc2r/em+AWEu5C6zkD
eg4c2l99kNo0tXoorQ8M6ANwaN89Ub/rVEsvWh8Y0Afg0D5dIdC1xNaP1gcG
9AE4tJ+7dKxXw2J/sl9k/q8eftrRFkhzBLxznnwdnYv58NG7IIiuV2CoV1Dx
GkO8pvwwBj9M2S8G+6X0CoNeda5TSbIGm5INNh/QYjvXqSTZOP1VOwo2arOd
606S7AJjrfGT5CuYznW5YiZ7qskj25ODcOf6fzmTrSs1tcFDlD4XMHAu6OwH
ipFrnJ+ExMFBVN2vGEH/net+xejaeY2xUwzMKT9TjX6aW2crZUhR/Vcj62Ei
U+z9VNnOdTNJHPH685I+9nK4yyTZ3p7xjSQehbwPrS8fWM2AHwa+JFWz2NJ9
CwL5gF2/RI0pRnaOmMrzWcjzO9f9JNka20mbFj7RoOfDwnyodTGwLurcx8C5
j1ovA+ul5MyAnMEv/c0b3zOzBq+4c+l5L1rODMiZOlcycK6k8hkG8hmIm8B3
yZ2/vjPJkugz8CW9qgdvfGdJ5gM8x7iiXXGjFdFz4MNV04+3HLCm+0fQP9UP
gn5gf4HrhjmZpqrZkn44OaCtx25ZyWzsQ8sHgXxgPsAvdpvb/UGrMekf+GzR
Y/tEbhrTdoHALsBOof3rgEdKX1ttyHyMvEpnGJjUoenfRLp9KdVnqTokpuuQ
wKGuSNk7FrB3DPZO6ScG/aTyXgx5L5W/YcjfqHwYQz5M2RcG+4J4AXxR4J6j
mps+0naHwe4gXgCXGFRp1dv/K6L6YaEfqj0L7SGvAP7ANn+vlakYiS/AA8RH
5bZIKJE8AbjqIuOx8eLGhEMcF+3pn5HiaEvyB2gfvy1t99exA8m+A9+ubTh9
zWVz6j66nrGUqNpbd+oCgryL0wdGxe2XzIeztahzXaiaEdk+4Lvb/N50vYiB
ehHkD2BH2xc03Q+xsqHOa9eZZ5pXYtSj6Hwjj+m3ZsSv0V/+yZMZyJOpPJyB
PBw4xNNQy3Evun9woPNqBvLqzjyP2eSWlCS6zobKZ36fx9X9Ekf1syV2Cv2c
iFnmlXjKgeJ5DKP5tVucH98/zGfr4fw0iw92dF7KQF7aOS/KY+THnlo7t8Ke
2Du0nzKjW+66KEz7GQb8DDVPBPMEvYX2csWZx9Oq7aj8Ko8Z/+GwU0sfTM4F
MO54w6Jl52e70ucFhpwXOs8TwTyp8yZDzpud8rQ8pndd/A4LU1eSh8O4q1Ys
G1ho7k7PB8F8IA+H9rEZno+KLnsTewFu3KfX5oKo4cRegEdmo+NHpwTQeTgD
eTiVXzGQX4F9QfsGjdrFd5b7UXlaHtP87Pi5uBZ/uj2C9tQ9EYZ7Ioh34H8O
961/ebKwC32OxnCOps7LGM7LUPeA9rfPd681zOTPcZAHnjCYeWjlW1n6HIfh
HEf5MSzgxzD4MZAn9GP0YnRp2GtM+ysM/grkDO3dYr58SJk7hPZjGPwYcJh/
8ZnWvEIHRDjkS7H6I24fmTmE+AfYr4rHvSc1BNvR+oZA3yi9QgJ6hQT0CoFe
QXyE+cTJhI18UqND7AX8ef12iy7lfnwdFXhrZIB47iU1Wj4syKez/rxgshXv
fKv2sqLqEnlMcv21w3EvbKj7rxfMVg2tHc3hvN8Gf2X36F2ybpA9kSdwLdms
2Mvngug6AIY6ACV/DPLv7p2EEowKSN3PsEe0a+FXb/LcDvBfkW+nZ830xxaz
7s7YaZRN4mPd3mcf7+4JInU54I9c9Ywev/mdr3F1OeCOcm1DRo1uQnDOAl6z
4+VPyz196PyKgfyKypcYyJeofBJBPknljQjyRsrfIvC3YNd/5fMZDW4z1S9Z
q0HJ8zN6Xr4s2/fNbabz+eszeqXvmb2zUpWF/oHf8PUZ9apnTxbWC3riXS+v
cnuYI/EPUO8aXCv1s3CNCkvNh4H5gP6AHE5khX+6nT6QnicD86TyWwbyW2r+
jMD8GZg/ld8ykN+C/wdul5TdXve+F6buixHcF1N5DhLIcxDkOZR8MMiHqhNi
qBPCPEFvI7rUOd7JkyH7DvJfnVGd8+qhNuHQftq8pfLFJkrkvAP+4cWMXrbN
sUZkvdBP7qUhz7yi9AmHfqJ7b1qR6qtG4im0fzZOxmiqtxHh0P7C17Aez9dp
k3sEGNf4yZEHc537E38I/SwJ3quaVWZCOPTzJWfF4JkaBsT/Q/s+sbfNrtj1
Jxzar6pYcNntoDHu/PyJJLu52C52yz5FFjjMxyTqhrPaYkvih6F/e63khc5G
gwkHu/ZNeHDUs083wmHcrlpflM7l9yH1GehnfsbXiqa1loRDP4dyjW4+FtUn
HPo56Diw1HzkQOL/gduuTzAP3/NPPGIhHoFfBT0/ZdhsbL7KlMQj0Ofg/iFV
Ro5WeGRGxyMjzxrOb+QwM3Qk1U8xtoT/bV/AlJnI7K83tqHuO64zehNtf6yQ
tKPysTxGNTD459Qqvq4L/tzR9tzPFXMdqfwqj+k/WeOKZ7wz6QfaLzgcWhDw
E9P3vAzc81J1VAbqqJ3jbB6T4JFkqFM7hIxL6mZZyRGjVYbQ9xEM3Ed0rtfl
MbG9hvvufedG3y8zcL9M1WkZqNN2ju95zPd9NhcWtXrQ9x0M3Hd0rvv9ls+M
ISbJrt70/TUD99dUvZeBem/n/CGP0X91t4fvZR/6PoWB+5TO9cM8xj54tmpu
LzrfyGO0tfoEjtowgs4/EeSf4PfAj9Xsy9Ca4d2OqLiMBeIyFojLGOIy5CEQ
94fvvuN8uLs+iXeQ1/18sUVp2RQdEo+g/y/34pbvKlCm8yUskC9hyJcoP4wF
/DAW8MNYwA9jAT+MBfwwFvDDWMAPYwE/jAX8MBbww1jAD2MBP4xpPwzjgr+l
/DMG/0z5W0z7WxiX9s8wLu2HoR/a30I/tH+GfsAPU3VRDHVRqp6MoZ5M1VWw
QF0FQ12F8vMY/DyVT2LIJ6m8C0PeBRz6yRENPvPa1JrYL3BkodJFXcGeqm/k
MZcj9XdlZNmTfQc/abxugN2HX/w5BfhqO2v9m0eHkfkDf5RcXl/TwfsN4EMU
G0pOSQfil8vkE4vSa0l8GcF+WeR4wZrYO8TNLT7Xd8T/tnfQE4iba+yLEhzn
6pB4BHKo+aBdWxivSeW9svjsxWdTBv3QJfYO7YcoPNS/MkqT2CPwnPsL3Ae4
9yT2ApzZOfFK1OK+ZD7Adz8SQ2vumxN9AJ4amPdorZ09OY9A/fyBSt7d2bd5
vwd8QXt8XuZ03u9B/rzklPL3m3uDSD+Qt1ToSv4MaPTGNhuNDb3j8/j7aKNB
er71ftS5QJJN3FMetXCYNtu5TiLJHnk55bGzlDZLzRPDPIGDnmcw5R5qxfy4
oJ8X7xkb7//sR7dn6fawrktpC2UuvPXD+Q0Vu2feyyTt/ygLOwrPaZ3Ssas4
h/zOFPjTPq5jtxjXdeYiRizUH6qXrH6l4StBOJxz229v6mH9ledwvvtctsJ/
Uh9JwuF8Z5u8KHiAJc/huYvvUWWrTprwHJ67CBgw+6SWCs/huYv3xgWpJQ38
uHC+1u8b9tTxFc9rz5foLX6XA78bYmC9l1fO0jtSkUOe8wFuaDX83am6HL5e
yvEAqSrb/U05JF8CDnJIOrdn7rSrVQwth4Mik84n6X4mHORwdPeQoZMtPhEO
coh+MmuhZ1ol4SCHXu/WW8XN4jnIoZV5YuXkzXOQw4iUgn0WmOffUyf8Phvm
EP8jsC4kIAfCKbkRDn5jc2tI/a3jUDfl9Wfr3J3vIxJrCKf2hfRD6ScGvnzh
uJqy7nWd+e9+KD3H9Hw26cp7KRaJkfbrTN31b97JJH4M2l88oT1sb34manHu
/zR3tjgLfE16WvC9c3XIYNxyvRWbxYhebdN89Wf+diFJk9xl2og+xPiF/ZHP
87YRM9lXvF7F6nv+kedhh+dtJ4bVEF7pf1Ys9+J3VBSd9SLQpZbs1yCf8j/7
8ni96+HPz9+S9hLS4//sY/Lafe7jo3YQXnTly5/2zUlxfoGHiog8B3YP+jPu
ptktX/cZ8/vYuEDlYUv0T2TX1m/Hym9VZF+aiyNtbLs0oYGDZCqXhH8mfN3a
8Z4xqS3IMNI2zWHoJ8LF0uMeoMh25DK44on4lUrCj/vIizw/KIKTP36IXxbG
85C1hnXLpMTwB8+7k1PteX4lK03j0DxxvL8kqoHty/PpJfP/yHOZiKx0rSOv
b7s0Kv/IX/xJz80/w3n9ET0V8Ud/AtR3Dz73kNef4UuUslf/3t++h2Vbs7tI
EP5NKT7gC/qJovNC2mbelSB6cnrKJde48U1obFWjY4mOJOHPQo/EXXNvRU26
53SMzXieKzdt9jvtDuRbe8/7Rk+er+p28ZnLNxFsPyv71hQFnrt4HvlkGiSG
65xUjtrW8+POvzBmU0K6OI4c0OuR71OeB2XeP1idk4l2rN86wDhRmsw/ofT5
S8U139DlX59WvEsSJ/o5S3u9o15BA1r0c/wXhbW8P6TWSzg1f8Kda5xFtDM6
0NVPGQ/HmvGcWhfhdTvq7JcHiOIbYczdWjWeU+sl/Me4s5b38sRwcnDtzqeN
PD+Xf/Jtsnsjapgduat9L+9XHfRXb70+vxmtkmvadEWc96uUfhJuGxh+PHRp
G+qlFvZ2VR+eU3pLuPPmFM1YKxFsZLY5ZOt/OKXPhFuYVkc4JYniPtEbv3kv
4Tml54RXl7A+idriuF1nfFf38Tyn9J9wSg7ELig5EE6tl3BqXUhg/khgnoQ7
Oq9XzBT5htqUFj0pWVdHOOXHCKf0EwP3YI9o9dvzDU1X9g41uMZzSm8Jp/SQ
cErfCKf0ivDdoXeWe1pkorijBU2X90n/1bffdgT340WPxQxSL/B6WFOobuh4
iv+9IfAHyz+ds1lQi9DQGetc74gQLnavbpuDXg3anHBultOMNrKPESMSLup/
rUZOVxvVooa0Ep5mqOa6+lUNUveWObXOsJFw2U/XJ22zqkMm+V/rT1l8J3zm
8RE2cW31KMvsQ8T7FXWEU/GX8JeRAW2aVXXkvhg4FZcJp/IZso9UPkM4lc8Q
TuUzhFP5DOFUPkM4JR/CKXny8aiz/Amn9ovoAxXfCYd7tHvpa54OSef1k8qH
Caf0hHAqTyacypMJp/Jkwqk8mXAqTyacypMJF5MxWDD3t/6f75llrq3KxxEq
L2KBD3na7+yuz9Wd8+ff/Uw80PVYyNbazvnzbw51pO8Z++K15zYQTvWD6Pbr
Z96cEhPJ53Wi1guuHI5tQI6OVnMsZ/H2GK1+ZJG2YyZCO+3Hu4hLkHlS+RtZ
F5xPjfJ9xOzV+XgE59Pb3u2JheY8h/PmYT2dluHiPKf04R8uN0RrRZIY7w+1
rwUbXL/c0Dl//s3Bz2iaT1FQq//Cc26eQ3I1sl7n8fZF2S/hlPz/kScnf8Kp
8xGRMzxX9uvMyDLNCp5T+TNZ74vpuTcD/BqRnH/2vcFN/L4Y2PWRuF/UiFL2
fGqcIcrLzWxyycxGsWbUPUShfHBfnr+JkS9sedWMDn6fprHvP+dEqA/IXXtV
+HYgz2X11uHxr1tRYW/ftJzBPH/0/BlyvdSG3lTbtU7/Tz/UuoT2i+gntV+E
U/vF8877JXT+IvKXic25MXtKPeoRXrA6eTi/jxHP67M9ejagCfPWr5o/peYf
PeHiEabH5fSZcEqfed5ZnlhgXDL/o/dklm34nWfCPcgf/NuOKL9B+HaDEGRl
nYmmx2sXjnvM1xmo+E7krysb+L7kwA80NXZiYPcCXv87svbLtFT/Qh1iz3rt
Ws3rf8+bb6RKLOqQ7pjdD6cM/E7429L3qt23i+Nnppbxi18L5s+sQHvCqXMQ
IzBPwqnzEeHU/Amn/BiZJ2VHhFN2RDhlR4RTdkQ4ZS+EU/ZCOPn90Q3tc9nd
eTui9AEL7DvhVD+kf8qvEn5drvnZLPNMdO9xxAG2RIboT/aZGx1fJjShrkdP
Oe39z3yOO6+tOHDiFzJLGhRiosXzG5K3TKw8WpHGj21p2f85p6T2/Rh5cEYL
ejNm0Mpn//Ebi8pdDUseZ3bO636P+3zUl9avv9cVkpEm5uLO6zPU/VKDHx5q
0eH7gbrfsTtqa/L+46+0ctIWKBo9IfH08JFnp2XW++AY6WnpKKuQ8AG987V7
p7kSDvW6HE3zje3BrvjnyS0tNmf59xzu9fkmoatkh/vmVuo8jeLfc9j17H3b
qeMHkfbQTwNrXvdprw1pD/zY3Bu+t1PNcGils8NM/IX0UxY2S1E1uDfh0P5j
mWS3u9N7YC8J3/5iUqQOzC4u+n598lc9wqG9qGKb6LBMUVymtuzm45n87+Vx
5I40acluWNPqRck060bCj6QWq45+r4nT3MRmWxzi3/sXorqhSe6oNjsseECH
iDj/3j+bfW8eu7/RYiumjd32aHo74Vpbrqzc8ESdxdfvKPlM4++jn9j3Gdg2
2hJvGVIUbL6ffx57gHilotI9e/wmr/6I1iP+/Yo1+t4OTvHOGPYR6qIWZrqL
1gf5kv0CPlUpUvPJaRcif+BtzS9dd+61JPIH/i6lMC+5iyGRM3D88ufCdqsP
DIwLedfhb2nBt8L4cYHb27e7O8/hxwU+sOnKx/s6FmRc4FHhk9p73dQi4wK/
l/plVPPIbkRvIa/riwMy3lX5Uvr5g9n/6lJrFzdXSt9+MLKzujfnTLWi9O0H
k1i2X/nRpZ6UXv1g3sxzEZvyRYztvN5qpt/G3Lm+j/yo9VYzZ+qOx5S2D6HW
W834XzCVcpN0oNZbzdSJHzi6L20Qtd5qJl62zSR+UU+it8D1y932+93sQJ3n
U8w0fnoe6+M/nJpPMfNkqvTVpGtu1HyKmasHqkru1mFqPsVMyN0ttS8T7aj5
FDPbv+3dtqDGkppPMRNUevpFkZI5sQvgVpaxnwe4W2CwC+Bm1T3yTolbY7AL
4OqBDks81toRfRbh/pLitlxcv5JfF/DI8iCJ5nnuZP7Av7tZvt462YnMH3jU
jbBuJ73tyTyBV0iGSUpru5J5An8RURj6ytANU3JGAnJGIGdKnqglLn/l1fh/
5IkE5IkE5IkE5IkE5IloeUKeL6C3SEBvkYDeIgG9RY+vDNxlfeEfvUW03sK5
QMB+kYD9IgH7RQL2i8aOU0mRCaXttxUJ+Csk4K+QgL9CAv4K0f4K7gUE/DMW
8M9YwD9jAf+MwT9T8RrT8Rq4QPzFdPwFruq1ViFK+Z94iiGeUvERj0yPejp/
/z/xEVtlufV7duOf+IghPlL5Ce42x/zEqOO+dH6CIT+h8hAskIdgyEOovAJD
XgHzB64/7JPErZP6xO6Ab+q9WXuga29id8BfS4XO1/s1gMxzeYr1oAI7GbZS
V7xX3np+npU3n80//liGPdzkuX3mU1syT2WfhFd+DyVZ16gHdgalvPyXjhug
bTBBiv3Ws7tjfIwBkX9ZxMOx375JsTcnzInsJadO5u9rNmGj6jlJNvTJT0kv
925E/tccWx6UOUmxCqfSUg4YfSR6Yt9vjH/yCQk2e23fxbM6eD085dC4c6W1
JBtYNSdRQYvXk/wH6b/6Woixay4nvFg+l9dD2yJ/+7a7YuwFo+NB0lvqiL1v
3/dhYMZiEfbl8Hm3bXz5fWw+u3J+rIIoq79VMTxmBT/ulEzt9JCjouwmif49
k3x4/dfdcdlc2a6NiaxtzN+gq03GrbtYnZE2sZ1xubpnROYYNaI/h/srnDS5
3cQcFG3zU7nEjzvPb4jpw6pmpo9hoXrlVX5c9znLUyK6tjJma7wbz4fy9r4/
rmXBPfmfzGbzFyrvJvN+JjLZvGWGeSMjtUlswZPuimRc3T4BFaU7vzGf5pQ+
9ljF+9s6r80zY65/Z56P7Ba1sJ7Xh5yZt+uMyxoYy/ql0wvMrMm4A5TXzRHN
qmEGXZr5uM2f19vqM0sdDSXrmIl5VnN29tIm+pB9P+1WTr96Zreyn1yKWVcy
HwtvixGDH1Uw2jID7h0YwMev4riTYxbpfmYm2RdOf3BhKBl3ZJdeVR+vlzDX
vSZXF2vx8euZR0xHevJ7pvLt2snPl5iTcVdu+i7b2vqRuRpbc9ZLrQ/RQ68/
83/LJNaOWaTZxZzYUcGfeb5nNvU9c7SspxmxoyXyho/kln9kxLTlLvTepEfi
V+jateeGvn/CZA6etfbwHH7+F6WnsPmrXjA6CYtjPknw+cCcD0r7e/c4ytTl
Te1+xI3PB9a2x+o7xGYyHrcL5ho22pF56pb9r/12RvnLrQsnJfl8IFxKyi5t
dTpTiSUGJO4ZSuYzQofZnZZ6F1W6/Ey3DOXnM860tdCh/DoyvFZmfb03P59M
9ePiIVfeoMSoilnxZbw8w+Oza/M1XqKI/YsOu+61JvPJVXVd4XC1CIWtzutW
52FJ5hO5fdL0NM1XKEGspuJ+vSOZz+t8A4PlHmXom1Fs8yhZfj4Dt17UsG56
jzR0CwpYaT4/ef+n/y9o5K0x360GDObt9+nTeY3TPqOKYydF9LuZkP4jqz0f
r/OvR7ODbceU2/D6vP+hiufHPnUoci5SWBLA5w+xQZc2rJaqRb375u2xc7In
487bGtJaLvsDGa1vuiwxn/cbhyN6LnL98B2FTlTVTB+XR84XdXVicY+if6H+
g2TZ7Qd5+9V98kCq7+hGdO7r6/7h7f+x39T41RsH/UQKHzdUfDDg84SGeNVM
M5tWdOphTYvYeN5v6M8rstis3ILOy+pPMtzH+415P7I81VM7UOvjsfLKs/hx
Dz+PuTNvQztafX1845b9/Lj3L3mjJxPa0Mmv4yUvT+X9RpZ3RZbdJVE8qbpL
2Ip3vN8YYe+1JFxPFDv4PBy1SuYH8cPbZ/VwfvtGDM84scBkkgjvH4zHrmmX
dxfDhwr2bZ2jya+r9dGt/eO9JHH7THG3hmF8vIi/0WvUlnQJ/G3DL5HMym7E
Tk2SN6lf7ymBPRYovj+TLcKCvt2s+fl5/wxJfPH+kGMj4nqwMJ+C2mY90XlS
WNGwY/noGH4+U0vGvx1QIolr1IrD9r3g44Lj8CNL1ryXwbd633a1duP91TMk
bn3RRwaf2JF79aFBL6LnHbOf3bspKotTUi4kpIzl42zCBOv1NREyWEditoXc
CGMy/+kDpjW8uybNyk70vbpjmzY5v/uunHbk9nppFk1+URHgpEx4e4+HF7v0
kmb3K+PxIQvk8ErjM74HChpQ5lbxDzu1Zdjpys5RYRNVCI/vMmC2Y7wU2zB1
hEKi6m0EfsnU74Cr7htpdtjKZJPQOFMM5/dt482Hb5gqzX4Lwuul9fsTfsOp
Q8TbTZqdUHg5YkVYP3Kub4nMjx/VLM16J3ycPU7PhvAR/SffXJImxR7S9zmR
Y9OX3i8W9gvW1aV1E3vkqzgbs7ytb9V4Axbab/njHyqZwEPmV8vkehI59M6b
rOY8rILxmbjjiGqzJuHlvt/GRdwvY1I32UmOytcncnih+LzH+gOfmMWlvRam
ev1ggFsqrgkwWfqBOXdsTkS/Y0bEb+9UMk88sa+SKW97OcJYzpDUN0z+5DPl
zJNlPQ7JjvnJAC/7o7flTKnUl6UO8ysRyMEqzn+7VssH5nhscrTPEhNS94jz
+rDu+blSZvrA6mhnxp7IR1XpfeHQxQVM7jSHJ49mWJN1bVa4Ozn3Zj4j49x0
IUXfhvB13UQ3Lbp0nykvmdx9g5YtWe9p2TtuNSueM3VOPe96D7Im/LYyDp28
kGVy9nZJvDrDgaxX/48cnjLJ0VdVLY2HkH2P/xPvHjHRB7yivl71JHzlH3/7
kHmwKTRhn7UX2fekP/HuGSPjHzirIJTn1xX+1/8txkVn0I6u/YeT9X6R/F88
ykVRKi5u3vq29LoQrIuSAwI5UOtCsC5KDgjkQMV9JBD3EcR9Sq8Q6BWlhwj0
kNIrBHpF6SECPaTyCiSQVyCBvAJBXkHpIQI9pPQWgd5S+okE9BPR+snlYwjy
Mcp+Mdgv5a8w+CvKv2Hwb5S/wuCvKP+Gwb+BHAx99yimP/3dfoSx5skgLdpf
YfBXlH/D4N8of4XBX1H+DYN/o/w/C/6filMsxClYL9RLu1xY9dBWs4WBeiz5
fVDd6NqwAmkiB2i/cJDx+NmjVEhcg/ZKkxx2/pynQvQE+MIO2wDp4TpkH6es
mvnCdKsMW6zvNT9OHdN5AhPVaLYuc5MGS+UtDOQtsO8PhlXVH838xtzxUdm8
KF6fhbi54bHa1OszvzAjulZITzjlQOdjDORj0F5u3xrNsoB3zKGPTLDPbkyd
x8uZVVpJZfPFBlLn8XJmx7Qgk5t9elHyLGdent/3Q9qvOyW3cqa/ml7POV27
kro38Jzlb4asnytOnevLGY8W/XdPHb+izuf6csbF+rR86fxM1PlcX85UGffT
Ejd6Rvw/8NvNmpaR5gXEvoBXapdaOk27h2BfgD/t3Wtxrl4dAvlIbR76YnSP
N4z1L/vFgVrOdL7NQL4N7dVsGhRMX55kBt3eNdepiwvNEXDqHIHgHEGNi2Dc
zvWfPKZxTWVUj3e2VB0sj5m5ZXS/9mg+HkG90S1hhv9EB3sif2jfXleStGey
I9kvaP8tqMhdepcjVSfMY/zapeRtWEzVCfOYaykTX7WNciV+IP+Pn7+DciK3
uR0sdafjFII4RcU1BHEN9gX6fz852mOn+wg6fiGIX1S8QxDvKD1HoOfUORTB
OZSyIwR2BPOE+qeq9ZmP41knMi7wBTt/NIm8c6bmX4xijkqPW3BxCG1HSMCO
kIAdIQE7QgJ2hATsCAnYERKwIyRgR0jAjhDYEaz35JfaFY/HiONRzwq/Vfuq
sVQ9B0M9Bzg8RyShaz3y+1EFIjfgfW7NsIxxVyBxDbjkRW9VpR89Wap+hb+N
k52efE+d9AP3ud/VJC+f1NIicgYu0f2V/0lXKfr+DtP3d+R3TFS8gPa3R02W
LOnN182gvUC8wHS8IO83ULGaZxtsR9/TYbin61xfLWc8J4RVLZ9pRdWT85jL
mQ+rXcIciZ6Dvd9dFJ7yTd+F6DnwwrZNW9Kf+BA9B37jRktQX8sR9L0P2nNa
etPMMj6OQByMiWeN9n8youXPgvxBziT+rh1UNt6jC70vLOwLJR/WNmxpaew4
O3q9CNZL+U80feub7P0N//hPRPtP4F1qbwz8dIPPb4F7ap6y2bvIjvaraMnN
K0HaM/7xn8i6W8NQjex//CfakvRuycpxrtQ9Sx6qnmZ022yhG+V/8tCY+n53
9aS9KP+Th9b17C/2WN2X9p9o8EHtMBPPEXSez0CeD3zBwMXf096eYd59ehav
1d+OPgchOAcBb5JfsHf6oUL00bI68ONc/v7o8J+8/RmKT8wN+HQd0+caBOca
4NV/8vDXqMUr4VjJCEzkrxdqe+xovQw7dsV110M7NAjv79iUOihLkp1TLqbz
elE9OT+m+R0anz9Oht1YccZZ9ldXsl/7fXZ9E/OTYu/dFFtw5HAtaT/vEbvq
XK4EG+kxLdHhgz5LyQGBHGBczefdptmb7UVT5yv+6KtrT9f3ENT3gK/9kyc8
QHc1F1uEt2K67oeg7gf8eZf/yTkb6Zm6+H/9OQRT68KwLpgP/D6rZOaLdP1G
NdIe+Byzg+9/be9K6fl1ZorNd9N3n2n9v46Ad9b/66j6W3hPsf12ZL/m/Tnf
XUDGvyTZtw78OfT2nzpYMXKZpfimeAci+jnpz/n9FTLyezH23l03op+Nf84R
r9Hs+JUOUwv5uK/+5xz0FA12XzhvVYovvS4M66L8LQv+Fuw9ztjpkejnmwxy
ki1//tqOrtMiqNNS7RG0B/mA39NYraySPtWO3l+G3l9uHxnYRyovYiAvouTJ
gDyBw7jTot5cSc7wpO9rMNzXUP4Wg7/tnCdIssEnB+9VL+zGdo7jkmxIibZd
6PAGprN/K2b038y4oLplEJ3PMJDPdNaTYpTfw81n3PlBlJ8sRtBPZz9ZjNwj
4+7ZzBtM9VONZH+E7nNiVNjOeYUk9jD2H+N0tg1BPybt8f1mtUuyE14162w8
K8cClxg/yPL5Byn25JTQabcHfUVU/sAK5A8s5A/UuCyMS82TgXlScmBoOQTJ
6kx0injPrN8erSd12oSWAwNyoPwqA34V+s/dOQ97WxUxJyZuc9+2cDDpf4pK
fN/sPS+Z2d0C9WufWNLtkUB7BO1hPg1/7msK0SrFaRu8z/Fc80+dvwBN/9Li
KPmD94de24KSv9mXIKVX6K1E2kB6vYhe79Y/9fxSZL1sfKOavBnhrX/urT6i
YU/2fOo7WIf0f+aJ7tONS2vQiSTnoPWjNVjq/I7h/E6d0zGc0yn9x6D/VFzA
EBcovcICeoVBr6j7UAz3ocBL+k8p7GcljRXc3DdFvVLE1D0phntS4PN73N89
5rgUthvrdFZvMJ/Pc/2wdD9cexbaU3UYFuowwGW7mAVu6iLFlg6frhLQ7yHJ
54vMJp7I7S/FHpzXTyZzUHfit+fNLkiWXynDqui8le8xic8/P3W/u+xMDylW
k9nzfmOZMeFDnNrK99ySYs9IpUbeXGROPT9QzzyRHuNdISdF+LS/91PM6+C5
NqU/+Hpg4sadMSXtz5mDsSvmTvG2ofK368z18MRzS77+E5cZiMtU/sboNCyO
nZTJ52+bxTzMFq3LYIJXV0oWVTrQeR1zb2qUsctMOzoOMhAHQR+OmfzvPu48
82Ri3wuKkzHhpX/uDXOYLqzJVatyJ9q+GAH7YsC+qHkimCd1f8fA/R3wuD/n
2cfMnknTwxUnYHqeSGCeCOZJ3QMycA9I5XUM5HUQ9/d++l/+E82kV/m978Py
54W9cv+Ld5eZxGCFyOqC4bye/Dm/pzEVX7ZcDgkOILziz/n9NhP7xGUiXuZP
5wmMQJ7AQJ4A/tOj9peEb60kls5+bWhfL0vnk1ggn8SQT1L5FYb8irIjDHYE
8wn7W9/Dz7Kuy9q+wHzcnGA5065KGteP/XHY9ZATbUdYwI4w2BElZyQgZyQg
ZyQgZwRypp5LYeG5FNAToyNHjKamyLBLjoTdGq7Gn389kKhu+31p9qL1otPK
5cqEQ/6ptm+RdNcYdaru8YKZ/0F0r7yxFVVvfMG8O2/Y9qCXDbkXVjl8oLbj
lDQbLruAXRHsQ7h9x+5JTyWl2azP31DzSp6T7+4p3d60d5UPWRe85yF8d63N
xKGvib8FrvGjLaE0ux5RdoTAjqj7LwT3X8BFt52/69r3d14pP73q2EBlMu7p
P891VCCRYRobbiSXEL0qeTv21vIQSdYL9Yy9tUicpfphoB8qzjIQZ6n+Geif
irOMQJxlIM5Sz3sgeN6D8tsI/DY1fwzzp85TGM5T1D0sC/ewwCMjHy1KXCjN
Hr1XYnBPUpV+DoqF56Coe1sW7m2BF64Mz1woJ8OGfXie+LSPIf3cFAvPTQF3
3SbZ5n5Yhh3wa0/wLsf+hJPvf40VWZZ7wAh3roNJss6lg9oLqhTJ/WPJqoi6
YhVZVsstfkaggyVpP7t7TuiP/ZJs6Xj57jpuMqQ99N+UbXe4foEZsV/g7G3x
i1u6WRD5W/99XoLB/Xyk7h03ITzYx+FGe9EnJrHf4N4St0zJ/sJ5IWJy8JRR
JzF9vmbgfE3VGRjdhHSXrvPpOkMxA3VO6nzHwPmOqkswSiOa77BSdF2imIG6
KHUeZOA8SNUxmDPS1fX9u/rS9o67Gh3o9SCQt/euf/0DvhdVmv521T9+AIMf
oO73scnUkMUOjfxzTZKptsPW3pTBX30OaS0y7EHXo/CQ0PCkQf260M/tY3hu
n/KTWMBPYvCTlP5jWv85fca0PnPPCWB4ToDSZyygz5jWZ5g//C6A0nNM6zmn
z5jWZ07/Ma3/MC6t5+S5Su53B9Q5FMM5lMpLsUBeiiEvpewIgx1BvAO7GCb1
WmkXE0DmCf7/p6HIz9lGOvTvO/CKMNM7y570IPIk71lSDBrkqGhG+iHv19K/
3PzjnDmZD3B9D2ed6Hxbop8FOoxSsZIE668XGZZrzutt8/LMmJRIcfbZ/crH
4SE8h/PpjstXrb+M5vkYLOkfViDD+oe+/Dpq7D/9YLofblyc5i22IuQ/HOR/
w0qHPR/J8/qxZh0RRZJ4te56gwb3f9qzdHudmybzsZ0ku9R9fXiuK2938PsO
OSmltS90DVmK49DpPU92jOI5d1/Awn0B9RwIgudAOvdTz4yNSVnWclCb5gg4
2ONH3dtDXbpJsoGJKdPPDOXvC+7/vVdFSZYGy1MT9en2GNpTzzWxg0WnXWg6
0IOcT/e8sDqwqSf/+0qIj24XvKrK9/G/h4V12ey9tuzEVf73kqBXw4a5SH7a
ynPopzFyiMfA/7wfANpr+izcNrcH//sy0MNsp7tFd+T/87s5zi62FDo05/7n
/QAwn2svPtQe+8/vVUE+52O7f/nxQPQfnlXb3vTzPP87fWpdhFPrIhzkXO5a
+XH7If53iDD/fQpRDncW8e1h/uHbJjXOD+A5+M/xdzYelkH87/FhX567Wr8/
eYj/fTrso3nX3Ld9ekn+w+26XrI72IuXA/DBT2/ljzb5LDSu0LrIfKh1EU6t
C9H9WI8r9jb8z36Rfam/4/vsOf/7cUpPWHpcTh8Ip+TDCoxLOKU/LD0up+cM
3f+rwT/XjjbmfycOctt/cKhrZn9e/pQe/rMvnPxJPyCHhz/kfc+c/v6PHXF2
wdLjfhz+rd/FATyH760/PiR1JatNklWTPBa7dDv/vXXgDuM/xTwr4L/vBvxa
u6Hf6Sv9yHfbX5yT9F9eKMaOV+1wLx3I9wN8hYPGjSW7rUk/wH/ud3Aa+tCQ
vAcYuEmDao+H8nUMvOctY75syZIZHcyi6tIbegv578UDvzu0RnmzDD8u8NVP
6+N6q1mRcYEPz0pp1xHXJuMCv/X+xlXFMh0Wxs3lvns7ZudnsS67+HGBv5yw
eHlxKD8u8Nv+KhVlafy4wPs/PDPNSUeHjAs8v6zOp8WzOxn3+R85fGOq35fo
XsjhxwU+NO/l6jw3NzIu8NttCu++POb3C/inm417933vRcYFnlElYfBN4weR
8x3u/bej6wuWfm3jxwX+wjfloV20OxkX+Ixe53DsWicyLuFan5SGD+O/ZwF8
tcr8k1u2GpP3dwEX3TxHdbK+MvkOIPDQ3ldttEoayTyz//BCZvRp7Ut9zQLI
PIEHDVRKlDjoQeYJPNIt4Z3NUmcyT+BLBx7JVsuxI/MEjseed7tlYkXmCXyD
b4DJ0FvmZJ7AryeYi+CV5uR9cYR3XbvWr9SCvBcd+IMbr3WHpVmT7xUCX+ab
X2Cfb0++Vwi8wmHdkglbMfleIfCZUk29Um67ku8VAtfZKy9r/Hu/4H0FwD8X
s9clbvLvUfzrFzIcxthMWFrqHED4o7/tES1naG/4ZarbBV1PwqE9LX9oH9D8
QatjlQvh0D6C2hdonxTmnhjZ7Ej2BXjIlpCma6/tyL4Ajx9puWhwAv/9YuBR
U5efGHjIgewLcN/FaYcm/D4nwr4APzvfOaDIypXsC3B1scyFW6vdyL4AV15Z
M8BzijfZF+BdK+/OO+09nOwLkcPty8GHHAPIvgB39kS7Tq0bSeT/gHtvPG2P
wGl7BD6dskfgNzaopygY8vYIfNIIj69KmsZk3Fd//QOi/Q9w2v8Az6b8D/D3
nP+B/u//9XsohPKrwGm/CvwW5VeBm1J+FfgLyq9m/fXziI4jwOk4ApyOI8CD
qDgCPIOKIy//xjUs3eTwXHMGPy5wOm4CX0nFTeBNVNwEft1P5plpVQ3xk/l/
4zWesHhg5fT/jAucjvvAHam4DzyLi/swLnC55l/LrNP47xQDrzzhU/ey6Af5
vgnwE28OFuyY08GAPQK/0W+I82szRfLeJOA2b/YHdhgqkfcmARc5W/Z2yy0p
8t4k4HNyBkRLzvtIvu8MfOcVs+1jv0kSewQ+496ZqyX7dIk9Ai9NmHa7qqcp
tvxeoikmcofkP1vfbWt+JxKID+96dOdqxAvCdSPl1y7o6Y6fvt7ldDWilPDR
43ukpn60xy8bvv+MKPpC+EOXG5rqt7rjWat3nDW6X0d4cbZT/p0frWiWzNng
+JPfCX8fcLJ/QUYjE7mNlRSJ/km4nO3E73MmyLFzDn2dWGTVSnjQj4DMh8Ml
2TlG0sqeXTsI3xsc/qrLhhLmWpDShKKfIpiMa3aiQZeRwnZaOlbxYWKEDz+r
8Gr6N12cWdxL0fOpOOEV29Kmjxpuim249+5C/nbKYvXRZKeRWP9pdo2IyHPC
7bb4LF0/0wMb1uqduhrxjvCr6WmFevX2+EiXdA2v+KckH+vYIVv3oM4Ln+ij
li8iUsLndZu6fVo0zBHrce/LhTwq56H8NdtxPthwmswvz/hiwtuLY+vKojA+
caJVP8GoiOQ/s47PGT+ziys+xu0jxCNJgzeZFR5e+Bm3j8DX3zGUzPdxwa+4
fQTe06NivcdYKxzB7SNwuXOaDtPVLXAEt4/Ax8wRmXP7lDmeze0jcKMWbYvz
ny3wXG4fgR889uugWpo9nsvtI3D99WvKk5diDPsIfNEb7wL/ZFeyj8CTVKIM
AsLdyT4CX75MuW/2GW+yXxAX3o65N7Tmmxc25vYLuFHL+7WLlZzxFu590cB1
uO+SbOG+PwIcf/77/ZGj3P5CXEjadmf00IfeOJHbX+DpZ6q7vtLDWJ/bX/Dn
7HV0/6aZDzbi9he4Zb/G9vChGJ/k9hf88O3wkI+TZjmT7zKA3joNz9p0d7gm
ed8+6GF0eENub20ZVpPjkH+mHB693/tyT7yZWxfwhx/+rmsL9/0U4Ne476co
ce+9B647KfBM1Vxtdgv3nhng57jvqgQkPZnrGV9J9rfHXHPDGis7rMq9bxzk
2f+NzYRc/0FYnZsn8FPcPBW5cYEHcOO+4N4fDnIesVUhMbpenQ3kxgX59N6x
oPR+t77kPecgn5Fu8W99LbqT7whA++riqT3cGxXJd6mAx5WMqb5/tZT4eeAf
OT8P778CniiWvaa9SZr4c+Dbczv7c+A2nD8Hvw2c5fz2Tu67M+AHPp8+e6XR
9BfzMqLYQ0TkM/EDeV+/f5hbo4UDB33SuxpRRfi31/uZwVNl8GtObsD9Obmp
rey92jP+A9nHkjVrnNMe2uOukmjA1Yhywj+ww9p6JlpiDU6ewAfAPnLfHyH6
xn1/JPDgMfXIIv78Mu/C3YP5Ys74WcWd/fFG/PmlIYK1SNn6+7zAtQf9mc+1
h+/vQJ6ZKC99PEvUgewj8Bql7BbZKfz374C3uaccCA+0J+/PBL49ZlrGjDAn
8v494KfVbZrUzzqT98MDX4Nl2/b9GoJVOLmBfr7n5AbzhPmfe+PivVnShswT
uPiPCV+VDliQ/oFH2o444rjPlrx/HvjeDz0bXUc4kfdWAd/ZNVPlajcX8v55
4ifNLzyZvmMo0Svgxdy5Cd47BzzzrcIdq22eJP+Bdb3b1Pk8C1zB5O95FuwC
OFLUr1ywVJPtxtk1yQM5v6TO6Q/wEZw9gv4AX1ohYVft+hON4vwe5DOY83sg
Z7CXkFUOxt5RRoSDvcie+WsvwEldwkYvaltVV5zgbD5KRKSM7K9S1o7lFfP5
784A9z6XNdFaxZN/bxjHpWPctp+s9CHyBz79xgHD9GsjiJyBf36kKiv9KpCM
S/ax9sHeqslORE9ADhXLS3fvO6HBQr4K6xWn8lXg16l8leRFXL4KeSNwCy5v
hDyZxF+qngB8sVIKChTh6wnA11D1BODpVD0B+GWqngCcoeoJxC6oegLwEqqe
AHwSVU8ArszVE873MqxOr+H9/M1VdTnRsWVMSrLdfqP7vD8feMYuTTZJij13
RN7JsyufF+WsUtu74YgFTs0K/9mxirff+6+t1Xrcs8OFYcPORhzg7XT+xRqL
1AYXHGIyKtpIlp/PpHsbc9N3uOF+k7upi0Tz+yhuMXKAdGw9qh5yKLrIip8n
2yPfYI1zIupf1f92xBh+f7dPcpOVl+9gdlH1h7Nc/WEn5T9Pgf8UqEvsFvCr
3gL1iiDOTmFdo8Kie3u+siRxh/ilmrLCkbKW2IfqJ4HrZ5hA3eMR5c/bOX/u
I1APyaf8/A7Oz+dTfv4M5+cLKD8fw/n5Ab/G6Xl2bSbzX7ru29jwmza4vvDj
JqP7PD+/72Koawz/PVnoR231hLvbY+3wcKreosTVWwasWvAovYbX83DxpoYc
fUdcH9piE3+S9/8P5xueDO7vJFifof2SLOeXBkltWWZ0n7eX3ANen96OdsZN
82O//54N0cNbzidTp4q5CNZ5aP8Wzvm3fW5P1Tz9ebszvIO3OKUNwc3NR49F
6PDxpVJ+1Z2axZ54t0Ach++2AJ98bUVDxXQ78h1A4Avqi7WWfLIn3/sDfjV6
5EPNBYi8/xD4670JbiHhLuS7SMDTH6Q2Ta0eSr5bBFw3Ub/rVEsv8j0g4FcU
Al1LbP3Id3aAz1061qthsb9gHYz2/1Wc/x/J5asQ14y5fBXyELDrI+3LGipj
lMh7U0m8e/vDZ8kABfK+SuLntTq8ooeqkjwH8qvAZzbiM9rNyXyA53JxH/Il
2K9TYqu0+0wzJ/0AH8b1A/MEfjRf2au2uxWJX5APnJd9aGNdoUv6J+cvyfuT
Spy/IZgPyCH2gPKeqMWGuNY/rzi9ppGsd9ipwnenDRTZgZw9Alfcefih3BE5
to6zR+CWajt+mi2VI++VBa6s96QosaqNgXGBz+LGhflDHnufmz9wkFu/iRWm
ng8tyLqg/XVuXcCh/XmQJyc34Emc3GB/ST2fywNncudx4Mrcefw8F4+A3+fi
kRkXR4C/3VSS1lZnjr9wcQT47IcrQoedMMdQnwE+mTvXJ3PxEfikwkM6uTfM
McQd4LJz2oKkWsxxBFcHAG7G1QFSuXgKvIvj16vaRy1wX26eoD+vuHnWcPME
Pp2bpxk3LnBRbtyvnJ4An7oxyUVOx4rsC+iVEXeOA30GvpY7r8G+AI+i7I70
w9kd6BXwrT3+6hXIE/hurt4F8gQeyuUbIE/ggVwcB3kCf2vztz4G8gQuz+Un
NZwcgGtz9hKp8fpSxBi+Dpmx6cjS+h6KbKqFv0f8SX69y6NYy8cKCsS+gD9J
+GtfXzn7Av5L9a99XeTyH+C97Y4nxR2WYlO4/sG+LnD9X+DaA5/JtR/IxUHg
O53uBy7oJcLWcXGQ2K/dj2Xpi1qY/VzcAR7m7q/pP1GZxB3gRx98LQ88aYjf
fJkcXLSQ54eDQq9WtvDfdQX7/Rz2RXJprBnhoLcp3DkumDtfA89xCbGPSrLG
wVz+A3wsl/9AvQJ4Kpf/dP6OfIYD/R154PA9d9hf6GcOp+e+VL60gMuXYN+h
/Yuzw9slE60x7Dvw6Xemd8hLW2PYd+CbuDwH9h14BpfnPBI4L4M+QPs3XD48
nLqfSuLup/IFztewj9DPdy5/gLof8Fiu7gf7C7y6tenWuktehJPzL8fBn4Pe
tnH1H/C3wA1Tvarkfx9hwN8Clw1eeq1pnRzxt8Q/cHk7+Fvg0b3/5u2DOD0H
7sbp+VdOz0l72796DnVv4PpBf+veIB9y78DpOcgHuNT2v/VtkAPwW5z+B3F5
CMgt65mKy5pBdvgZV18idZvZc6Wds2zwCOo+UYO7T8ynzste3HnZn8p7VQTu
GVW5PFbovNz5u+EZDv/3d8MzHDS574bD/RHYO9wfzXgwYYlP/HXC4+UGH1F+
HkzOocCP7XzsMUZegdzXAK/aW78ts0yMhXMc8N0dDU9WWWnhc5yfB30L4eJm
Mue3gUtwcTCZs0dSV+fscTNVlzbl6tKbqbr0vcrO9VvgNVz9Fuq0wPO4Oi3U
vcHvOVF1b+DrP/7tfxtVH77B9b+NqgOf5/oH/YE67XOuPgn1BODiX/4+vwHn
F5Dn4v3LDtd4NKHB3PmFnHMtN6v7XS1BcH4B/skzJEMyqw7BuRt4Q4/zV19a
ieJuVH3yLFef7Pyd4gwHB+47xZ2/R/zbr1LfIwa7OM3V5cCuyfMP3DkO7Jr4
Q+4c1/l7xL/PF9z3iMHeob0Jdz8C8gF+kKv7gXyAP6XOd+Q5De58B/cswFdz
9ywgN+CruHoFnC+AX+bqihB/gQ/kzn1wXwM8nbuvAXsh8Yurexzg7q2If+Pu
Hwdw95XA47n7yoWc/QKP4+wX5AO8oTq6OvdVDdEf4NttOusP4V5/9QfkA9yq
/9/7RJAPuY/W+6tXIB/gytp/z18gH+CHuPwE5AN8PXcvCfIB/pzzJ52/x5rh
YPR/fo81wyH6//wea4bD//091gwHV+57rOAn4X5ky307t9nh/uQcTeqEa35t
vHZDgXxHAPiquo2VrTpSrC537wZ1SyfunhS+BwrrCgiO2yD53hs7inZZ8Db9
Pl/XXfd1x6QBI/AgJceCjIh8wu3uSFq/+uBD+oFxoR+oK4JdS3H1Z/BvsK7q
FYeC3Ifrs9soP/mL8mPACzg/BnkC1I0He43tUrVIlx3M3RfDepO4+2I4X0A/
g47pN6jaKJHzBfDda6+uDA/SJ/2DP/Tg+od+YF0PjnbuB/hCrh/IT6Cf8wlP
tRLWG7BXXsp4PGZYIoc/28+OwvGtYhqLS3LIfTRwlflT9pl/zCH1c+CLjU64
b6rKIXIAvm7r98vN33LIfIDXiMa+UGnOIX4JeOfve2Y4AI/ZL/WjuimHxEHg
6Ta57w787h/kBjzrVuV3nd/zgfUCv4kXRnz4kEPuVYHnl33PGPl7vXCvCvwC
Jx/YR+Ade04WP7bK5J/T4PiXezdODOpZ31meIkZsaN3bEfun1nWez2/+6lJd
TFhOTWc5/+Zn5brHmKyo6Szn39zNfUv+1vC6znL+zc9w7Tut6zd/zfXfaV3/
+84XN89O6/rf91+4dYEdwbrcz2w9MfBcU2c5/27/nLung/Znkmq+zRg2gJwv
gNdw50o17t4Q5FM20mKI4gFTkr+R52O5+51Aw2u3i9LLiHzORQZor37QG4/k
zlnAowZ+yOgeIMHu5O5NQG6H+6RMTXptRuqKwHtz9z5OnD8BeVqJfLowX3w4
fj4hudrI8yPh+HzZTJHBltiR+04x6PPTqjuOu4eMwD1L6zyL0wsJ/1hhUCl1
aSh24PwY6Hl7f8szmSP98XHd8nnGnq8Jt0tbuSrynju2p55XDOGeVzSgnks0
4J5LfMHJH+yilrsnnc3JH/gD7nynzskf9vENd28L+Q9wk0ORa2Q+meAgTv6g
t7UDT6IMjYHknAv8FHePvIuTP+hhZKnHvpvaZngPJ3/gpe8dl54MfMtgTv6g
n6lxiQc7xP2I/IE33Z/fkZw6EL/i8kbgMz/edrPbIULkD/qMXl6w3SLuiuH+
Gvia8dqZu1IsiPzBfsUlpaLiNgwh99Ek7mwUT5u73obk27C/blw+rMidx4EP
y3V8lNAsTfJG4POibtQ0PRJl5bn2IGcNrr0i1x74Ha493CuBHurvC+6YMMeA
TaCeO/XnnjtNoO53znH3O1A/BzmUcvEu1WX1yYgx7fz9QtqOmKU5CNc+vNzf
syt/zzXMQEE7LkWC3Stw7/NQ4D7dV+C5Uz+B504LqHPiMO6cuNR614P0ZP4e
4f2KELltS4dibbmSLx0Mf1/WPi57x5h4D7yLurcaw91bPeeea4L9LeSeT+s/
121ukRVfT/af+VHu1V05toaTA9ipu5t0haGGBf7KcRgXcdyM6wd4rOGERslT
lhj6IXUDTp4DuPbAe3HjzuaejwKuyj3ndoHbL5jnttLXBz9Y1zAgH+DJZa5W
xcdViXyAuxx4JBW7yQC/4OQA67q1WXfyt61WGOYDfCc3/0cCz0X4Ufdrftz9
Gsyf1LG557tgPsAVx//dr4vcusjzkO/+rgvaAw/j5v//e89O31sFcvdWVpx/
BvlM1Q+3XOAzgswH5rmCswuQM/AvnB4Ch3m+4+RvzcULiGu5vmUFNcbDSRwB
e7zN8SAuznbKl/7zHS6Y56jH2e2H5vPf4QI+o2rI4vwJ/Pu3gTsem31J9A7/
PjRSd1We8fm701PynkDynKeDUu+r6r/Idxlg/gdM3w4YeoMfF7iG9mFz1Rz+
PZnAl2Rd+nrWw4r8fhC4f8r2w4UPtMm6II7Pvr6aDR3Jv0cdeK6nHlO+kO8f
+IW+aua1+yzI7xYhvu/sNT8nLIvvh+RRqdLaWpV8P8Ddrx0ZUeZpSdqT36H0
yfes6s6/rx743q7JfcZd5N9vAPa+6XLJA5cg/r365N5fdVyoQp4bkT/w6jdq
FYuj+fdCAO+Tk3bompoL6R/iQpTRAY1nVfx79clz8udPJYwKHkr6B1480W1H
wepf5H2/wGeNk/gRdEecyJ88l5g9rumMLt8/8Nk6U/VkH/F6RZ6TDzvg9WUK
LwfyvKJCgpfjTl7+5Hn1yUl9rPP/8z58jtefM487Z8PLH+L7qmFxrTcO8u2B
rxixjQnOtSAc7GjVqkPVpzdaEQ72uKevX0rke/798+S5vtSavttM+xMO+rlY
JNrw0ixjwkHftvef9rFRvgf5/T7wTVsWHMr5pcxCe9CrgnuG9uuS+e9TgP6I
rpUsKpzrR/oH7rV1XLBmT1NiL8ANfWO9LcQMyH6Bf+jXsxx/7MrrG3C99Eu5
malDST/AjU9MO29pqE3mA35sPrNq/MoxfD/Az9zvaqb8zo1/TzXHSyyN8qcl
8nYHfvX//g5XhsP//R2uDAf4Dhdw0KvHe+oXhCabEA56UhUeVWa/WI/IH/ji
C/cd7A4oE/mAnpiKPn88daYv/50FjjdnmD6dtIvfR+BPgr5eS5bnv88CekX7
PeCJs8fWvung3wMMfN/zvQMv5fPfIwDusXXQtik/tcl3E0A/q2QKPm+KcOW/
m8Nxx7BpFurB/ck8yf3C092hj/frk/6Bt06OX+TfKkfeVwD7vhXfrUpbpEXe
1wp+QKLkTmjGIf59FKD/OMS2l+Ho7+R9a2AvsdNC1w5ZJUvag57bHX41oSCu
K3l/NYxbNHFH0L0N/Hs7gS85z2hMHWxK3p8AfHqWa6lEoSHph9wXX8ntus+Q
fz8q+MnmtPeKllb2xN6BQ/vO70/OcID3J3d+T3KGQz31nmQYV2/c2LT4FP47
OyA3F41P881fmZNxgRdS64X5uNzQ7z//uRV5L8T/a+t6QhmO4rjWltGi/Ekp
5c9lFxdk4clJJiEHNv//FC2GJYoDIuXCYSP/DtphXNBWHN4B7cBhDk4rYwdK
imL5s0VycNj38137teun1/d93+fz3vu+er3PA77jtVeejlexLwFwUXe7fBKs
YR0R/0qhI7+7cbV+dI59se8N5sPCWkvFmyON20PHTL3YME3m87jAf1f3ju4x
XMo4ePhT8AzeEvvNShFI6DcrBfxmMa8w3r60anVot4x1QZ6z8y8pxqCK3wsj
TuL/+KTw03986Bfxz3/1LdfNtewjwfXaeV88eGxU/AMoBf4BjPeNlAK+kfG+
jlIMka8j8uf7X1eTfUUX868AvkX9Aodevx6bauumgHUHD7k/PYY9Xyq/p+b7
jnVNYLPklf2IoOP0QLTuIw76tf5d+nv3Y76CwD/pHIL8wc8Z5Y84wPspDtoj
/w7SC+2Bv35H84dewNUOs9nm1rC+GFdoznJwZNbxO3fgY/kzi5H3DOYN+B3x
Bh1RN51LhdaRcIT9qDHehyRTal6ygecP1ztaj+AHeb6nR8/J7P9JuHEtyj/y
Bz9ZtG+wzz+t32Sqv2gPfJX2PeSJOthG+cf7Akmh9AVC/k20b2A9Ai+l8yT7
BhDuo3WB9hiXxVNUKNtD/N8KcJeCf+TTQH4s4BO6HE5NPGsvNFxPEcetHX4a
rW/k+YN5q6ZzKXgDDznl28KaXeD9B0hTenc=
   "], {{
     {EdgeForm[None], GraphicsGroup3DBox[{Polygon3DBox[CompressedData["
1:eJxFm3ccV9P/xz93X6SojEokTW0qGhIqoohESwtFRRmZ0UJGJXuPjOw9slUq
2clWErIrhLL9Xk+v8338/jif9/uez7nnnnvuOe/xer/PziPGHXZiXKlUTskq
lUT0OdGtRHfKK5V5+mN38TeJ/qbSRvzvop+qYTvxF4ruruu6UaXyga6X6d5d
RQfr3qdV95TKe7pepXZtRaeLPq72jcXfILqZ2jdVm9vTSqWH7qmh+gtEm+u/
Zipv6Xq57mkkerZoa9U9rvbLdN1Q/KPi3xQ/KPdzX1N/H6pdC/FTRP9UOUb8
HaJ/q4wUP1d0k8oQ8beIblQ5SvzNorepvzkqz+j6CfXfXPRG0bFFpXKi+C30
nFhjHSP+PrWfI362+Bqif+n6WPF3ih6mdtXFv6DxRPpvtPh7VV+q76cZr8oa
1b8meqjobSqXid9GtJ6ed5HavcF8it9W9ArRL/XfNeLriH6svpqKP5ex61lH
qu7QslL5SNdNVH+O6HsqDcSfKbpP5GfxjIMy991X99yislj8waJd1KZJ5Pd5
SfewJoaJ3qr/LhW/teiixGtkhH5mZf62/VX/rq53EX+G6Nu6sZb4q0UfU6kv
/nrRgvUgfiDP1pjriS5QH1NVpun/KaL7q35n1S8Uf4H6nSe+i+j5Kk+K30t0
mZ6xk/hTRd9UqSv+ZNF31Edt8deIvqdSR/y1rCH9tyPrmzaJx3O66G8qQ8Xf
Knpw5nV0uPr/VvcczfcSvVT1z4rfT/U/Mj7xhdbCTI2zn/j2outU3409knvt
soZ3Fp2uUlN8/dzz10jvr6aVH/TTgzWp+ktU+opvK3oz31D8WNH1atOd9an6
a1lPrH/Vz9D14eLbiW6j+hPEJ3xrtW8lfrjq99JzGqvk7E/aie4iurnuf1nv
NJfvz3yr/mHRmnqfLdX+bNqor7NUv0T1VcRPFL+U9Zh7PpuIVlX9ueJfVX01
8ZPYd+K7hvWj7ipbqv4c0VdUXz3s31/Ej0o8P4doLGvVdoRKHZWVGlN7ZI5u
nqw2zSpe0zUCv1H3RmpTU22vVn0H8X+L31P0PtGtVV5Qu83U/jnR79X+LOZX
bVtrXxyifk9lDavuX/pV+6vYl2p3HHuMsajNOLWpojbf6/o7le2ZR7Ubz1yp
7xFq+5XqtlE5Wfx4le3EV1GbCWrzuNp8oet7VKqpfKT600U/FG2s/ieIf0n9
n6H7PhS/i8oE8e+K1lO5Qe32Uz/Hiz6i9mNEt9T4F+iewfr/SdGd9M71xd+k
/+breqD4R0Vnp/6Ol4reKnqeyhPq68+K986RKjvq3p1Vf6PafBG7/nnR/VW/
rWgP1pFoi9gy9jW9z9aix4g2Vl2jIJM/E50julr0Zj37S/EjRf8QfbTiNf2r
7hkuepvo76KPVLyOq+m9fhAdo/ZbiZ+i8bwi/kXxk8QvFZ+Iv1T8++KPE/2e
/aKyWONur+tHRHO1uYI5VpuloiNVvkUuhHm9V3wbtbkAHaE2rQrPyevoiszf
7Rr0jt7hVrXdW6WB+F1UrkTWqH0T8R1FF6vMUPt3dO81ued0nGgae/zMxauF
x3m86l9Wvz1V/7xoS9VPQ/6q/laVr9VmlGgV1a8TP1p8C/FT1eZV8aMj19+J
LIg8V3ORcZG/+z3IF43/F+QY60VjeF/1P+r6dV3vLv4h0QdVfkX+iz6g8rP4
00Sfia3v7hJ9SmUfnsW61nfaV/xsdCa6gfkQHZn6/RqJbqN2K5F1KsemnreG
op+I3qzSGV2i57dSeVj8ANHWKj+J38BcMH7GrPftxLPZc6Inhj04PvL6vFvt
3yv8bQ4S3ULlStV/rPkZpbqRsffgMNGhseXCXbyn7ttd9GnVHcK8iX6feU89
rD56516DF4vezRwhS0UP0P3NVO5HBumeHVWuEN9c95yr+pfV/neVc8QvEf1N
ZaL4xdgDoo9VrA8mp17/e4huSDyGq0XPS70XOzOvap+oPK7rn/VfH3QWejP1
GO4UPYZ1L9pWe38R61TlG/YA+7ZiuXAidoP4xqJV9I5rxJ/A3Gb+RsPF94ot
c/5lLlK/XxvRF1N/o3vhM+vHZnrmMOQJa0jPrRLbNruatZ3YJhwu2ia23F6u
6/7YW6KDdc9RKteJr5taJu0Wec0dKNoi8rc5KPIaYN4XpF4b96WWbaxb1uv9
qdfLqaKvqO46ZLGut0Fuim6nb7JSdStUNuq6u8bTTWWD+I9ir80PsVHDvl4l
uibx2pwlepLuv5GxILd0vZf4S7Ff9LyV3KN3qqvra5EJolep3evIT9GXUuvX
eejSiu0x9NmV+u8V1oDootS68Gn2nOgGlcv13z6x91QXlS/UbyfRmdhTseXe
Dcydnr1e9JTUMgJZ8YTGW0v1a5EB9K32e8fe79Vizz/zPkT/Xc/6Fe2u9ivE
D8OujFzfQaVp4nVbG5sh930HiDZLvLbriLZMLOuai36usqfazBA9UM/qGVvu
HCD6QeQ5R89uLv5M0c1Sf6N5an+T6qLI9gp2XCa+PzIot33VVfQmtRtQsY03
QdcjmHPmUtd/iz9H9ObIe4z99Zjm4i/R8bnlIWPpXbEeSyPruOv03z/Mlejb
hWXmVL51Zhn/huqWFZYzU3LbpDwLuxT7v6IymPUpOj+ybttS9x4t/q3UlLrP
VdrH1kdfIR/V5zF899w2PmPAzl8f7Ldrw7fmu3TkG+d+TmfRdvhXuvdFlWfV
z2usM+3B+oXtgsm5ZSPz3UtlTeZ11Ev/X5t7/CeJ3ph4jrGTayOrKvZD3khs
V58merbqa6ks0nWfyHb/UvHHJ7ZX8S92UL/TeV/mJ/Xa7iM6THWdVaqrzNQY
XtC4rxY9V/RIlcNV9k393pNEv4o9F/OR9ann+FzRjer3LvQ6MlX3D0cHiE4S
HawyQKVhYT0+jXWa2KZozxpPvKaQsR9H1vfIgRqFv92pav+L2gzT5Rzs2WBX
Y19/qGfshoxR29oqd6v9WrWfquedpDIGfa5yPD4AelVtxvJuoh9k9n/v45uo
PMtaCeuR9c28H666bpH37TeJ/YLLRR/UM/rzfUUfyq0XHxZ9JNhv2HH35dad
94s+Eew97L45KvuLf4b1nNs3XC76aW69sBp7pvQ736TxfJ5bZn4RdNYj4oer
fmFuXYAdiv56GP1Z2B57j3GL3pZbF97O98ktr5/LbTNhO32d29d+h70pekhu
ffdG7j3JXPBe44KNxLvcmVsHPCt6YrAR6T/RmFdozFfquf+ovC5+ZtDR96HL
sNV1/bbqLxWN1P598ZeJ/xubTPwlhe2ot9V/V9EGajOKPap7dxF/t77ZR6p/
Qde90Xein2WWvZvj0we76aCK7Ud0LD5eR33zV4Md9mwY/1zRLti/wSb7PLNO
2bewnlldsXx5Xu16YefkHgs4yUX4BZl1zf5qvyqzXP2E75hZNn+Gb5XZhh2X
2u5F7x1QsY3dXddpYRuyB/o093r+WP+3U33D0rLmhrBWP1J928L76Ce1H1JY
nqwXPwj5p/YD9Jyhub8x3/pu0dWZ5dMrarNVZpv2pNRzszjy/Byte+ul3kfo
tE+DXts7tTxHbm9QX3N5B/RYbExlQeyxHxFsLfZKv7BfkEOHBlnEXkCWX5rb
l8OnK9BH+v8QlekVYxqHqZSB76vyasXzwjPwnemfPYkvjW3VIzwX24P1MD/Y
QnyvF1LvtR4V++hvpH7WAaLb6dn7IQ+Rd2qzR2Qf/NFgU2FbYQO0jexrX5Z7
HjqIbsyso5YXfkdkLqIKX5n24C3YGO3ENxB9Rn3tGxkLOjayfmFMG9RPT9Gq
hbEc2oPnPBzsQOzBXSOvE/ZPvyCL+O/5wDMPw4PtfIn4HXL772+pz28j6wZ8
3tq5/fe+6Bf1O1N8Uz2/Vm5MoJbq6+TGAfoXlp34U7Qr8XnRyYnlKHb9DF1X
Q2eLnpH7O54Z2UeeqDaHqVQVv63+O5P5F90uNxbxEmsYTFL/X55aRqELwE6O
jLw3sS2RV+yVnzLvE+YBTGZJavmJ3btb8BHwFbLCPtodQUaxrsF40G/gCRfq
emFqXXel6PZqc7bqfhWdpXIEOij383jua+pvdm49sKfoz6o/UPzOqv8ls4zZ
BZ81t37shHzLjZuC26xOjIFcDG4ZW089GXuPthQ/TfXvq5/WFdtsnyTWRxeI
fqayB3OSGP8CB3s3tj8LrrV5xXtln7BH8HHAADdj7YnfXrQFNmlmfZFkxs7A
fN4XvVjXl2Fbi/4aG88B17kj8t48M+xP+O/oT+X8yNjZQr3zneK/1ZjXhO/O
t9wvsY3RKLF9ihxDDmJ3Y2+AW30Q8B8woTGF8cYhrDuVdyvGmVcmnpPzRY/I
jZeyjzpm1nGx6Pm63izy2mub2S7fXbR/bqyyETZDmJ8y7M0uYZ/2DfXsteqp
9yu476GhDdf4Lp0i+y81U7cF0x0e2Regn8tz2z8dRa/PbWuBEf6a2aZrgF+S
+73B7Z4IfhD+EL5Ux8j+FPYePP1g6/Jc1tKuAZvZQmWgrndgz4rOVv9NNDeP
ig7IvTYai17JnhW/q/7rB3aEnBf/RGTsp4rKP2o3U9fv5t4T7A1wtrMCzx5J
Aw4JHhmrHMc6T4yfYue3T4wFM8/LRb9O7I9fJnpqbBt7R5W9Ag6G/4Pfh/4D
84EeHwVsJdSz396MjJWAk6C7R0XWnd8llpNXJv5/TNDjjwWZjGx+M/U+wEf7
NbI/W1XXS1Pbafie2GZ8F77PQ2Ffzw62GfIcuc4zRwadiP+O/b9MtGNq/36q
6I8qN0TGGfD78f+RHV/l9mnAksFGblT9T6nxUMbzNnIkNbYwRfSH1BjRKtEX
Ivsh+CD8Tz19fZtYxl8hujy1XgUrWxTGebuu54V1yHrkGw4L3xRdNzTo1nGR
bSNk1lOF9WSn0r42fgj4DLbkaZGxhQ9S+ynviy5Wm1NU92Bs/OqEyPbSSZHv
ZU7x37Hbweje0z13iQ7SfP4R6g+uuC334Kdhu1K3SW2+S+0vr2QeNLYvRLuV
xuIms9/U7p3Iz54r/vvEcvgq0XmF9XzH0ljZkMi+1qvgF5GxMuaE9Y3c/zPI
K+bk+6Af8Zs+SW3rgYn9Fepnsfdz6z6w9Kr673zxLwZMmH6eZz2l/v6rU/uw
p0T2UXdNvd63BsvJ7eOA90/Xe/0T/efaVEYWxr2JzW2Ve56PKaxjwdDQs73U
z0vIZPypzPW9VbeV6OzIemVtanwVvx65e3lk2btvZrzg29TYAm3QK/uoflZk
XUNcDx6ZuyK3HYs9y/N4Ls86I7MvNSEzTo59wH8DCtsb2B1nBbuoXmY/vaXo
HqVxhdNjr5MTYuODvN/RwS/jHcHswe4XVlw3OrQZHdpQ36+wfYKdcmxs3BC7
59TM/x+kcb6uNjvouq+e2ybx3HRKjHOCN+InMPHgAtiv7fTf7eK/iS3XkG87
iR6QWRf+pj57ZtZ3v6f20ZhXbPw5oR98/nXBzsHemRZkAvLiqcQ2xj+6t0nq
/VqNfZHaFrpc/CKUCXOnMa/S/VdH9iPwDf+T54VjixdG3hvt1PaqyDjhy/qv
1HWf0tgT77c9Nn5qm79b2F+sh52xldS+A3pI9PbE+AyxsAWFZdWBASe8OLL+
2FL8JZF1W0O1nyz6uupuSGzP/w//nBZkIL4qz8XnAF9iP4BvsyfgWR9N8FFF
d8TmUpv7Vf+irn/OPU9tSseGHoo8L4PU5kHx8yvGGeCx2f4Kug8dmGeOI9fW
/WlmvP9Q0eciy1bk6tLE8zlW9I/cNlIzjaVubLsCTK9+bHsJrBjsdU3FGFHb
2DY31+cH++TIzPp0XmS9TOz7ycjfgzj502FPgQEuj7wu385s/2DzLAUH1/Vh
pTHYeUFHzAr3YhsRiweXwI6slRq7PYLYWng37sdueiZyvLBTWPPYm8RcwJ9i
0bapMVow8r3xzSPHPVlrL0XGu8AeFkX/v0ahTdX+TPW1KXJf4GTzw3yi4+HB
RJ4sHBtprHe5VnVLIvuXI0Of8AtFX47s+/wYfAF8AuQjcrJZav8UnxSevheE
/qtnvp/xgNEtDP3UzOzX18hsR2Bn4GNjH1CPLVEW3hNNNbY9dO9roR7sFQz2
HdE3Itsf1HdQm2VB1zD+pWFOrgv9M1biF7QBc6APMARslB8Cz71883cCPyG1
rUfcBowcnx1bcLDu/yGyHwFuQdwHHQ0uiNxEZhLjo75lakzsk8gYI3oVvQtW
1iRzHLNn6jgA+A/xGmwvbDD0JdgbMUp0NLqdevQ08Uee1To1ZsS9+KTEGnjW
pop1HTqvWtB7a4LuA3P7MrL/2D113ajMPuBq9IuuG2fme+C3pbZNLsP/0j2f
Rcb/tymMMxMTaKD2qyJjzr1j8+hg7JnPwxiIE/HcBeiDwr4tPu49YZzPhzHT
Hl2/IszVvWGOT4s9z8TdmBN01kGq+yi0Qf/jP2MDnKL6byLbCdhxxLmrhjbY
EPjX3wWeNrtl9jnGaPx1C8vMurkxxnWRY+JH8b0j+whtMvttB2a2n9eF/TUo
YDv4m2ek9kWIAYL1fh2e9Vxh+7RL6fWAvcV3Bhtgz4IVtAv7F9lFnJR78f1p
D96KHUZ84r+1Evb7xnAvfhJ+1Gvh3bGtl4e5xZbC7/sks02BnGFOsJ8YI/bs
70Fm1IntoyFjty5s032V+Tk878UwXnieC57fAjlX2m7ETmVPdC+MuYG9sTZZ
o9irEwLPWiWGShxhF7XZIvIaYv0MzBxnaZ567eOf/M9OhVLP3gUTZC8Tg+K5
2Ma07RzaQ7lmvgYHDLBBsP3QeTybNcV6Yi09FjnWji9HTJU4KTgj8eiWsX03
YvTwVyFzY8fr4VeF8ePrEmPl2eCT+8eO2TAnxHB4Lnq2d2E7ltjI0BBTIJ47
PPP/7PFWqXnqehZuQ/xh39ixZ+QQvkLXwLfGxogdx/kx6H30f8/cfv4H4HKJ
/dPreOfCMcOidCwLu5P1Qew1jp1zsneIx21gLjNjzsRaiU/SBj2HbkZHN8yd
FxYF7AO8vBLwDuxZ+ifutUPqPr9Kbb9UCf0cGuyBbVXfJ3POA3yL1N92SOYC
j4w9oPBcgOvyzWiPD35ZZvyDHKLd0d3YqYVjWZvF9tt20/Xm2KyFcxWoJy6G
n0g9NmHTMDbsK75zq/Ct8febh3XSMtTjt6PveQ9smzMi54Tgh9RQv6eJLsot
T5GrYJujM/v2V4jfQmUaciKxHTUwdq5M3yCfwejS1Djeo4n9W8bYKXVuHDly
HxJriJ13d7fonroeJZ6EpENz4wMdVHeMnnuw/j9aNEudP/NYkOHsQ9Zw2yCL
kE/YCOh6bANsEHQ6dgj6l32IXkW/o8/Hq7+Dc8eA/swcpxgu/q/MvjRzj11b
VfUnVRy7nJUav+qGrx3bTyG/aV1sfUFO0/rYPgU5UC/x3cTfFzumR2yPGG4l
dR7Rg2ozNHUdtjS4SuvwjToVxkP6B3sQe255GDfj3zZzPsl2YDel33vP2DjD
dqm/fz/9d3jmHJXDMvfL+gC3OTtz/uT2qdvRHp7/m4Y2I8JzsSGZP+YR24N5
xWZibpeFeuaW+CS6Ab3wfPg2fBdiW+hGMM5/Axb0ADhQbjyGuMmmcO//5Hbb
0A95o9is2KsDAo5aI9ho2F7YV+3DeLDfng3twUxHBOwUDHVR7LV3f+z4Hz7b
U7nxAHCBORVjBnwj/I3JsfNGsAfIJyN/ZGzmuiEqF1fsc58V2+/m/6Gh/ojE
9T+qbJW6bkFi/+Oo2H7Hl8HmqBnqBof6EzI/c1xmv2RQ2F/0PSyMhzxcfN3x
mePxxOUHJo7ZE7vvT3w+c+4BOaHkptZS3STRN2PLNPIXBiSWh+C7kzPnWJJr
2Soxptc95DwQvyHfp0PimOzBifcpsmtc4Tgv8U3yMfvkzmM5UfV7Jo7v9BLt
mDiW2ifxu/Ee2JbEGsiZw+8+vLAfTkzh3Mw5PPjg2C/YMfgHtKOe2EQ1/XeR
6Hzwm9Q+O747cgp59Xew+bn384pzuYhBNA/YA5gD8Qh0Nzl22LTYMthn2EL8
DzbBPeMDD0bRP3YsGx/zgcjX8MS4+wUemxWbERv1uMw46PGZ7VNkJXIS2Tko
fPca4Zr3OSd2vANbF9l8aGz5fGzma/L4yE3knjGZ7xsQ7uX5R4QxILe55rmT
gqzmWaylyWEdg4UQz14Y3ndqeEfaTgr9kkdNnACdh74j/+2QzDlQO8f2bRuE
duhTdGvD0J7/64c25M7yP7EDcox3iG2j/hEw4bsT901fxCPAV8BZyNchBxqb
EUwe3AL7D9uPvFye0TtzHs0Oob5X5j6oJ3cui52LS8xz69iY1JSw97tWnHOU
x/ZpyUWiPXEg8C7akzNzYG5ZPb6wzVAvvBfPrBueS840dkQc5oc4CrY4lPb8
Vy/Ucy95WLwjOAt5gIyBmBH5OTVj4y3kMMKTkzRL9LzYeAdr8NzwrY/VvTNi
Y30jgt5Ef16QGQM8X/SdwvmwH4tOzLyuRgZfamJYk4PDd58f1hL9k7MxtHAe
9a65bYmzY+sM1unEsFaRHzNj54FdgiyMnVPLeM8PY+4d8KstAiZWK7Y+PSRx
3JCcYmJD28XWx8SItg88dfDInSqR78XHa6qx/RsZ/xmc+FnbJ8ZBL4idp75H
5mvygscG3OYKcK7C8wNW2iv3HJP/RUAGXRIVjqOBnZDPfkxpu+1k1X+dOTfy
OuRW7ry783LncYJfzQcbKx2vfRw8o7DfAAb8beZcyutVl6S2MR4Ba1H7JYnz
wweKr505bnhc4nxtcuw7l8ajn8EeVOVY1d8pflBpn+TdwtgO9kSROWcAnQ3m
8U/i9veLHlIa51qi9r8VPv8wRzTNbY/dJv7Xwnnwt4DxZ86rb54bE8MPyURf
SYxxERskp4q8Jsb2ceYzHdeKH6Zntcoc4/4o85mRa8QPL30/Nnk78aNT52GO
TJwLz7mDRZnPDrRQm68LnyVojf5JnKOOfViktl2fUF0P9bNj6jwccrWxteaK
30/1zTLHsrfU/+ep/oXE+hSdgs75q3Cu9j2FMWqwcTBy4rzgBcT81xQ+M9Ay
d744a/xu1fUrjZu8ib1PblbmXLKupeNGT4t/JfP5i1a6r2fp2A/r5NXM5zV4
r71V/1zqvL7Fmc9o8Kw/C+ea31UYpyX2St79H4XPnNzBGsucj11P9furn20y
52k8KPoAelO0l+r/Sh03J0eHXJ3L6Tu3vXq7+H8yn1XZJzfGcq/e/U/RbUrb
4sznVqXtOdYJMVz+P0h1XxU+R8E71imNv2yL71Xaf2CutgbQSP2sGqV9BtYw
NttuGmcX8TVVf15mfwEsF137C98zsY3aN7Otu2vgd1L7lxOfpxhV2OZuXxiv
A4/brHBOOZgaeT742uRcHpU5J5v4Ifkt+GvUDS6dW0yO8cGF9yJ5RHVEq5Xe
S+wX5hgMEJscHX1YkKtV1eb3sHfILySGQ34++WpgKuT5k19I/Ir8/IZBFoNv
kZtEnu4ehb/V/cGe2ax0fJQ9NVb3/FZxTteDhX2sDXzH0uevrubdS+dts9ey
0uesrmK9lD4HdUVhP4jc+5vFN1f9D4nPm3DuhfMvE9UvABTnrGYXfifkw12J
fTfOBdwqWr90vi/fbgvxaxPLxk2Fzz51w98vnNPcJbePgw/SWfSXwmeu9lV9
Fd27LrFs/Lnw+SvW4e+Fz0p1F7+x8Nmt/ZClhc81tRG/rnAc9Eu+c+Ec673E
ry3c5+5858Jj2038+sK5pI+L71F4PRxYGGcDg9uRtZz5vBjzSS4gduybQZ5z
bqO2xvtW5hwMxsAa5DwP56IeVZuLsTtL+8P4xZw54XsRGyLXlTzAz9AFqfPy
yRVonfneXP9dWDiv9Un917J0zGVExfmw5DqSL/dYaqymZ1irrA2+W7PScS7i
YUcUzr0kTnURfnxqHGGj6IDSdhjfkfz7lmGdk/8MxnR06tgcdvDAwrma5G1e
mBrz6RbmjTx28mz3zpxzgv9F7jd5X+TRTk+dt9Ah8vuQD4wfPzN1rA0ci7w5
8rGx+0YgpxPHIsg7/yPzmmT9kIv+fsX5aQ8VPmeWlj7vRgyDHBDWMrlO5MyT
IwtOjRzmzAk2BedZktzn9Vifm5eOfa5kvWU+A8j6iXOf0WO9/Zv5nCBrlfx4
8PHOmWU2eUTkE32XOW+fNYYuAtci/7pe8Pfx+6doHI9q3o4rnBNFjvSM1DnV
4E/ky6/NnJvKuiUnHPuEvH1ygPCJOQOA7cGZsEYae5n7LBJ7hLMTYIPYA5wX
YI2R98hZAGI9xHywaavHlpPkFZN3RP4ROffEFR4XXZL5LB57n3N5S7CFCudd
NhR/VuL4C+esfhL9svAZPHIyiWOCoa/n+YXPC5HDuTzz2Ulk0TeFzyKSt0n+
Juc0J4m+kfkcKDLqu8JnGskFXRHWA+uCnFDGNkF0rd6jNusw8TpjvXUV7ZH4
HfcXvVj3P6V++2uujiiNP95Y2G7DfiM3knNw2KjEWmeG9ckexs7sorqLCmPO
xACqF4794fP8ie7Q/zX0rJ6J82rINfo49f5hH9UHdyodO5xROO+T/M9Bqv+g
8BnHTwuf7epW8dlBchjoh9wlcsBY89elzusD++DM0yeF87BvUJsVhc9nYgN8
UfgMJLYTceH/cvNy50SxRzbPjLsS+ydH9LDUZxmeTZ0LAW5NXiH5P+BAnMMl
3wNfmfy1yawJ8IDCduviis+Mjk6cp8k5iJ/QE2EtkRuJrNpTc3AK7xnbpyBe
TLyXvDls8j6x+1xd+GwJNidnbDhrg726svBZU/J7yTsnH6xr5jMYjB97m/xf
ctuPTXw2uBFzmDrG0b3iM5ScK5sSvmOLMoxVdVORlYnt/Asz+zUXiVYvba9j
a12DfIy9xj5LfY5sU+rcrb0jf4sdS+fWs1/IDeNsCGdEOCc2I6yZB/CHE8fu
sRmJGRFrILf8dORd6bNpRey1ehJ+iPiTM+eK3BpkOPgJdUNK5zGSu8g5M3KN
OCPxS2p/EN9semb8BB8SDGFoYl9pGvZL4f7RF+QXcU7jZ9G6pc/sYScQa2uk
toeXjrV9GtnG4+wTeBT556sK44/o93qlc/WwM/FD8QWJ23Pu8j+Mt/BZgulB
525b2qbH1gWHJ2+A70uOAT5hl8wxYvBDcERiCtQdWTpeUDV2bjP568Ti2Wvk
qIFr/Z37/DVrdWLus3v4Md1Ln9cCQ1sW/EH2MjYY+f1jg+7D12b+RpTO5SN/
jzM9YGizwjqpVdrHwI/g3OJ68fuUPsOObXC46OeFcTrk//jEMQb8NXJ7ro9s
w5CTNiiyfUL+D7Fw+vo0tY/JN+WMBLjcptw+1k/BfiBGTCyYuBfxemL04MW3
qKyILYuIAxI3JLcG+YOPj69PLuadQZ4vTIwVcf4CP3p6WCff5M5pQbZz7g68
ZsvC8SDiScMyn9UEV+WsAecYiaOT934X3yqxD845PtoeVfqM6JcVn5EhL3xu
sPnJY1mnfg8onVNEvgo6GnwVzAJslrw+8vmIv5NbxblaztdiG2wCgygcSyVu
SI4neWXEpchJIy+Hd2FNkw9GbhixS86OXhF8B7BZ8ErOo5BrQQyKWCX5VOQh
sVfJiyI/irHia34T8Eb8GPAQcJgPc7fhXAb5eMQ1OT9E3t7UsNf+D+CIDmA=

         "]], Polygon3DBox[CompressedData["
1:eJw1m3ccV9P/x+8851NGSYqklFGkYURJSApRSFIiooSmlT2z9x4NI1SSWWRG
ISsrM7Os8DXLJv1ez17398d53Pf7nHPPvfeM93i937fFEWP6js6SJPk7T5JC
1y1Dkmyk69WqPCEmycgySQ4RfajKjeqwlfhvUrWJv0n8bPUfJH6c6B/Vf7Ta
B6vtHJUzRa+v+hs03uniTxf/oPoPVP9fVDdWdG+1Pyf6PLWfrfadNcY2og8S
3bKWJA+rz8Hqv0J9zhXdXeVY0ffofX9X3ytVFojfV+M0U/+PdV8z9Z8gfjvx
L+p6kPj71Gcb0a+rva3oD3R/pvbHVber2oeovC76KbUzH8+p/SON/ab49uI/
Ep+rf67nHyV+pfg/1b67+BHiZ4j/Q3wp/mjxmfgLxdeq9kxj/y2+n/irxL+o
9uYar4f4seIfEP+X2n/Ww09T+U/vs5PqbtTzvxQ/R32uEN1Afc5V267i1xFd
X332U/u+Kn1zrxFr9YD6pOr/hMYfJrqn+t8huo/u6an2XcT3Fr2Pys6iD1Pf
Q/U+rXie+tdX2ax0/73U/x712Vv088yv6Df0rC/FH6nSR+1HqP4I3f9c6f3z
utq/UFtf8a3Vvr/4J0Rfovd7Qu3LVDdT/O48X/RPqqsn+le136pnHyj+M9GT
VU5W+/uqa67+14peT23dxTfWmL1YA9VNV11P0Su4R239xH8qepm+eZL4B8Qv
FP2k6haK/oU50njv6J4uoq/SWIP0/pepbjP1byT+ftEH6p6X1f8x3feJ+j4u
fqja71XdUaLH8N26f4jKKNGvso/VNlLXAzXGrrpnR9E/qG5N0U/pnmN0/57i
p4keorqHxL+svkP0/AG6niH+Ys6c6INVzhR/ifjBondS/zbVWfpU9PW6dlD9
1erzjd7xKNVdofaLVf+h6FdEn6VnDdW1n/q9xLkS/7bor9Xejf0h/i7xK8Sv
o6uGWr0H+4serLpfVNFe9x2u93tZ103U/o7alqltkp45Tn3fU59mantS4w0X
vYf63B183lqLXqz+36r/M+Lri39F/BLxB4jfUvevoboxufcJ+6UJ76jr+uIv
0PV8lUGir9K1XuK6Q+gfvf85B+eIXqs6T0Hv9Y/4Xhq/jvjX2L+iz1b7F6KP
VXtHfc89qrtd93+iuiNUt6lKV/YOc1Z4T7G32oo+RP2fYc31fXur7n7R76l+
Y/HTxL8remL0+HeJ3kz9j1SfpeKPYWzxW+u6h/pvpTIV2af2k0T/oT7jRW9W
+Dx+pjJM9OaFz+oS9pvopXrf70VvoOsWGq+r7hks/lZ9/0969tkI8dRnbDfR
Mwrv/X1U9wxjq/9h4m9T/5/VfxeVTvr+49TWWuOdpet/an9cpZvo9/ScD0QP
qOTxtrp/f/E36f7vkdXi9xN/o/j/iZ+pe7bWszqrPCJ6h8JnMRV/juh1S+/9
71Qaij5RdQNS38O96/K9olup3FHd/zD6SWWCnrFzYVn4r8pkzoP4R0Sfr/4T
xZ8u/k/xm4q/WXxX8Y+K/0dlkvjXgsfrqmcfVLO8OE99Z6muk+jHguePeeyq
9lORp+K3Ubmf9dA3/iX6Ot5F7dur7iHd8pfKLbllyhuZ5ROy5ieNdyrtovdW
/3niT1Bbb9U9IvoDlTtFt1b7nmovNf6Lah8jvpX4N3Q9UvxclVHoUj1jlOiR
Kv8TvYmet5j9qGeerPbrVTdC/LEq3+WW/+y3p5jXmvcce28HlYd5d5XtU+uI
RYX3N+vxEnpR/Z8Vf5z4ffSOD4neW/Xz0cXIFT17PfG7qb21yhRktfrkoseL
bq/7Ly68l75W/3vVf47e6VO116Go7dzCewOZ/f/zP7g6DyeKnq66tuIXqmzH
WWM/ij4FPVlaf7+ivgeo7nnWUiVLrUN2FD2CdVbfASo3oFui14t120jv14Dz
h2wW/2/0HuV9apn3yKNqP0T8b9gooleVPj9/6jt+U//zSsumK7F5RO9W2Qd3
q/1XtdcVP0p8If4i8Xerz3fq+5TqrtSzXlM5XOM3UJkv+lr1eVtt/flWvd81
utZT2wxkquiVKjNF99cY14k+DBmk/oNEt1D/3hq/LvpXpQ9nTfX7ph6Dseao
vKS2/cU/V63/MvEHin9B9KJgfdNYdW+Jvq86zz+pnFTNP3v3V5UWpe2+QdX5
pS9nhLPyM2sk+iaN0Ql7T9/fVu93Jt+APlXZRXRT1Z+l9g2Rn/qmL9T/bNZO
/Oei/y4tb05T3za6f1LwfntCfGfxC6Lv/4jvFD85+vwjB7YU/7z6jxP/qJ7T
RPwxGu9ibCfOSGl5PJP5Fr9A9L0qD2IbiZ8n+i71eTqzDLlA/NPB54tztqPG
+0jtHdU2vJLv06rztVdqe3Nu8Hnl3HZR+6hg2+En8VuJ3730t36k0oOzrHtO
Uf8LxK9d+LwdpecPVzkRe073TWd+dJ1T+rv5fubxQfEX6ro196p/t9LyciD6
UH0uFH2w5mdsZpv7INEfir41sf5DD/I+DdlbyBf1v119GonfQ/UD9b4fiJ6s
vh+jQ0T3VP0Q0Y2rPsjjg9jvuv/8wvJ3gPgy9fwN13i3qu8d6ttU4wXNx2i1
P488UdsFwfYXdlhjtX+rezqxXmrfTXXzMuu2O5AHuXUkunKK6qeo/dnM8qaG
/ZtbTiOvkaHfiq7llsecvzqid9f9G+ieNVOfR3QsuvZO1d2JzSN+UuI5YX1W
YieL/72yl1LsOfHP4e9E20vIpk2wn6P9H+y1rbAHdW/zwt+yWPcMFt1ffY7O
LFP7iu5c2va/SHU7lJZZyK77VLdK9I7R9lG/yv7DR6D/KpWuoseo7kmNdY3a
h+I/6Xqd+jdS3dWlbUT2x5+Zbcex6j9R/MboGfXPKnvw38qf+au0fl9R2QuX
lJZ12GDYmG2C/YHj1f4Zzy5tp2Kvjsq95qz9f5nP0oBoe3QccrRmHxFfcV5i
+xmdgm45Ev8TX6y07YZTtqPovLRsS8V3KT0O4/0ofoLoSRo/it5JdH+N/19p
++iPSh4fq7IG/g/vUvP3YC+Pr+Q352NkZcMPjPZJ8U1HqJzCs/W9F+p7luq7
fomWwcjiAzPLE/bDUOyNyj9tpfYp7Bfd01Hte6j9JvGXi/4c/4nvTey/DS29
H4ZWNvuBoo9T3Zmif1DdLaJHaNzlGmsF8kX8n8iLxHt4T2xClWVq2wD7R23b
4pMgrzkvovctbWtvrv77lbb7sP9eUHv90v7KW6KbMBc1+0VdKhnxVW47hvPT
RHV7qc9RKn3Z+ypniB6ucoDopRqjh/r2wMYUf3Bp/2oQzxA/OrW9PFh8d852
Zht7f5UN8V/U/iWytPD93MO9Q9BpyBqV9oXnjLm7vPJBsYGwhbAR0E+NCn9r
K3zQ0vgEvtpl+ob5ufUBa9dP5WjkR24am6Fe4Xu4d5bGK0T3U11L8S0y69cD
sCNEN83sX4zFZhX9Smr7dpC+/6TMPkJLdFMlP57AhxM/SmVjPfMG1S+Pxj3A
P55AXuaeY+b6e5WbRfdEByX20VtV8oj9Np/5x1dX+9epfVJ802+YH+x57CW1
9xffQfQj7JHCMgnZhA/WGPsvs26Oak/0/MVq74a+Zv/r/mvV50LxS1LjA9gb
zEUzlX1Ebxj9/NbMa83+F3PDnt0aWVTatrheddM42zwfW1j8uGj8oKX4Wei7
6O/lWewp9hYYwiLRGyTGFhapbCt6Dvav+l+FPlD/tVWuLuzvtlL7bLWfpPYR
Kg31XbeqvqgZv7iMZ3EGRfdQ2xXoU/G7i/4gWj/dL7oh9ruuAzNjYvWZL/Hn
q/3k1Pp6v0o/n8F4yAB0aGofBZt4y+jvf0ltfWrGvwDgxqicWtr+uUX976KP
6D8Ky5tm6v+I2r9S3QTx26r+B411D/sefYV8UZ/11b5upSu21vh9VDdN/OnY
NLllCDgAMgbZ8nr0+2JXsF7ssR1E351672E3YT/VxSYurC/RnXellje8H8/m
HZCJYCT4cFcnxk4uUJ9LM8/xhaJ/CR77NLX/LHqi6jbHNlbd57pvQeY2+vAe
yHHkOT4svuxc8Q1Ev6C2lXrWjxrjntRn4hvR20XbPui493l/0dskxkfASXZV
3Vqqa6i6/ViP3OuBzdtG9F3oAdF38D2Z8aVumX3yvcAa9IzPxc8o7d9gJ2Av
3K7ymeiVmW0f7MUvMtsl2Ce3YWNltuGw5YYxduE1Z+1HcX4KY6pgq8jwLUtj
EthbizNjFe+qbKS2W5Dtev4DhX0lfKaFheXJbNaL7xZ9TDSNT4Zv9rX63Ix/
oLqHNFZHMMRqjj4Q35Y9hH5S/3ZgPIXPQ3vRs9S+kPlJvF7dVbdUY3bGHlS/
bnqfJei31D4tvu1JuufyxHsc/Tm2tOw9qtLvj1f7s7Ouj5bWy+jn1T49ZyOa
pm7bar3Ze+igH0Rfjw+U2sfBf8IGwRYBg3xf9GSNtwJ5Lf5S7APkTe7vG50b
b2HtwETBQG8vvU6s1yaF9TP45nnin1T/doXxoBap8a5eueUz74Nt2abw2f1f
Yn0KJot+Qse/hl4Ixht+qs7vtaX3e131u0/0VL4/93mtqz7/BL8ra/K36BaF
7TV8pO9EHx6NFYIZ/hmsX5D3yys8KFZ4eVoYX2Z9rkm9Zp/h2wf7Yy8Xxu9H
Ves/MLct1yhaniJXN9T6ji9tm6IeDsuNX2LrcX7+CsbPmDvOzCGlMfQhuTE/
sHVwsKWim6v/xML4FmcNTPuTwnYi9iIYD7h352g8nfgE/keHwlh0y9R48Ksq
W4p/D9yyZvvnCvGNq/OzQGUz8W+pfVW0jMG2+ymz7MHfvUR9r1PdAtFvBtse
1yJjRL+IfBK9KGeBZR9ojPGpsem9xDeLPguciY2iMfFTcmOkYOVnaIwXGFt1
29SMiZ+cW8eh68BoO6HHU2O3dxf2D8GY3ypsv1zPXqzsNfyHCYnXEH8IPOuC
1D7YvsF6An1xpPhvM9vE4NDYtNjK4AFzE2MOYA9gsCfktuHBZvHn8PcOFz9F
9fPEbyx6IX5G9JlB976V+SxtWNiefVHlmNxxGOIxTTT+cPHHqWzIt6AP1JaA
D+vyl+rXrhlDPjM3Rgy2XKh9pOj/VFevZh32X+HzgG7bSGV99n7q+WZOeQ7P
Y67By75U36fFr4UuU3u70njEofiywVgIOgP5sb3a25bGNw5BNwdjA/em1k9N
g/cSPjP+wCnij0/so+KrgsmBzT2lsia6qrRttab6jOXb1adRah8Pe76J+PVS
20jYSvXU/znRN6bGAMGkORecD7BqYlhHi98+cWwL/BTbkpjCwNLyCOwdGxpb
+h3Osfr2SowPPhKN74Dtgf+tU3PsDJmAbDhB9W/r/kXMp+5/uzC+vFdi/PBU
9mRmG3AZskn3X6363dhfyCuN0St1jO1osLLg89hU/FnBOurgwjE0dNcWouen
/ma+fU0wLo3XnfdFN4sfURhD5/uxWXmHZZUti4+Or/5AZiwNn3t6ZhsY3+uK
YLxwInMcLI/xbRaorKP+n6p8rb43iP8oGENfX3VdEmPrYOCNS+ONYOPYG2xb
znBf9V9SGrvGRgOf2rzmWALvO0z8Z7xnYh2IfP0XHyEx5sz5/CM4Nvcs3yu6
AzGnwnuqnvj5rHHiM4WvuCf2YGIMHiwezATs5H38DbX9g45JjGn2Ccbo8SE6
VP3XFX9fbgwSLBJM+enC+BRYMzgzeDNrsjbnoDR+BWZMvPDn0vPJGhPPYf3Q
7S+Jb6C2q1TXXnQfzgy6Kvh+bNQv8ZWZo9Qxz56ifw3GMp5hf4m+KBjrB/Of
gOwNxpLB+MD6TldZKzUm1pCzE2zbo5PW0/v/whkQvXfqeNpz0fr0b73nPswt
ewBbVWVK8B5gL9yMflCfS9mvqWVub9E7sYeTZLWCWxd8J/psf04duqww9sV+
+SJ3PBfZt271fS2C6eGVvGc/XwvOxBpFYwbYydjL90X7fF0K22zYbmC4YLlg
iu/oXXct7I/hl92ELVJ4L7Inj8od80bm8kz2DvtxZGHM9PvSmCQ6l/MFVgnG
ND+x7Tm4ZgwcLJw9yl5dK1oWTBX/YTAGDRaNDlxYGvOemhvjBgtnP2O/Ycf1
rjkmfm/umDexcmLeD+aOyRELP6TwXt6B81bZ8Efm/h7OGjG72bkxeWJ5YPJP
ix+fGKs/tDB2Bib4eW4fboDq3k3s29WtGWcBb3kv+N3B07EBTlf/49VnN10f
L42PfYc+x65T+xulMeYzCmP8YM/fgFepfQvxryDfa8ZV8TFmROcEnJ1b5pEr
gA+CLwL20a9m+x1sdSfsmdyYNNg0Z5azSzwcrHJQ4nhdL7X/UjhmTewaDPTS
wvES9M0T0fE54nQ7qW0DlUcqH23dYIz7g8L+KNj38aJfR9enjhkSj8G3Pzhx
fA/MYFpmTGJltf7Xq/1KjXkA/nHhWCgxUfAfdCq6tUdiPLW++kzPbaOR+/Bg
9F6bWOkyMN17M2OkYL1gHlMz26jYqhcVxqbBqIkHrFSfRyt74Z1g/xnfpb/4
35A9wbFA9ivnGXkNhoW9/Uq0fEOmfSv+0Wj5znfz/bVo/J1YXd/qvIOxgLW8
g37NLV/BfMHjwarr6t7HUstT2huofWZuG6VOsHx4Uu2Xqa6v2hqpPITdo/a1
g2PAxIKRMcga8l+IXYKJPxBsA92R297CNsLmmZbbRsIWmhkcuwRTR75uHmx/
YYf1qNkHxRf9N7N/t2Pw2mLT3yy6TvS33y1+cbAPQK7JmEr/vxwdfwDr30Nj
1Y+OJ7bUmLuJX6/m/mOr87hhaXwQf/weDq3ax+X2r7CVX42O72KbgB8uKRyb
BQNh/YLqzqvOG/INTGlyZgxncXW+Niqs897V81YFrw+Y2BGi3w/25fFZ9wrG
dCZktqfBes4WPzMzZjNSdNPofKU2auteM6ZEbhP+Ifb3bRqjZ2od8aP44cGx
IOpuD46nXJlavnyS2z/A1/oQLKTm+zkL/VR3n+i7gnUrOhBdernuuSr19yCv
1tc9syr5hjwjJvRs4XjT3Mp+Yi+2r+QJmNP91XodoXevib9I/HbI59I+CL4I
+TLYO0OYo8QYAfYWMaq5heP/xK4GB38Le/ottQ/AZk4co+ii8esQs82tf9AX
zDf+RjON0bNmDJ3Y5rDE2DoYN/Yk5zut5A+Y0cnin472ccGqyL/C90WuIF8m
V/IQ/75FbkwFbAUcAd/02tT+LTEWclOGVvIJ/dm5cLweLJ6YBLkMYPzEKvB5
yYU4tJIv+LTEKMkfw9cFj8f2wwYczX5U+6vYEqX3/xW5Y1+TKv3Ou0+o1pPY
Hjks7F9yyMht6VjY1sRGIlaNPgJb/APMKtpf51s+VP/DCmOUkzJjnmCX5KCd
Ufk/jAcGOjEzZgk2Cub3TWaMDawNmwvbC/mGvUaMZkZlzxO7QWdw3pZUuoSc
DHIzkLfYz/jw+PLYVA3VVoo/t/qet0ufac42+md54RwPcj2IAX1Xeo/xvT9X
/m+h9nniv1L7rcEY0XuZ47lgR2BMrXT/ZamxJ3QWugsZNUf97wnOjRpR7c8d
gmU9Pna7aB2GLju/0m/IJHAC8AJkFZgTewY85Jlof4S5IQeJXKQ/mNPUOTbz
xU8P1hXkYJGLRXwfLIGcDHIzPgn2xdgf+ArkeLxZ2B8n92P74LMGhtM2Oj8R
LIgcCXIlyJl4v3COELkUM4Jz20ZV57t18NwQs90qGr/ANsFGGaS2TYLz28g5
u170F/iuiWMgxFLa1Zz3gg6Zhe0YbDtgE9wi+tRgrHZcpX/wV7Ed1kjtX3zN
meVsp84f/FL88sQ5dOCbX5WO7ZPzR34g/j946wJ0ru6/JjjWT8x/FvZ8aZ6c
EfKhwKseTo1ZvI2sVumQOucTfYd9RSyfGP3I4JwA8nLQceQKEBMnjwYdja4m
Jwa/mDX5NDhnEpwBmxvbmzOL7uLMcpY7Bue2cF7xRcYEx/PJQWD8zYLxLXAu
8u2OD87t6JJ6/jrVnBfDGDcG5/jhG/RIvb/BO8CO2c9fcbaD8x3IEWI//675
2DZ1zgj5PZOD70X//1A6Z6Fv4TXGv2H9eDb3XCd6U5WOqWN2/UUfxJwnrruh
2h/bpfaR8JXA2MHaqWO/gNEMy71mrB32wI6p35F3RQYiC6nDPtg1GCsCM9o6
WsYTI0bHIvvrRvs6yOw1RA9U3ZviZ4v/Nxj/xZfC58X35f2JNZNjyfuic8Hc
wMjQxejMLwpjbOhSbJjRFR77gtp/K/2u5PySb0QO1quF8W1ygzoH55ax59iL
YBpgG+Qvkeu0RXDsBsz6P9FZtK+BDs6j/WlsudU6nbkMtiXZc+w9MMTTcp9J
zubs6G9hzVg7fG58722x8aJ9CHyJTXPH3rGBsIXAnMdHx8eJLYN/gq89q7IO
Y6v/0mj8jzg68fS3Rb8gujm6X+1fRcfkZzMnuWP1r0XnAyIDkYXg3eeWfgbP
YswTc4/Bsz7mHXM/8+nSMedLq3cEXyAe/hT4Tm58nXjBk+J3zR0/aMeeTIxp
gm1uFTw2mCHYYdtgrBNME2xz7WjsiJxecnsZk7FbVLoeH7KN2t/P7VveEK0L
0UHoImzgwxNjkJ2i8V9yS8hp2F9t3aJzLXdSXXd8uWjfqkvFtwrOHSVHomt0
zip5YuRkkJtBzP+x0t/Mt2ODYosOLOx7x+jcVWLi4D/YsNiy4G3Exq+OxkPH
VXgwz2uX+UxwNsjJIDeXfHdyNfAp8R0/zO1rtg/W9eh88m+x2bHdmXPmnjVi
6Odzrx1rwFoQIwYfYE/9mtkfZ68R0ye2z9SRD4BNhG1UJ/N5Rv6APaCj0dWc
h2dE/6nySWl7tWdiDAg8aHp0LHRWZas2j8Ye8XE2Fn2+yu+Z15C13B+8qTCP
Pblx8F4D8wf7xydaozSGgq+EfYpti02PbU8+O7poBjovOGc+r/Aq/Mmp0bYv
Pgi+yNbB64UN9m21n5iL3zK/Gz46+/Xd3L57h+D5B2MGa2ZNWJt21f4gJ6/M
jb+Bjw2NziUgZlM/OKedvALqhqmtefBZJmcEvB4dgi4hBkIs5O5o3xDMDewN
DALZ831hbOKN6PgDMhHZOCXa15te+dJrBs8/MVPs/TujbWtsbLBbfGJ84zmV
fLsu2lZkP2FLrj4PmTHgz0vHwMHLyNEYVjp/hnxzchjIZbg3Olb6TWXfY6Oh
24iRNi0s77CF8YnxjcGXyT0FMwY7xodkfQBweL9Gpe1pciDIhSCHaknmGA+5
VeTzPJg6Z4LciVuisWUwZbBl8lXIbSEHhFwQbHRsMXJUHyyc4/Vp5pgduV/g
1eS6gnGAdbBn2Durqvn8ONjeBxNi/lsWzmUh7+220hgzWDsYHVgd+ehbZP5n
hXyI7oVlDzGWO3PnsHJAwVDAUkYH5w9iM2A7IE/wnT7L7esSD7gUWyJxvgU2
Nr7bp5W84x8I8tTAgMCC8OnA1r/O7evhg4GnLMvtm5Fji+7nn5WGhXUYuqxb
5TuvUxhr5TWPzh3vxpYk5st6tgy2X7ChsKWwEbEVY2HsAh8f37QsfN6ID+O7
4APib5MDT54O+Tp7Rv8zQtyU+Om7yM7oNmxWbFf+LyFXBxsTW5MzxdkiZ3+/
aMwSXfRahWUeEB0bJ0ZCrGST6Fx7/jEgPrM887dgP/EvCDlF5CiBT2Efbxqd
q8w/I8R71gmO3RLDJb+D/DNi7cRkiM2AgYKF8sx+amsRHTshZ4fcHXLUiJsR
P3sPXyraVzqvWl/yGYgVEVP7Nvh/AHKbsP/xAzjDnOXzK1/+5uj1v7haT2xy
bPPLC8cCborGQi6q1n/7aCyKmG8v9Z0QvT+ImRA7AYMCa8oLY1PIMGRZUVj+
gDGiT3+tsEf2Oft9KWc+t0+Fb7VWYSwRnYQsQaaAp+Ajkq+9aeU7glmAxa5R
WD+AGQ9B/ubGksnZB8/vqtKgcMz1pNw6k1gsGBRY1KuVvY698G7qGMLy0ngW
eTLE/MEDwL+ILWDDY8szR8wVPs5pwf5V76p9RHAOOLng2MycD3KcyXXGRuZ9
iEeRO0HO9OHB8UVyZYhJrAiOB/JPCz7dm8hWlb9F90nsP4KnkPuLjTMnOr7I
P0r4kG9F4znk+rKHHouWCbMKY5bICvxJclLBjJ6Kju/xrxrrMbSyd/n3AJ/u
yeicbHKzpySWf8TfL8wcLyY/FP/3x8I2OLY49jXYFDb43Oj4DNjhz7nzIbG3
y9L5bGCJ+MPETu5HJgTjq8RKZlbvi38OdgQmcGzlj/1QOP5MfgfyRpfVa357
YQwMLGxZYvwMf/XRwjY7tjv/RPBvBOcXm5p4BrKKGNFthf+R+Kdwvjv/TvSq
MEQwgXnRNvGpuXU8tjI5z+9ktvnIhe4UjK3iU+Jb8s3kELG/mAtsFLCvupXt
sl/NOAU++YvR+DO+A3W00Ye+YHKHqu3yaP1FLir5W+TTs9eZg2MrzByMC5t0
YTQujO0EJke8g//O8CdYnzcz57y8lDlfjBgKMYPNS+e4EEtYHpzv/2/heBY5
3y9nzgklZ2tRdD4+Ni62LvYWz8TneSn6H5edS+svcgWI0fAcnvd8dE4FeduN
q1yLDqX/9yKniNwi8i34946cS3Ivkf+Hls7v6FnJ/8NLy3hk/ezCvjbnkVz6
JoV9RXIOyT1Enp5cWgYji7GvLiqdH0YuHnuEWAAYB3vnzsL2DjGBOtWcM/fk
A5NLR/4FuQDPq+qNYJ+U54XS/wNMDI4tkpNGbhry/vjS+W/EwtAp6BbOPGef
/0XIn7skcf4n+5GcV/LR5kfHbJ9V2/3ifw8+Q5wlMFSw1N+C2xiDfAXONv+j
7l7J21sL/5sE/gEOQs4JuSfYZOTPsOdqpb93ZbVeHBBixsTayEkhN4U9SL4P
eFKm99+Cdw7+Z4a1+yR1/JL/GMlVQCdg5zKf9F0rcT4G8U76rhJ/QnCMgtjI
j7ljF8hKsGR8gCWq2yB675Az2ET0mcGxfuJf4FfgBW+mziEgns55aFo6pkhs
if87wfaId/J/Dv4WsXbwU2LNyHD2DjqB/0GJQU5NPCb4w+PRubToVrA2ZBKy
iZgE/1fiQ+BLEMMAH+TMEAuemvossT7kkkyr1o//mxuKvjRxPicxaWLTM6v+
7CHkCvKFvQW+gO29SPzBwTIKWUVOCbklLwbbeqwJ+F6b6Fx1MDHyt5oF5+qT
s986Or4NVo6ORdeSw0IuC/gN+QaNo3OpseGJfZOjybnn/JM/gi7EfmAM8jOR
H8QeuWf96DPB2SAGAv5CDJtY9g+p/Tn8E2Kl+ITgI+cE/5v9Y+p8Zfw/+rKH
yT+5onD+BTnn/L+FvURfML4Vpe0vcm3AcMByxlf7EZnC/xDYc+TagN+AHXKG
OcvkYPG/0ffB/wJ8Ve2v7Uv7ql8mzq8BHw6ZY/5XBuOxZeb9Q+4H/hm6MUuc
b3ZJ9H8RzPkW0TYhtiE6G90N/oWvzD9j44L3N89mT2wQjOmB7b1SGLsmhkEs
Y/Uzo/8HBvvmHxPwYf7n5N8PbAZsh4XV/iSHtb34V4N17epviM6f3z8zHo9/
hrzmvzP+P+ug9l2Caf5JO0n0/wFzJME5
         "]], Polygon3DBox[CompressedData["
1:eJwt1guwVVUdx/F97zn3nEtQDgpcMUQELR4KImjXITG0wtc0IIxYykMeQcFo
oChYmNwUVERADRUcFEXRFFMeSSaICVx5yUt5a2WRokgBYnB59fnPOjPnN3v9
vuv//6919l5r7X32wFuvu6U8y7KZVEE78ln2m7Isa5PLstY0FVzs+gJW7Vor
+BtiZhez7HhwmkunVGbZSqwg/gz909WqLWTZl3xbuXOw4fS6mAfwNlg9fZVU
ix10vQB7R8wyWowdwDpgb/NL6Q3sYbntsQP8fnoH2yeuHbaR30BvYZ9g+8zh
TNdmtBa7mE41/x+b7yzXofwd6pXLrZHXhV7FHsU6YWv5NfQXbCa2WLsHNVJ3
Bj8zxlbrCTpH/L3YLtor5iGsWtxOvhGN0b8d30ZL5I3GyrDx/CU0D3uK/itv
Jt2rrwN/vbg16vxLzD/jPmA/ilztP4gbrq+SfwTfyt9DzeSOw3bTf8R9TL2j
Bt+SasU8g31X3ET+ZbnN+X60XdxW92ssPlJ7vthJ+F38K+JaaPenHfq2ieuK
HxTzOPXE6rBLsQP8dOqBHcH+LPc9ebfHc8PuEdONvo5nQf2wE+I6xZrhG1hP
X/B76cK4p1h9bA//OTWN+2r+ZRVp4S5X/wP6mfZ5xpgLd+OvEHdU7hwagpXz
l9P/+KepP3ZSzg+xY/zz9HMsxw+jPsaojWdGf1JvIbZKexz9VNwCvsq8Jqkx
z5oqyJ8vbhpt0f4t3U2fxbqibdrj6Ty56+Qsi2eu1kWx9rA16j2O/Tv2HnXD
tot7AvuUn0aXxz7F3sdau14V+wDbK3c69jcx91NnbLP+x7Cdsabod/Q5/3v6
WHsidRK3Sdws7BD/LA3AfqLem9hq9cfSIWxUIa3zWO+zsBE0JJ531FTjLLmD
srSPnqE6/kUailXzT9OR0pkRZ8ch/lY6R7sVDRPXU73P1PqUniymZ/9FMT33
eP4zimmN7C2mc+iE9iv0Mh3m51Auzhr+NarjX6Jvxv7hl9Ax/jnK4r7zt2gW
jNuC3o3/T37ZEuOdj73PjKLm2PJYY9hq/mZqiC3D2mPr+dvoLGwFttAYbxqj
MU3D+oh5Hsvn096KPVYPewGrwBZgt2MNsGexk/w8GhFTxe4upP0d+7yP+L78
i+Lqx7mH1YhriHWk7fw4aoOtj7MU28zfGfcaW4XNlVuUuwhbSEf5C8R9oD0m
zjVxq0v7MPbja/p/Kf471nznOF9iz+TT+TuJX6T/LX4lXY8NLaTnUZ5Pzyee
06mVadxCPj2feE5NsMFxVhlvtn20i1rl05lzIdYx5mf8QZVpPe8o7avYX7nK
9Hwb5NN/iP/SFJuKbdL+NZ2rxkr5PbFe/Kvq34b14L8X54S+m+U/hV1rzm3p
dTE3xr5x7R/3uJByVvBN45mU1vPhOE9pNn3LuM3FnSJuiriucf/FfJ96G+O6
OLv0deE7F9N529e4Z8Z5znelG8TcxG/VNzDObO2d5em+xP0ZFOd0jB33KUtz
b2XcCXjBPT+JL6XJ+CN0jTlcW3qH14l5FOvD941zQtwI1x/gu8tTbtSYyF9B
A9V/CWspZoq8h427TvsOaqGvl/lNxtbyo2Pt0j/4SbQizlwaTLv4h+IdkEvj
xbgDiil3TSkmYk/wU2hDqVbUPBnvfWPXyTlCHY37US7FbXS9i8bS7tK5+2HJ
By9zX4Zh8+VNowfV+YR/UN8DdKP/uEW9v+fSnJe7DowzjI6X1sZp8q6Mc6x0
n8/2n1fG+yP2gXs1oZDWR6yTGjHjaSs/kjqJuyqXasS62oR1iG+divSN8XU8
C+zdWHfq3clv4VdRY+0m8b6L+bluizFc76tI6zDWYy9snPZIbBT1jvVjjpdp
59U/Hv8ZG1xMORPwiTSE706XYjfxfelKfrOaj8VZw1fQCuwXhfRu6mx+Vdhq
7KJC+qaY4b8tiO89fh3eMu4RfaVvt+u58b4U00W7zFzaiVlP7eIMpSpzbCZm
fHxHyBmt1vn4BjE1hfTOGYO1xzbGWqEztL9dkb4D97v2E9dO3GnGaUTDxVwT
Zz7WQe4AMR/y1eL2xzmST9+aU/nW8f7QvkRMNW3mvyqkvRLfvSfEHox3An5M
+zg11FeF1Yt3uvZkcafHtyz/qziv+O659K15tbj7imntxhq+Qf4f+VGxVivS
noq9VcM3ifcg/0acvebemP+IP2yMi13r03uxh+JM1d9WrX30doxbSN9Vi+I7
Jd4jWFUx1Tkc61Tu6VGvkL5L92BfxnnL76GlWHf+KP1V3GWFtPefM5eusV6x
/wMGVZ/s
         "]], 
        Polygon3DBox[{{1928, 687, 268, 1165, 1162, 1970}, {1949, 1012, 929, 
         928, 1148, 1644}, {1631, 1113, 899, 900, 1114, 1632}, {1896, 1420, 
         1253, 395, 807, 1921}, {1635, 1127, 905, 906, 1128, 
         1636}}]}]}, {}, {}, {}, {}}, {
     {GrayLevel[0], Line3DBox[CompressedData["
1:eJwl1HmUzWUcx/GfGcZOjcq+JVulIksUocWSBkPJkvUcx+GccCZklBRmNLbS
VGPNln3f9y17si+RvbJFRdmieD31x3ven+/neX6/O/c+93dLduye+E6mKIr6
+dMuNopCfpDfxB8xUfQC18QnWaOoFo/UteECaI2F5iRrn/K7vJjHoJe8hMei
t7yUx6GPvJzH4z15BX+DvnIyVsrT0E9exdPxvryJZ+AD+Vuejf7yZp6DD+WC
/p8t8jw0kwfoHuBEfK9bgI+8v9Xmj3kND+S1vA6D5PU8mJuG183i9TjFPCqz
e/lw7iDV3I7TdfGcjCG6LvY3t39D+LzMLeWNcprcVt4kD5V72NfJPEzuJXeT
h8sZ7lfQve5ihPkiF0DROO/FXNr1u+x9ictgrGt/N+eVv+M3eIzuNzmPvJOb
82jdFTm3vIOXm2vITdAYubBdv0xfXU7A68iJabpt1p6TG+E1zNXl4K36apxh
viw3lLMhO341Z+VL4Xytz+chziMuXB/OSPeInAWp+sz8MGKRYo7hUngMK+2t
G85M/yjPdH0VvsBLrRWTL8qzUFUuji/0Jbg2VuvvhnXdWS6pq4M18gpdmvv+
I/+EtZiq+5d/xpfyOr6HX/CVeT1Hrp8tnwvnjUzmOebz4cxR2TzJ2bWxNcn5
3ePe5pv2JMjH5Bt8zlybB5inuu4MTmOKfgqfwklMNk/mE5goH+dJ+BFfm4+F
HjPlo/xD6HHUe5uhq+//aYBncSRcq5vAr5rroRKW6Cry87gTvg94Rk7X35Jv
428Mds+bPEH/kPV8uGEepL/O8ea/eKD5z/Cs2/cZLwrPn65s+N3Q7TYXlV/E
NXkU8st7eL71q7wXn4drzeWslUchvIW30QLTraXb87j8BAqjFdqGs7fWMnwf
rFfgp/Akxun3hfPFfqwyN9UfCGeMg+H3QldEd0jOwGEs1j2tewUvh2dLV8T5
tXLG+/m6c8zDl7kwetqT25wm9wjPmlzeNd3D8yU3dr9S5hxyo/BdlrPLFeVr
rukWnilzoryTd/uN6CD7GKMmvJ272hMXfn/C88Sd2baoE3eM/e+rGrX3J3xt
U2L+/52/D8ICxXc=
       "]]}, {Line3DBox[CompressedData["
1:eJwVzj1OQkEYheEPjXjBmKAbEBMaejegREVFCrQTG7TW1p3obmgh0U6Jyj8I
6/CZ4s17cs69M3PYeW495SLiFuutiL3tiH308xElPskiPnhlu+YmrvCFe1uD
/2wXfIkztPV1PsfSdsp3uk8+Ri2di4XtnW9su/zrzh0uYm6r6jO5gB9bPp2p
6/PMvtAt0UM3nW2by1PblGf4Rl0/4TEmtiGPUNQPeNO/GxjbetzS5zhQxgFG
tiP9o+8fUJGHugK/pbfLmfya3iq/8D+vsSz1
       "]], Line3DBox[CompressedData["
1:eJwV0Mkug2EchfFXoipRXENRdQNISLQLV2CpiFigJKytTFdBYkpMlRAkRal5
xwY3ISLmaevXxZNz3ud/Nt8XHxjvGisLIWTxFwnhqiKEZDSEazmLhN6H/soQ
HuSvTZ6/xAFmcM+3uvfKBvzY7PEX2Mc07vgWmx5Zj2+bHf4cab7ATel1MoM4
vmyOZLv7mdsWRlHLdaIGnzaHss3m1C2HEcS4NLr5W/lht8EXsYksbvgm95SM
4t1mjT/BOoZL38gnbSJy1fvNZkUeI8Xn+SF9GdtYwqtNke9wb5QFbhCLKPde
kC+lf6RX20x6N8td72c+ps/rT3qVPqc/6hPyH6xvPK4=
       "]], 
      Line3DBox[CompressedData["
1:eJwVzjtOQkEABdChQUtBQH6SuATXYIlExYcIhSSArSyAhuXgImyAGjvXoPjB
vw2FZ4qTe+dOJpmD/qh5kwohJOyn2Qqhxr1elUfbuqw6d2SXNg/03F3KiruW
vKDJlT2R55TdVWTLtpQvzmVZivSFbLj705/55Ycih/Yv+c2KT45tc2/29Hc+
eGJmq7tb6wVeeeORxF6Mb8g752Uh/tuek2Nbjrv4X9tC36Wk39o2ZOOfnKd6
Rj+RA/q2azlkx34qz5jwD45gKIM=
       "]], Line3DBox[CompressedData["
1:eJwV0DlSAlEUBdBnoLIKEUcUIzOnTA3VosCBCAwMYQPGKoWhJsoyCJUMSZ0i
QdehKBang1Pv/vu6u6p/5rSWr45FRJHSRMQS/7wz5CAV0Z2MqMtZVuSu+WTu
2/3JJyyypVvni002ONYvsOPZjvOb/MuAnPO8WbGryD/Jd3nlhWXdnt21WeZb
1+GZbX1bdyjPccsRLd2aXVO+YpYbinza3Zt3XDJD2rMFc5cLMqzqzs087XH3
4L0GfR6dp/U9+UFOy2fyR/JvZJlK7jG5M0ZyAC6w
       "]], Line3DBox[CompressedData["
1:eJwVzb0ug2EYBuDH4Gd3BB2Y/CT+qtQBkFhIHIDEqEU7de7Uav00QcPESEJS
CWFpVxwGKpRjcH3Dlft+nvf93i+1mV/L9UXEOoWBiCzDgxFF+cjSUMSzuaEv
0mSPJ7usswf9mAXO2OXP2b1scUSGCXdb9jv6HbccMs+4s1OZ54ZrDtiwv/DN
JG/mLit2HXNdTyfv6q+yLZedfeo15pJ37V7kr/yQ7+wzy0nyb/dz8opLqsww
Zr8tV6kwYj73RlnfYtTc64+Y1nv23/qU/qN/6SX5D2kBLr0=
       "]], 
      Line3DBox[{1907, 1578, 1887, 2007, 2015, 1579, 1471, 2016, 1580, 1472, 
       2017, 1933, 2046, 1473, 1619, 1934, 2078, 1474, 1607, 2018, 1896, 
       1921}], Line3DBox[{1908, 1475, 2019, 1581, 1476, 2020, 1582, 1477, 
       2021, 1935, 2047, 1478, 1936, 2048, 1479, 1923}], 
      Line3DBox[{1909, 1480, 2022, 1583, 1481, 2023, 1584, 1482, 2024, 1937, 
       2049, 1483, 1627, 1661, 1938, 2080, 1484, 1924}], 
      Line3DBox[{1910, 1485, 1939, 2050, 1486, 2025, 1585, 1487, 2026, 1940, 
       2051, 1488, 1628, 1662, 1629, 2129, 1489, 1630, 1899, 2052, 1967, 
       1925}], Line3DBox[{1911, 1490, 1941, 2053, 1491, 1942, 2054, 1492, 
       2081, 1631, 1632, 2099, 1493, 1633, 1791, 1634, 1854, 2082, 1494, 1608,
        1749, 2055, 1962, 1844, 1495, 1963, 2118, 1751, 1609, 1845, 1496, 
       1964, 2147, 1904, 1610, 1846, 1895, 2076, 1611, 1905, 1612, 1847, 2083,
        2009}], 
      Line3DBox[{1915, 1528, 2031, 1597, 1529, 2032, 1598, 1530, 2091, 1644, 
       1949, 2090, 1531, 1614, 1950, 2077, 1532, 1615, 1741, 2135, 1840, 1599,
        1653, 1965, 2033, 1742, 1841, 1600, 1654, 1966, 2034, 1901, 1842, 
       1897, 1655, 2095, 1616, 1902, 1843, 1898, 2136, 1930}], 
      Line3DBox[{1916, 1533, 2035, 1601, 1534, 2036, 1602, 1535, 2037, 1951, 
       2062, 1536, 1848, 1952, 2137, 1849, 1617, 1903, 2148, 1906, 1922}], 
      Line3DBox[{1917, 1537, 2038, 1603, 1538, 2039, 1604, 1539, 2040, 1953, 
       2063, 1540, 1954, 2064, 1541, 1926}], 
      Line3DBox[{1918, 1542, 1955, 2065, 1543, 2041, 1605, 1544, 2042, 1956, 
       2066, 1545, 1957, 2067, 1546, 1927}], 
      Line3DBox[{1919, 1900, 1547, 2008, 2068, 1890, 1548, 1958, 2069, 1549, 
       2043, 1959, 2070, 1550, 1657, 1658, 2096, 1551, 1656, 1669, 2071, 1970,
        1928}]}, {
      Line3DBox[{863, 1411, 1335, 1337, 1336, 2010, 1416, 1417, 1408, 1410, 
       1409, 2015, 882, 974, 2019, 887, 979, 2022, 892, 2050, 984, 897, 2053, 
       990, 903, 2056, 998, 912, 2059, 1004, 2027, 918, 1010, 2031, 926, 1014,
        2035, 932, 1019, 2038, 937, 2065, 1024, 942, 2068, 1412, 1413, 1414, 
       1415, 2146, 1378, 1380, 1379, 955}], 
      Line3DBox[{864, 963, 2011, 865, 970, 2016, 883, 975, 2020, 888, 980, 
       2023, 893, 985, 2025, 898, 2054, 991, 904, 2057, 999, 913, 2060, 1005, 
       2028, 919, 1011, 2032, 927, 1015, 2036, 933, 1020, 2039, 938, 1025, 
       2041, 943, 2069, 1029, 947, 2072, 1035, 956}], 
      Line3DBox[{866, 964, 2012, 868, 971, 2017, 884, 976, 2021, 889, 981, 
       2024, 894, 986, 2026, 899, 1113, 2081, 1115, 905, 1127, 2084, 1129, 
       1179, 2101, 1130, 2086, 1132, 1182, 1146, 2091, 1148, 928, 1016, 2037, 
       934, 1021, 2040, 939, 1026, 2042, 944, 1030, 2043, 948, 1036, 2044, 
       957}], Line3DBox[{870, 1102, 1183, 966, 2098, 871, 1103, 2078, 973, 
       886, 2048, 978, 891, 1110, 2080, 983, 896, 1111, 2129, 1290, 988, 901, 
       1367, 2082, 1368, 1116, 993, 907, 2130, 1291, 1334, 1292, 1133, 1231, 
       1293, 1001, 915, 2110, 1232, 1233, 1189, 1007, 2092, 921, 1078, 2077, 
       1013, 930, 1350, 1351, 2137, 1018, 936, 2064, 1023, 941, 2067, 1028, 
       946, 1163, 2096, 1164, 1032, 950, 2074, 1240, 1241, 1038, 959}], 
      Line3DBox[{872, 1041, 1184, 967, 2079, 873, 1051, 1253, 1420, 2018, 
       1418, 1437}], 
      Line3DBox[{874, 1207, 1219, 1042, 1185, 1043, 2013, 1208, 1104, 1344, 
       1052, 1254, 1457}], 
      Line3DBox[{875, 1330, 1332, 1331, 1105, 1252, 1251, 2116, 1242, 1424, 
       1458}], Line3DBox[{879, 1363, 1047, 1365, 1048, 1403, 2014, 1364, 1362,
        1466}], 
      Line3DBox[{880, 1287, 1049, 1366, 1050, 1286, 2127, 1243, 1456}], 
      Line3DBox[{881, 1109, 1187, 1289, 1288, 2128, 1255, 1459}], 
      Line3DBox[{958, 1037, 2073, 949, 1031, 2070, 945, 1027, 2066, 940, 1022,
        2063, 935, 1017, 2062, 929, 1012, 2090, 1147, 920, 1006, 2085, 1188, 
       1131, 2061, 914, 1000, 1178, 2100, 1128, 906, 992, 1177, 2099, 1114, 
       900, 987, 2051, 895, 982, 2049, 890, 977, 2047, 885, 972, 2046, 869, 
       965, 2045, 867}], 
      Line3DBox[{960, 1039, 1387, 1173, 1279, 2097, 1278, 952, 1034, 1446}], 
      Line3DBox[{961, 1040, 1388, 1174, 1281, 1280, 2125, 953, 1462}], 
      Line3DBox[{962, 1390, 1405, 1389, 1391, 1097, 1320, 2133, 954, 1463}], 
      Line3DBox[{1170, 1317, 1319, 1094, 1383, 1093, 2132, 1318, 1272, 1352, 
       1092, 1166, 1445}], 
      Line3DBox[{1172, 1218, 1229, 1096, 1169, 1095, 1275, 2123, 1273, 1353, 
       1432}], Line3DBox[{1176, 1321, 1322, 1175, 1324, 1323, 2115, 1250, 
       1435}], Line3DBox[{1230, 1209, 1220, 1044, 1186, 1045, 1210, 2105, 
       1106, 1211, 1455}], 
      Line3DBox[{1329, 1354, 1355, 1107, 1282, 1338, 2126, 968, 876, 1427, 
       1447}], Line3DBox[{1356, 1357, 1358, 1108, 1283, 1339, 969, 2145, 877, 
       1467}], Line3DBox[{1359, 1360, 1046, 1361, 1284, 1285, 2117, 878, 
       1436}], Line3DBox[{1384, 1385, 1386, 1171, 1277, 1276, 2124, 1274, 
       1426, 1453}], 
      Line3DBox[{1392, 1395, 1406, 1099, 1396, 1098, 2142, 1394, 1393, 1433}],
       Line3DBox[{1397, 1400, 1407, 1101, 1401, 1100, 1399, 2143, 1398, 
       1434}], 
      Line3DBox[{1404, 1382, 1381, 1168, 1167, 2075, 1316, 951, 1033, 1165, 
       1162, 2071, 1419, 1454}], 
      Line3DBox[{1428, 1256, 2118, 1054, 1118, 1055, 1346, 1257, 1261, 2120, 
       1064, 1295, 1065, 1298, 1294, 1135, 2087, 1213, 1223, 1074, 1191, 1075,
        2029, 1263, 1246, 1267, 1080, 1153, 1081, 2033, 1249, 1271, 1461}], 
      Line3DBox[{1429, 2034, 1083, 1154, 1082, 1268, 1247, 2121, 1264, 1077, 
       1192, 1076, 1303, 2088, 1137, 1296, 1067, 1297, 1066, 1262, 2113, 1244,
        1258, 1057, 1119, 1056, 2147, 1460}], 
      Line3DBox[{1430, 1421, 1158, 1086, 925, 2094, 1206, 1205, 1196, 1140, 
       1224, 2112, 1239, 1238, 1237, 1371, 1068, 1370, 2139, 911, 997, 1123, 
       1058, 1439}], 
      Line3DBox[{1431, 1088, 1159, 1087, 1149, 1225, 2030, 1142, 1197, 1141, 
       1325, 2102, 1180, 1310, 1070, 1374, 1069, 2140, 1373, 1372, 1060, 1124,
        1059, 1440}], 
      Line3DBox[{1438, 2052, 1112, 1422, 989, 902, 1345, 2055, 1053, 1117, 
       994, 908, 1260, 2058, 1333, 1063, 1134, 1200, 1221, 1201, 1234, 2111, 
       1212, 1222, 1073, 1190, 1202, 2104, 1203, 922, 1079, 1152, 1341, 2135, 
       1342, 931, 1091, 1423, 1425, 2148, 1465}], 
      Line3DBox[{1441, 2076, 1120, 1349, 1348, 1259, 2119, 1301, 1302, 1136, 
       1300, 1299, 1369, 2138, 1306, 1307, 1193, 1266, 1265, 2122, 1248, 1269,
        1270, 1155, 2095, 1450}], 
      Line3DBox[{1442, 1125, 1061, 1375, 2141, 1376, 1071, 1377, 1072, 1311, 
       1181, 2103, 1326, 1144, 1198, 1145, 1226, 2108, 1150, 1089, 1160, 
       1451}], Line3DBox[{1443, 1126, 1062, 1245, 2114, 1314, 1315, 1143, 
       1313, 1312, 1402, 2144, 1327, 1328, 1199, 1228, 1227, 2109, 1151, 1090,
        1161, 1452}], 
      Line3DBox[{1444, 1157, 1085, 924, 2093, 1009, 1204, 1195, 1217, 1216, 
       2107, 917, 1003, 1236, 1139, 1309, 1308, 2131, 910, 996, 1122, 1449}], 
      Line3DBox[{1448, 2083, 1347, 1121, 995, 909, 1304, 2089, 1305, 1138, 
       1235, 1002, 916, 2106, 1214, 1215, 1194, 1340, 2134, 1008, 923, 1084, 
       1156, 1343, 2136, 1464}]}, {}, {}}},
   VertexNormals->CompressedData["
1:eJx0u3c4l238/99GkVESLWRERaWU1PtlZSRKITJuMrIyQvbee29ZESKbyjpT
FFllZGbv8X5rieb3Ovncx+973L/v5/7nOu7zuI7rfZ6v8/l6Ph/ndYXjtsV1
g00bNmzQp96wYTNx5Rfzqib/pYDuO3bp03zMpA1jb/7JTbGE37m5OeXEuIOb
vuYG5Zuk54HPd7mSPMBQstRfmBj/y3b10aESB9LBOzPhe/SC4VfVEfKOPxSo
DZh017sfRSrP2S2lrxkLE7Z3ryf+oAC9S7p6sONjkpLvit7emAxwN1U/uHuW
AtpctNptIvWkPXFUoWyHS+G3sGvo/J054Oic9psP+UF6YvR6QW3XGDxd7t8V
0UpBca5cvPURA6S8B3e6RzSrwfKQ6cDqFwpSNL+awnT1PUlIXjN9uTIPTnlb
URx/UNCXxpHyY+daSTM8RyTb3mbAvTmzgrpfFLT59VbtvUrNJN0wBYXV9mSY
FLb50fWbguo+LlJyK96SbGdjXjwJjYMnfXsemP+hoFPL19QF37wlMZnnpaRQ
R4M+a8v3VmL8jKjYtkjpZhK5M2H5omsEoGerj3A9t2+6auxYJwYmzMfDj/tZ
wiarVfZCoj6JG++lyauGQ/T95L8rz93hhb78rQvzFGBwKrK1mC+GSgpPV9OR
QFDamml95zYFGvIXi1tGGkGPn5YlNzYS/P/h/ixDtQj2E8Lbesf7gUvI9MZB
w3gYkH48aRo9Becv8TDE5kzBPrMtaSbJSaB9V1nBzLgfNmi6Hd17eBG2u6x4
LDolwMvPEtMSUw1Q5Kbu4eFDAbaaf8zqUDSkuaiYBvRFA13b9kD4TQG9qD91
aabhkKu+nW3kaDFK2ym6cWSBAsHOPNlU0oEQNdxvdJq1Ft3YISJR9ZrQhTGI
/mPuA29IFb8uNb1EXB0r71YfUUAmMGjzuXceoBM4k1Y1U49O1kqcqImgQA51
lGU2qyt4lM0oMdK+RhNKpHJDYj5Mnw19/jQ6wM8lF1lcz85AnvG8vquo+vuK
14yGJRi1Jq3sJ8aVGq9xfi0JgDFuzV1T9m4Q9DDecZBCgXxHUsfDtEI4ckBN
mNrBF7zSbK86RVNAUYnNxja+HoTKEv7w7AwGxTvaPgsmZEh4NVFC7uuEn170
NF5vw8Dk0tfDfcTz9xz+1Mrdcw89pjRwGqhYgsX825xbxLjGhWl4Ue2NIvKF
45tMXMFE956aGTEeuFK3IXbWAS0WLc86hXnDzt/C2W3Evoc+kNdNlgoAXhMG
qStc/iA0rtJ/Y5kCF/01OI/9zYZsWuQvfjwQ7IyMvmYQz1laLp2sNvZALLp7
vzxPsoSl72xGpqsUqF7I9XtzOBNx2oc8G9J0Awr/9G6jfgrcEPETXVJ/hpQD
dLTqNXxAW003aYGo44/IhZOZ3xqQiGd8d/GmADA8kcVeMkmG3b9nzpZnvEM2
zds0y58HwsHovo++xO/67xXJCrjkjRoeJC2N81rBWSexXsbPFJh4G33hpv8T
NDlkGcsn7gHjhboCu4IpYKNcfXDFoAHZqoWdGbcJgPNPdnJdoSED9WmHdAW6
D8gsXv52cmcYCGr/VBfLmINlzdTykcpRdEJSXkdLMAI2Pdgw96N9EtT1R+hi
jKbRQkv0pvbL4ZBwe0pUgmYUhOlXbmUyzyPd3IdqvoTPjB9Wqqgi5pn5d2zb
nUknRJa6VidQZQVl11potn6ngIFVfdMWh2yUejnUyOQfLxBs6Jd7FkeBa0en
LnwSq0fWhvUp9O7hcOufUy0zpEWQHmAzfbjYh7IbWRJO8iYATTxvQMqbCSg6
t3fp9bUZdNoiLDzgciosaxyibfd/B4eZpS9mT5GR3B2job0KyXClJuV99JIN
Cs5pPL+F8AO1U0M9NnMx8JxPPIIhqw6N7TE8lF9EQa0MRZ06feGQeJ9Klnmo
Cfm+s42VUqWgH0eV5rY+CIRUaatLmS9b0Wba+Fs0hyho5WHRjGK8DwRqTTQu
mLSjU0L11ru2UtDGj7vYcuc84FYck+vYx3ak9Whl94ffZNR7gbnYTtIV3OV2
3uvMbEcpp1I3hWykoA8pD13lyQ4QKZvUYbujHQnbcAxJ76Cg+RmD/H3O9+HY
N9W380Q9N6z/596YNMGt/9MK3vDtvxlHjAswdoV9tD1NWr96g2fvxLUIQs/n
FvY9WeSWJK1fo8Aj2p7WgvD5aY3o+N9D10nr1wy4kOpNp91CAarXimwWJZqk
9Ws1SIjZmgRZU5BK2D3N26UepDfGkk69CW/g0idjg9OfKehaeIlCirQh6QUz
udql9AlkB1Z8zCT8/KDg3I1/6k1JyObT2TnPDLi/cm9oG+HbDHGkTf5F+iTT
ppwn22OT4OqeJKOdxH6w7r81fELRkLR+jYVw5WusScQ4n0blbraJ26T1ayS8
cCq5vUSMP9/uxEt21CGtX8NhMmD20ZG/FMQpIcQvra5FWr+GADno2a5rxLjR
BlfuA5N6pDN51/3e+wb+V5/wrz7/LBSu6VP5rvkSoU9YYnZZ0+fV1jNr+oyy
/3WF0CeEXDRf0+d7depmrM+7lpqWhD7hgR1LPNZnvIaWF9anaCXdN0KfEGLc
44f1qVbbuQ3rU8ftN9Yn+NOrdWN99nLStGF9Gqo2YX3C3o4DXVif552yg7E+
F7PDsD6Bw0W+Heszk/uVBNbnTG4V1ic4/JicwPrkPX2QhPV5QY1ag9AnxFPr
jGN92oWb12F9XoCLNoQ+wb2ugxnr82DkFxusz4ieUGZCn1BTZJqD9al9pNcU
65O+eMtmQp+wJyrYAeuz+safZqzPrdeDsD7B/0VSNtbnf3wJ/hdfgv/Fl+B/
8SX415eu1J+/hX3p1h4x7Etw56jNmi+93vNwzZd8ZmWxL4HCkZ2bsS9tq3K7
iH2J3WhZnfAlyGhS0MC+dJ3OYM23R3/qyNYYe8DRh3vWfPv3A74133ZYuGNJ
+DbYfUha820qKUFm7Ntnmj4fJnwb1EbD13z7C/XKmm+HrBpyEb4NywwMH7Bv
81p4cWLfztak4id8G+TtMrWwb/8np+DfnHpj9G4tp1zPaz9D1d7gMSG6llOW
W+zWcsoXpCOjZx0gN291LaeSaw+v5VSK1vnpB1IB6PPExrWcMjwz3odzaqac
vYrIKfSRXXctpygV67kcrCPnX9h3Fej713M55Vf8Wi6Pnze6ReQymtFRX8vl
9g1Oa7nsqn1sichllC8huZbLnyKWFXEuv2CQdSdyGf3tPLKWy2Lxe71xLtsJ
l1QSuYw2/62kwrls07HOV4a0uTft6sRQMec6Xxk3/l3jK//lV+YEX6FLb1LX
+Mrti+kaX53QOnGH4CvkkyK+xlf6XcM2mK+4d21NIPgKkYXfrPHVxUMW3zFf
JV/QovSM9yMX2o83MV9t4m5cwnwVyrtzK8FXSNgo+Qnmq/6o8duYr87sjuch
+ApJvmmIxXz1Qm3zb8xX95X03Qm+Qi0pP90xX3GLkN0xX5mybcV8hQ40bujE
fEVjdecY5is3NibMV+i8D7zCfHXz9lE/zFfmMg3iBF8hO/7ua5ivvmS50UsT
fMXz9hLmK/RyVIMZ89UzgbsVmK/mQVuQ4CtkyBEShvlK1v3tHcxX/Pvlygi+
Qoruf1IwX/2H/2v/y/8KkpRK4xjl2n/5/+7/8D/5iGit2PD9Wq7/4X/p6nX+
7wxyZJmzjaid/R/+X7Zb53/epRI6Um92rY/fOv+fclvnf3WLu7rj/C9rpzPW
+b+Ly2eN/1vEQ8UOTHyvneNpXuP/G14Da/z/cyPng/3DvbVM+4zW+N9IfZ3/
b81LbTRgbq/1dFnn//L8df6X8JNps7nytraCtM7/WTvvrvG/z5S/YbVPY+2v
wnX+p1df53+238FWLVsaa1M2xa7xv+zPdf4XYAlTFz3cWHvAa53/xy6s83/Y
UMvSin9jrer0Ov9ztMbQnpNeAN6Lus9ohj+CtJVckWPgQzg7whIy3DMCH4In
2Rj558FfUsfnaHsO7HA5JuxSGQ76DZTjOUQ+iIjsHH3pnwVS10UXRCreo5nR
MgdyFRnUqm70BLakQp5qYkkpXT+aCzovTHNuEVr83B4Mf4oD5oe2T/62f0S7
2CS6tK4uQHe2tJ9WVyQMFEyNFjkMo7MxhUqvB+ZhHlzlPJ+EQka6Q8QgzQiS
mP/ZRV00DxMmR6VGsgPA5UItf7vtPHAkqqf/NRkBL4NvBuNLUXCdoiL2z/dJ
ML51lGqD5DSUM12ZlIyKAsYbdZ8Mn4xDTd9Xp1GRWXTJs/nPD60YCL7wT2Sf
dS9UfOF6zBSxiOLM2iZzNCJhTEdhMqWmGYbca91ML1DQiCfXPeHsEJBynn/q
cqwG6KZUvjG9pSDqQM8jL9/7wTeLvMwdSo+BQy9hsvUrBfHQDiiJ6npBHjiM
/ZEMBHnnxSu7iBw+/L24amKbOyg/3/S1Q84PTT2vZJMnxn+p0BTsX3CEX0cl
mk7rJCF2UxT5idj/w2ZshSUL9yHUkUZoW2kGsuY6Ym9J6OXKR2+JY3XWcMnq
jfLX4A7gb0y3SI8gIwO7XXTsv58AtXqKN923TsQbdEii5h8yMlVrE6t/kQU/
NxzUu5g8ggyKSiNGVeaRsMmMW8yHB4CKGAMFu8dQn9ilqwWDs+hD1mXO7yKx
8GL2wh+XsHF0fPq8epfSLGJjupdeGhUBK1w7uRdzxtFkL1duPGkWnT7xRnlo
ijinbO+/v2o9jhYUD3g03plFyzx3c4UM/OGiot2OZOZxdNPWWpi3cBZJ/r74
+N5Pbzj/Om3T67QxdGLHr273LXNo4yYfN3sFT2C8bXIl5vs85Dw9dvbtjyGY
/1goRr3nEZCfOVzB671775MlsV74vD377yFivYYeClZ4vT3Dty4R64W08BdH
8Xq1tQJv4vUWnXkZT6wXPNP3m+L1DlIdd8XrTdT/dJNYL3Soiu/G652wdP6E
13v2wx49Yr3Ql/ErBq/3rMzyq66ZOVA6H6UzpzAK6lFhWz4KxMDSiO0S1pVR
0XdnQlfQlKD3G+vKke9IBNbVfmMDrCuIGp2YwLrKbQodw7pazp/EuoJKpzMW
WFfbrMPKsa7cH2ljXYG9VgwP1tXdXRfSsa56ryZjXcEXhxtXsa6ekfuGsK5i
atZ0BSwczs+xrhSXpz9hXcX3r+kKVD0S87CuCg9ualjTlfYLrCt4IBuUh3X1
0mNREOtq0x8+rCvYvyoKWFe9QZe/3v82DwkJ3UK3Dw7D61vIFl0NgUSWdgnc
X99+d20h+gslXHWfxv31JWe6GPuGfNvIZsI3ENqSUIV9I71OzBj7RkJzNfYN
lE7TzvmK8A2rItd95wnfaK9pv0f4Btp/W+BYEOEbfo8bvmLfGNhmzkv4BuLp
vtqPfSOx+ctn7BtyIpQ6wjeQ/gx/KfaNIRHGo8WEb0ywbLhI+AZi4msLx77x
cNfncuwbtdCLCN9AcM3TFfsG7Z3OM//QjiAloZNijQXzqPpJvMCOMR/40CI7
FU1wZIN20OSPoiZ4eb3tWiJTItALsPNueECG+LdBTaaJHaDaIRAgXRUBMh/T
/UoM5sBvdzBVKeMYXDodvs8tMRHqXkh3pxcTfPWHsXITzwcS/ciu4JzcOvAd
Z8tR/TwKXfKdsvOOc2D+s8BTjCcJ9jlE/iP6l4yCTXSaAn7Okf5qdI1VN7eD
5EC56Y4b9Yh97qRZSiQFnuXuuJoYmgGuF41yWRbegyyK8qOtIMP81x+01wXj
IE6Rik786QekmXm203F6EZq3HvNVtEqCg/UcPoFXBpEQt0pNefECVEtZJNiy
x8Ad1bf3LDqG0LW6savc2xfAe0SKQZgcDi4plOVNw8MowFc5cS+RzkVCiTxv
VoOA9Zs5E66bPuczZaJuUMWt+mc7UbegMYMR1ZVhpD8Ad0SezQOssms4K3vD
24QQpcFBCrxlHe0zd3yKTrPeYJykCYAl9S2tVhxkYGZxvLwjoBsFBIRJJKFg
qM4q+oT1RvpH8CKhN3Tq4lZrrLfxgJzRA9Vk4PTMYT7W9B4xDUQ3dByMgAe+
/A24H6XiSrWJfkQHz3tuxf2oOhkm9iZ6Gopug9yXlEkU28JVeaYrBi6/Mby3
6jYMo+5PGaBvHm2gSMRRmKJhQp6p5HZUB6Dg/D+iKWQ0VTtsujU4HOxILVFl
6vVAz93wiS2Ogi5q/ZJHwYHQNP1es0awDHRr6lK2T1HQoVZrJGvlA5XVnbOF
ISmwq1xkhpbwbbUrBxwCYz3AjSb/tZrFJZShQv2uifD5sRSlryHXXeDVSAm/
kX40mt5xI0eEyGfFFJ/LJa32kHiF+1afQxrye1yTlfWTgtgL3t1VELOF8LH8
JF0/4txirke5lNeAzD6PT351jYcfamY3sE9GD7cdIHwSBcaek8Y++Z/74d/7
qb9v4+0+MwnToZNtMZPTyHfDY3qWLflQyvcwUJs4p6QqWe3Z5qtFWr8+gX0H
9xeZppUi2mRqh55BCrL+K1z8OvAx/GCJ2VNDNQdVzAsa75IjSevXMThBNX6n
02wQqXLnfWJ/tICGgwVdD3Wlw2zr7QW+UYIXf7tOP820JD1Uyj397UQFNL1Q
N2PcNIbUykwNH1rOoTGFN9tMvBNgZfFc0ArhF29UAh2v/NUhlb2hU6zKfQQD
G31XN1wdR3qd2oavPGcRi7r60vZHUVC+EKR0kKg7v+TNwcyHd0gh6jbvBrxT
wetgSHZg7jhKK186P31xFonlXnhP/yIMps4bhaUTHBW8yTqmz+42yWCz1JuW
1HiwXDrzXjlmHCmMXbVfVZhFT/XGm7Y7BcKZQ7QsOO9oaOjLiLyDXXcExXDe
GXMrv/eWJZ4fzFVP9p9FE5lnHCWifWH1rKsFzsGvV1/4EjkIac9OpeEcfJsZ
OyT0cQx5eLLsfdU7i7reX/5LHUFwApvZRpyP/X5zF4l8hBesQqk4H6mno6at
dceQceaSlcXJObQaO7Gjld8DYnm/rzYQuSkreGKQyE3QYN9kh3PzP/0C//YL
24tFF4u/s3DSgLmuImMMaDf2FUxwPoCwOHO5+zWDIHYrvMwwagHOPdZ0tGxJ
gSeppbtUT7Sgo1sz4xSFKcC/ZcLixJQfmI6EPmppakMZB6SBjZ44n9meEmJM
9QKPtMbSgBftqJtaTvvJXzJUpFMpNpi7g+eiyX6O9+1Iy3hct+gPGVQD/b41
f3eCHHqXj3hd39y3OhDrAiEp+014Xa1uH5kXdNpReS9d9RhxTo+2ixFmPmAP
CU5ilrh/kzVvMBL9C1QwEYP7N7mhsRj3r1n1U9y/cE0sZa1/W8fHInH/yiS2
4f4FmYXmy7h/KxUW1HH/lgs14f6Fqzt1qnH/zrgfm8L9u/DoPO5fqCZvssP9
a8aQ0ID7l0FjrX9h+n7fZ9y/fLrivLh/NbLW+hfyzVWkcf8KdH1Tw/07f7kW
9y/oiMuZ4f49Lfr9KObVyE6FVIJX0bPCXkPMq8w7wtfyxVwk7zWRL0j4gcVa
viQp5T320FiEZ4eyb6hZ9iENg6+ewfuigJam4/k5ygwosoiMbKSdQHXT1wMe
7o0GmgV0CPP8PlKhBcHzSJPPvwbzfOTJGTmblWlw2SyXkMoziewYzqUyUh7B
8uknc3F33kGkpLnq4gQZcaPw3iiWHJjaJ7OWX8dq77smLHfW9jPtXssvlqdi
OTiP2vrTjYk8QrRN131xHt1zjV7Lr26/gdN7bs/U5pl/WMsvFSFPWZxHpq4D
b4g8QvVaVG04j961v3qL8+iIFXs+kUdIztS0FefRH4UfT3EexWT0XSDyCOXS
SgvjPOo41ndxM5FHFqFffIg8QgafevVxHvnFf4YtTCOI98GhGJO8edTy54BN
U6YfHK/25btJ5FHCIO91Io9Qanl6AM6jtL4Qy4fYZ4sTL3QqNNbaGcmLSuZF
gmL+8urxaDJsXSmyY33XAdtsuN6/CY+Bxor1+9ttk5tYtzaTOJXX75/NcaH7
ARRQuit6ste9GYkdNb/oxhIIX0pjK87LL0JFzoWZgso+pBZfkdrkGgUjZ7bN
zyWSIaT6DZddVAeaCH+71cUmDTZO3NCS+/3/vc+8bKldEHYrEWwbMjS0id99
ICEuxZ2tTdrd437c3CIaPt1z83lLjM82KOxcbDQnfeFNHL8dFwGUJ7En6Ilc
cauk7t5CY0Fav4ZBfMDLXxdx3sQj6jsDpqT1axDo9Pjru46SYeaEuaR25Tsw
P3eZ7e6TaAhI54jw1FwErXti2g/v9iHaVla+xpvhEGMq+ilUnwyLK5eeqyx2
gpBNd4Xt9jQYrKDhx7rqOepfQ+gK5kwq3bGualvoqrGutjN2aRK6gmyxvdFY
V5seGR/A+7V3/8lcYr/g9mNFcbxfMccSpnF99nLfFiXqA1Vbv2zG9Rn/zMKO
cyr5JUs3kVPQZumxDefUy6CpVJxH79okcB7B/HX5JJxHD8l8qjh3HjmwLBO5
A8kdjNY4d1789dbC+cLyNNCSyBdoUnv1yZjIl4FotXmcI7mZ+62IHAGrzQuj
OEeUXTcl47xgLqVIEnkBsnEJtTgvZsWbX+JcCNN38CJyAWI/6FfgXHiUb/8a
+7/MBbUWwv/hxH63u9j/8z8m9GCfD9Q9eYDweThqvmMF+7xJkYdvxL4BgqNr
ng18J86/OYcnNenTgXuHXQDn3qfwmtpAyW+AAqx+HXIBK0kg7lnNvG+qFo20
lv/ijqIgcdCpP9FbBVJ7p+5L1rZCzWbqDYWsFPA7Yr3fyeYhMLV96Bq434de
bYnvGrm1CB6cHDTvZgPhMqdaVsFSH8reSXXWWGwRhjMKQPWcL3z7dSchoLEP
0d/7YGAutwj6Pv1Pn1Z5wuJo4avky31I2/OSCVl/EWiy0tSf07oD7/nSghHO
XuQgUzG1I2QRkS0OOHkzlkCAFW2Ge+QsiP7Z9Z2HdRzeOc7JvrIqAep3Cuw+
PEMQkDv8THf3Alw9MxZvsekpGLRWnbqQPw7W/Dt0VoWJ+tjJcrB5pcONksv8
V5cjUWn6J3v6YQqU7NCKV7WsgFc+1hz4d0sMwrfQhixCvYgOI/5dut9vlY1b
2iBA9NUnjR0UGGeieqxgmApKX0YLy3QHQXFXaHFK/gIw2vmecNSKBpnW8w8/
GY+D2C62wLMis4i3dOWj/+1K0JQ+XbvtOAVee6i9n1NpgdMCzCMrX7LAvjI5
Ft8/scASTdwPio0dLfh+l2M8r9mIfVG7MfeH2Bfgmc92xvtSrSZPZUw3AryK
LUUHs+eB3y78N79nJnTTTUUbqY2h6AMtqUFsc9D99bBUYF4pfCyHs25O0yjz
ctpS4+NJcDpVZJktkg9Gik91vsXMoQqNOCPb16NAd/NNxrbWdNhUbM8erz+P
9o5xatz3GQHFHF35v+cTQWDQk8wePY/qu1Maws6OgP45iRO7ZqPhbGtI5K/3
vchSR5cy57IIloJHuLPmQiD8yugjXGftGbAj6oyS7JqP3iTqbNSU6Mt3hDg3
kniOjPSMk34PHq2TP9EKGh9cp7benATvJ07Zx0qnIWm2Bp2hLYcTF7j3taYS
/mOvZ7faNUoyd/Rw+Bn6Cs7aHHOlym5BJ46XpdkzU+BC7rSslXYZWN5kZfC7
TQG7kntbaX4YkdavjRBk1tK7Z/gd0DaHRLI8IqNUvk/UG27XgIio7ns8rlVW
H0WMg3PM1l9/dWuA7+AXj2T/SVQ2e3Ayh+B9Y+/Q455uRcAxeNMGec4jlYtv
B/+ojMCWSZ6oc/ci4OuKwlX69j4klz12pFqGqEOu2blwXX/4h70/YejqPBrm
ch3fnzcC2w3FFNJWQkBrop2BMteHun47/KkXXwRBf+dOXg1vEBE8dGojzTwS
np8wcjswCpw9ZRetiHN4kW+ftHBEH7o4G707UWURzL6TvXdd9QDqm/a6n1Z6
kbTPy7g79xeh8HS0/8yACxwQrSJdoJ9FMj3KSdbav2obLF6ftJ8ah9PFC6ep
ibpxqfdGE3VDnbc73uK6ZcqVrN2f8eVDWZ3ZX1K2Clq7v5PBqiZ4H/GczqnB
sO5xeDGxt4H7Tgj0qh8+e+rXAnw5I5Pc09SPusvc0a3xIjDao8KPx+3e/ekk
xmEsY/szPB4OjY6bXywgzdIz3zJ2xZDeJ8gkC7ANQjj50iWsT9brN0cJfSLr
oCAPrM/lo5ZvlBYoqNdI5PO2RBOSaJJT+pbqYnAbF7PFuuXf1CFH6BatpvkV
Yd26J9DG+65SUK1zEOMWP21S12/Nik23MsHFcFkA67k1eI8koWfkQRFXx3oW
CvS9mop5/ljt2513FEjr1wfgNfF6Awehc2rlwEeEzhFd1j4S1rnzhy9mgwTP
s9o43d9jeIe0fo0DNY4cL6yHXbm/XxJ6QJtXBpOxHua4XUtciTyVnS31oA4w
Ip1XXk7sTIsCwVWPx1gPspEnGwk9IAZ9v3+wHvqOnbIfIu5n7jtl2yplQLJz
/BbeszkCXDq+imE95DfbKBF6QA1MB69gPZza0uu+n8jfcCGDUFl+c9L6NRSO
feQtZi6fQxYJ4ryxqaPIrpOf1U3dD7ye/pOCx2/YPZckxoFLAFHjcb+UPqro
lDlUazbVGVY3CjVcS6EDFb7gINMyi99XsMUtpP0oakJyeZU38PuKle/HfuC8
ni165EnkNSrpCanCeS2E5GuwD7c6nAohfBiJ3ClmsCR8eO9xnrX+NSp9d12a
eqTWjN5zrX/ZaSh/sK5uHloJIHSFTh1oZuQhdPXe1Ivx7ZdymJn9oOoyQgEH
voMrJ2wjwbvn5wyJNgVl021mySC4V9rA/XqfYgicKO5v9N9Qj34LFrbsTaJA
ioBSwqub7iAZ6FfzXqUc1Vrty6Ifo6D0w8dFWPmjwGPy+v4gu0yUNx4YqE3o
pe1QjbSA8T3wLLnBgc8FG8WUq4hzAUpQ0gd8LpAzqXiqwFUFTXEVmzTbKdA3
xwMXGRKAlBpZjp8/9u4kfj7csac6hZ+fZ9tdE+r2Gl0w66yIdiPyQoRU8uhD
CJBl+mPirs5Aye1xEb7WCej4wemT9j0cWpyT7V+rjkOOTvLAA5dZMDoR8dM+
IxS++RibTUQ2IAY7w8nkQMI/Z4ZHct85gUN2wS2ZvfEoZD91qRZRh6ELG0yG
EuNhfPzc7ujLDUi/l6/QPJgCv+8fG9/IHAVMB/nKjxK6oo/QpA6ofUviM7PZ
EPwwBq4s7n6GOX8/k94YwflwgH/BD3O+qa3rg9NezxAvd7ZSex8FaMduRT7M
84MCqlZVPJ/bGjemiPlAx8dNDXg+2ccZ19Zl4Nd2nlgX6k6N9cbraldtVMHn
Pto2q2Li3If4h+P98LmvwqfIDq830+PqILFexGe47wde78MbMi9xnT8lheM6
I8fSGVlc5x53364q92rQkbsk3t9M6P3WcqRNRAQUWMjV4zqLHw3AdUYNR1sr
cZ0rnAr343Ol/QcOfK5Enyc87PC5Mt1otzfmmfnFc38LWCmIRp6JG/MMu6xW
Uy2tP1xW2bXv4w8KqkcR9jvZ0uHzrHLnkx91CKwaBA3zKMhvyqX9u9wDYKiS
fLAruw0V2lUlE+dTZGc8OlfCnABllpKIxbgTjXkx3zzrTEYH/Kaf7imKAY/e
vRX4+U3h+/DzQezKkAl+/qjCJx/8nHNxgin4nDvv2NyDn5N1qPV3JO0H9NKv
//cvajJovHjyjel7JMSTOXI72LpgLEQzXvofMgSamO7sEowFK5kXLbg+hzt1
cX1gNutoKK5PGMuT169uZwPdpECx+zJxrsy8HEfLGQbWyo9z7bmM0IrAAc2z
+P1t07RZ3pMguFapz4b74s/hYNwX4JSw4RLui1WTrTo3dtYhNkvZ1Z4KCqSr
MiuNhNvALee3h7P1p4HmWuh+m65J4GVokj6WHwIQrFqO30PKnv1ArGkOiTWV
xuL3kO83Klfi94oOD1l8aCvI6F7hECd+ryjRLHQE9/vG7Bjc76hg7uSOk0S/
G+zfRw1Ev8ts/LGH6He0w23AEvc76+uIp1ift8pUsD4R47h/Htbn3FPXJ5h7
lzPDCgnuRde4nvzG3FvQTBe4xm+7jMgEvyGGzcojmN82GvMUYx4eMJq+RvAw
Ejk87oB5uFxJLAD3V8bJ5RKiv1DUldAE3F+ae886W0tWodc8DQeiCH2OzbYl
7EqNAdtvPiK47zw3Rz4h+g5dK0rcsonouy2ibc/42t8ikVYqVV45CjIUSQlt
/BwOquLhl/Fzvuy8f5B4DqgGmt/Dz7E7vzsQ309vE6xG3A8/qHdb4fspB5ju
FDS1obo+j9TInRQQcnMKb74aCrGzPyR9O9+h/kTud3TDZBh8tps3RTYIJnJ/
8zkydqLdwiZz3kFkKL/knXchxhtOytZnZ52bRSSNw3fKCsfB8rpGeZ93JLw7
Fmy0I6YTeXNuKm29Twb7eVbWLTYekFOR3zGR14nkV/a84LcmQ+jq3emzfO7A
ziHn951nEYQFt3YH6vQj0lmBPQbqIaDbcKx975F5yOS7fc9yfgT5j9wo9LMP
AyPH1UXWmAW4uxRVLPVyEFWZfzTU+xAOwpysXvh9kSx58HlFxhjax5NZht8X
FY99StQtm4b9j523ud2fRA8FWLheHHsIHP2Jq6lDs6BwQiFrV9YY8txK9S5K
qxxMFZna/srOwkG5lI8ZweOo2VBr2x/hXLCUWqbDnDx5aDqf4GSUc45521GC
k6MUI19gDh/QjcsmOBxFL6JRzOFbjDnLw75TQK/xXE+D6E3S+jUbdt+YzMNc
fUZeLYzgarTpVosm5mr+m9Ed2z+9RQl0w/EngdDJBjWjDNYccET+f9xaexH3
vGmFhMMieiholPPl0UNg3cu9ciV6FlGU56mGj4+jhCtXbQras2D4a/HxNp5h
dMttao86ZR65qznYkiTToGSDzYXgNxT0pXLR3HeDK2n9WguXnPMzMJdGpi2/
JrgU5Q+lSWMu5fdw+55lOIpqwiK/mPXMIZEc9eYtvknwYsPBw4P751H8l/a4
4JURpBFWqSXClwKHA/2powif8ewd+Un4DCodn/mDfcadPWMEz1M8Q4uXmCcM
rkro4HkmiCgfvY96UG+7T/KP8kUkzOi67d6rcMhsav/VxzaOhKsPN+XlziIO
bq7IrR+j4esnqZg+v3lk9UVALlp+BGXo8jV5isWBKC88wOcFl1T2ReK8gBTi
d5zC54V9vuHMeJ6rri5PiHmC3cZsRTzPjHnxaXze/KoR/444b6Lt4fH78Xnz
08Dfuvtp4+g3m+Y/3VKzqPZ27mhFYTg8N1utJYcTvD0aQhV1cQT9FX8n/Xtz
FJid/e2D5+Olt0WPmA9UxIlX4/lI7H7xzcxsHqXIOTSWOI2gN12Hju09FA4e
rnuzjATm0WBWQVb+6Aja6ny1QeNvEPTS/fqoM0L42h3yaz6tURSMhhSePPcH
YZcwK8zhF7XVowkOR/O33ydhDhd+FMWC+WpbplI1wVeoNlAjGfNV+inLFq3U
XkR7WSxSImARTTC/vvq+3wn8O4S5TDzG0MvJzJAhQm8cr3w81Z55wGbLD7X4
fhGePTHE/cBxSU8M3z99cDUMfydyjlH/WcI4hhq5Vg7j70RqO27sp/TMQHRG
++RtrgkkLpJC01SbBnbWVMP4HL1y9FUmcY5GW3mnbPA5WjLltyw+L2fMpioS
52Xk57z3DD4v77bTu5XG2Aqhev6zqtso6Dil99aC31NQkGCefbC3D144pco5
GSyi8EU7W5qGHOCqND2zjTjHbTul+g9xjkNe+2LphIlzHOeFxATsY8bXtJIJ
H0Pe4aIvsY/FUZF1sI/l851sIXwMZb/dqop9rMzp6+mp47PoR6zcJZracVTR
JdIbEBsGq5McftivXi3uKSD8CnHoap7GfvW4R7NmhTi/zL6icEhPjKM/bjOX
tpsEw/bjTp+xj63QfKkkfAx164ZtPEf4GH+Bi7jZ1hGkJ71JqbdkHrluEGYQ
ZvaB98Udbc8JXuKoE+AW5GkmPeywe69LHwnTITpnthstAMt93ZxRg4+o88+8
5R32NJjZ5lGC9VbAVLWf0BvU7BEmYb09aOxfwLri1pLpIXQFe3dP8mBdnS8s
TMK6OnXoQxmhK4i9mVKFdTWi9rQD64pTR6eX0BU4kt0lsa6KN70ujJmjIOPP
u/fx2HSRagIDUtPdSuB9ZsyB5e1jqMn2OZOP9hx8abQOOSOVD3lvT+7i4BhG
Vnc/LFiNz0Pa2Klu0clCuLqywRXXR1XmrRVRH6DS3/WHhqiPxoZ3T63VeoDm
9aHa3PpF9GBmP43oxUyAgKBz1P8MQ3bc0RTTrnk0q9w+L9f0BOaFS8S8BCbA
7XTJnEDrDLr2SNhzgSsTqHif0uZPU8D6RscTy8i7JIUx4aZvFaVQU+KrL0Oc
U3xnVYrvHDMlrV+D4Mhi0tp7gOKIrV9PDIzWXiMfW3sP0N+1Xv9l5xDJOPPG
WpOp9frLKnk5thG88tPg4Sl2HWMQC1Lgs2F3AI6h5WT873aktw3C37rz4P4k
0Vkh3hKMnl1WWSbGv+4UdxjmZ0UP2Giu3xo0AqFyU0er13Xo6aci6Q2FFDBv
uOHBfSUaJBk+HVv51oJK7RLm/fkpUDYhdN1hczhsbNS5x63fiaquVIaEu5JB
fSl2wWfOE9SCNFowX22V4cd8hSoX+lMwX02Y1elhXuKVOIJ5CZkwx6pgXmq2
FmnFPFl09i/mSXj/JbAB8+TQ0Y/lmBvDjGPVCG6EgU+GTzA3Oku/OYT9trC7
O4XwW7B+o/rHivBbx1nV+2leE+B60STAM2QGLpyvq17QiwQ+jvKxx0c+QhTn
eTMJpwWgVRjwLCwLg9xHEqEtwl2wZXmE95sGGZiyRKZt2AKhruCs9kOZFpiu
UBhlO0OBC3mXk+6p+4D6mTuROgQn/NlRVaJbNA6ae+aE9OkiIOMgudukZhLu
CWgvm9tPA6fvxtbLX2P/Ox/073zqk15tFUgi8sNyIzOzDJELDpfS6kIS/jtP
9O88j+db5mO+1XvVHkfwLbrdy8iE+faEzp+1+dvm1uH5o1X6YzP/j/mjf+fv
kSxagPmWdnw/5ltkd53rHubbyFV/vv1NReh+bZLj+CIFnXR+7ah4xhfebAls
w9+Lfbu+iu8I6AZV5c1S+Hvx/rAxf8w5qk8/txKcA3bGb1kw54iHLK1xjnwn
rxXBOfDgpXAR5pyVh5aDuD6XBpSXiPqgS5yjnbg+zO3U1fg94TAKLEjJX0As
j0gi+D3h24R+FpOsFpQVkRrtfJQCJqYJ2/2PpgNj3D/lhw5NooD+8L9if6ch
8YjIo96qRyC+pcB7r30X6nxxhopdkQxUw3diWt0fwJnpinahFQrKvZG3w+5I
O8lRvmS3t8ojCExtUxHsnELKyxbsjwymQC5R+KLAeAZ0f2F9Rh3Si+4Lp/d7
BC7C92myzvf4BODK4Tdf6pxG16LYyr6rTEJ3XcQmr4Np4P2KBFflBpDfOMfk
MmUBDBn2XTp2PxZs+c9LDxB8vHziQKDE72bSmaGCT9KyabD84Ql7p+UMon7e
94Dm4QQc2XNmunxvMgRFuzRbcnxEG5hTee2dF8Aj5TTPwnwUuBt/MPN7P4Nq
E9O/3BacgHn+y+9nxuOBMV80LVl7CG1UmpHw51uA4xIM1/g/REBR4T87g4/V
obztLs0h5RQwVqwYHXb1grJ7w6q6vylIh/7476qpt6S5bpkqjskE8MixYQre
MYv6bp7z+DE9DoxPkph3qsZC9Nfs6I6+9+gs5/h16Uoy9MkxRk6X+UNVRfj9
bMFhNDkoymCzNA/jR4b2f2ANB5mkRz81js4iXq2eBvEX41DBLLfnsVg07D6V
Slse2YGsznpKLKWQgVW0z7bP1RdUqGMuapUOI3N2Jm/35nkQYQpn3CgdAk8X
qwti/gyjBaH+8N0V85AeqHF9tiEQLsvlHcB5xP662oDII/irxjR6hsijvisS
3nu85uCkbXfr6Mwo4jxXfvTR1iiwPq23pDI8Dy4pahwsRsPo5tmiZYpxHChf
FGZKYpmAU2G+m+gJf76eq9PwS7IEBi+3s4uzjYFYjHS9uNocmrupk0LZmAMj
7ariZe/7UG1Kd9RljkXEKnSSJrb8KVjb+J2LcBhD7/IsOFgPziFaRurXbPVx
EGQX+6XsGwWd1+J6rE/SIyk6nzjnm5ML6TJHxLfYjiO+b+cLtxrOorvNsvKC
YZFQPhCg6Ujo5MzX1sPPvYxJh1eE7jptSodWeFaIv/PWRJWR8Dl6lY9GBH/n
vUyjoIbfo46WTfFUyywir+sLYvg96vLXJzWb88cRK4//LpYLs0hxZqfsZqlQ
CFg+Z61B7PtgVZj50U0mpPVrIpSJtpfj7xHj0/8IGYstomJSkwL+HuEXdlCf
I30cPer74IIIbrwV1HhyITMIkr6XPcffl+sHprWe/CUj79t7lfD35dsGGw7i
97ScL0N+1osvImPH3o/4Pe3MgWm/A77jaPl5+9236rPIPYF+KMwwAGJ5YlPw
9w5dkxJ9c7lFpM+QUoW/dwycO7Pjxj/jaJI7hS/BbhZ5yOVs3WDrB4JxQkfw
9+tLzznw92vkcmn8L/5+HSZ6QgG/77U4JrQrUWURjfuJBOD3vWckTWBQcBzt
pOQm+ybNonHOLBWPOh/gMCnvxN9TYqc6DMn6iyjEolkPf0/p544d/r06hqLu
GvxJeTWL3h57tvRVzBsSizg7jdEYkgwwMzQnz6JBNc8drUSurT59xYr5MzOf
LobgT3A55W2P+ZPqm1aU0+95eLn1O9/W30NI6YPlVv6TsRBeu57Lkm6dOYd0
jBHD6P8zl9G/ubxQtp7LBX3sQp/4WWGGZT2XY/hrlPu+UcCuUN/47J6y2uTd
GuZ0TrlwmtWab3fpIjD0N4ZejOlBm6XCWreT8uCn1KeHStUTcGL/Gz/rGzPo
uPiNm+V8OSB2fZ2XRINN36YYdtT2P1vnpW/vRSwxL/16l9HnrT2HBCrmdwoT
vHToxIIh9uHLzT/CCB9G8tO/RbAPk0UubGUnfPhd0tdnhA+ji9cFfmEfrquN
qcY+XORc/PuQIhk57fw1iX343e6naz4c9P2pvfqultqbpus+fMpYLh378EaN
q51ZBlPoKFW+E/ZhsZWuZezDF+0DWwkfRvU+qhnYh/Mt3MuwDzs9NzYgfBhp
6vKcwj5Mr9ThjX14+6fCLsKH0Z2Tuq7YhzsU13349paHf6PEm2qfLa378Ek6
eiPsw9UGp+UIH0aeUZIiFYQPX70Ut9OK8OGnzhZ7CB9Gj8gsytiH1X88LsI+
XMPBk0b4MBr5fo15lvBh+XGjaezDSL1YkPBhFDr50QH7cH/0ut82xNfwxp9v
rA39tO63NJ6R7NifRYKG3hL+jGZntJexP4t4ShRjv+3Nfq5I+C2K5sx5jv32
7NL3G9ifw7dVCRD+jFIWqK9hf3a4JViLffjHqfO/rJfmkQttrzj24bQGn6PY
b69/e3eR8Ft00UI6CfttiMrSeU3Cn0mTh20Jf0ZLPWfksD9vLM/xxD58rUnD
kvBhFPJGXQn78C6x9feiloLmhicZG2v5vNbfi6oPJnzE75P3hg82702iILcy
qcf4fTKbcIIMfq8S8blp0juIjJKmHJrxe5XsoI/T+L0Ksl3dXVZI+N+K6QR+
rzIvKL6MfT6N4ZQz4fOo4JtQKPZ5buuFcMyT17cN+RM8iaa36m33JfquMym+
C3PXgsO0FsFdaK9Lng7mrnCLlydn6EdQYE1RTGz+PDr4YNjG4YE/jL7yLS9m
GEHbHA6oixLjX84LpnBW+0LnAUdLx5RF0Mur79Hd14sUWlM1X7E+hGLx/kv4
34EVOF7Iq7puQFq/xkCv/5xQGf53CPtyeA2va5DO1LA1kIUj4XmqYfAGgp8+
e9PFriz/Q1q/hoGD6dHXQsT4fd84seJoTdL6NRi0r9DL7GboB9Kpubsdgovo
BeWL73WVHHCVsVPC/T5buo3NcWCm1t0uMsZowgjI9yE8ltSBVPQjTHzyyCD8
+s2jm2F+UKE7xxDPvwB5ei7N0geGEPtbEqd+bSHs3VhIe+4TBUra8gzcCipr
6aMOeZ+tLYCWS3KKpI5xJHEiWiiEaRalSqjw/7iYC+OGO1cK9KZRh7xU0vv2
STS47crueIN0YBdcfcmUPYMe+zxnK7g9gUyy82oKDRLhAXfZwaMHiVwJFd/5
6t04Ov5L1sSLFAMmZZrHV0Rm0Rb7oXDBgnEUGnrqVXpdBJjnn2CsI9ZlqfdR
4OFpG7idWcaSaGcPe90+sFKI8ZkuhYPaOcxQvlnweZKlJRQ5fRTHdVC/kvIj
L1cYXS1YoBZuNwL7ywHCvcR4UP/Rnq/0YqQNr9OCdog6wOnBOrEJYtxr0yHZ
8sOyEFPc8l693wa07118uI3qMbQEVZwQ+UqBFKHD6Tl3ImDz0oRyo1ouUrO7
yHCa8FFFXkdD76qg/84T/TtPUpzCn1pi/PQ5ju/vwmzQ3O3Ek/a99sSxz9lg
lBgfUGcoUmvURrEuH9wEkc1/74d/73eUsRgcIcYTxr7n3bqlC5/qn+fXEeed
raryv1eJ8eUZaQqr/2k0KfGivtlKD3j6Djri+vSo9HSZaSih6OF/ynpVLeBN
MdPh2pUFKC488k32yAAUJ0bQvLkTDjbfjT2HmEfh0u008XraeTgcfC95iS4a
FPSGeYUN38FOI4aSQ4tk6PLwumNpFQkM0notd9jLwPn0i55nk8T5j/knm9Xj
ULifVGX7lSkcORUNpOn9ocD2Vtlnfe/8QUXeiltKrxAVWPIunlyiwPenNuE9
h70hOkNMIBKVIZVluv2NExT4kXhM+mqQO6Qly/Zm6FSg+1QpFJsRCtgHyB4I
D3cC6itXNn2RrEBVf64tdxDjczd2SM5I28GJsYvXPhLr5TZOOmwcb4UMDD7l
3VS2gA9KrqRiYvzb6bg7W565oX2156irhi1ANjyQLgn3y6qn9idlTzSe8bLD
ztYSDo0eUnxNjL/Z/l3toIADkhON1HPeYAVkZ+3z6Fc3ZHOsHm2gJSN3GhPF
64r+oKmtztrZ1wT0aqzsjaoUxNVG27FP2RtUjzLHSuXXAF3lDXn3RgpCd7kO
XPvqDluaTSx/mhTBL3n6GQqZgoLR3ENrD2fYSHH4zvEyDer7NLPtiJwp3Exd
+/msPUjmMVGzFwXByokIBW7CD4Qe9jO/bLaBBP0nnr1SmvDGnClkhhh/fiZS
/TX1PbB4lXt38f/6+8oYwydcUxes/rsu+Hdd+2TC1upQTu7rX1L2hAz6hrU6
/Kdu8G/dXOsFfo6JzoGVmJZ4vNIY+DfrSMutBkNS3nMr6y+joOJ/p/yp8xxo
iPUVOm0NBjFmWNsXx7I/cUbxVkAV+XltX4KS1/X5VBZFmWsogUjmuj4fSVXQ
z/5dgHPltUopNAPoTq+v31fD8P/qHP7VuQfH4C9Xqznwo2rYtWfzGJq6KsnW
sBIBDZGw58f/VYfKlEnTPTbE/YMvc/FzZs8WdBbOSqECmc9ORff0ILAn9RBH
/Dxo+PTeazo5AjZ7wJfGKAJ+HxSpHsJ/ZyciXN++ZInARomO+boFROw9friU
GM9iu1K7THJDqhXin4x6LOBZZtnDRGL8i971TKTriRp/9om9trCE6ezhNOU/
Y1AyzzPxBc0iBhYrvj5SMNRNL8y+Iu6XEdR57bXkgLL6X6Zc/mUJ7d+bNfA+
PunmTVL5ewLpzh9waif28VUzW3Ej9jHpDg5eQ3vIjbx6MXwLoc/irDi8j2YX
t8yES3kC91FNv2NOljCSZrsv7GYPmHYFxjI2L4KFqnHUxU5/yD3w5rTTtVYo
/b0Q2MFNgeAMEadSIR9IeXjEfvjPC/gaV0zL85QCS+xeB5589QC/TmeXa1Kl
oBYemxM4Q4EQd+ZmIXlXeHAn4snzE5mw1cjwH7tVot76Jf5Fzx2go4bfjj0x
ArLy1JvyCB9gf8HxNYXmPpCSZu8e2WQGOx5L0WNdLDwq5V6itYbU5QS9QuL/
aVxPyRvucYefSc6LMjMWYOfE2T2AffJCjKWX2D14pjMgNkToxJFGXBTrJ/d5
Il0S1w1woGPIdCR0dcsuvRnvr8W9wjlQFIcyz0bjPGs9OF4uOTp5vgv2xzwq
87lFRoKySd+b30bCizcNaddHn4MAvSDrrm6i7zwib/UJh8Gr58Jd265YIhav
YRL+u1vLXUrtjKIBEC58KylCNg9diCN/+/yFgg6dzVaZ9vIGpmbSTwOhUqRs
/Uw+a4aCtO+FflSacYdO7tznuqfLkRp3+I3scQp62REnMSvlDB68LsZc7OWo
WblBfJ4YbxE2m04i24Fji8QurFv7yII8s437ofJdocwyMf8Vvht3NeWnYMDj
8O64z1OwMcy+h9OQ4Mm2OCTZPAiXTBQPakYuQNfsj6K09igYMSn6gNfLeNK0
glgv0Jo2LuL1itDn+uD5W9RvXCbmDyEZNy/h+Ys+7OhT0i9G3KmH7YoWKKAy
xHNYv80LngfcXcTr8tzfj9cFN/P03uN17aH9ex/trEDl2xQp0qMU2FSp4SAp
7A4aNwwe4/XaUD3H6wVDBpIAXm/KthUqFp2nyLqmuybhIwXuneQbej7jCKzt
dIZdL7uAYdJLxUyKjPLZ3IdPP/IDiaN+d+PF38Cjw/IvZOwoqEm5e+jaLS9A
YjZr+nxHW4j1ibI3d67pM8qZxtF15TnQV5rtcyb28c1bh6wfG9zhVUeqK9bt
s7dRWLfo8o7hFqxbjjZ/5jPC+WDnrdaqQ+zjps7vVI8HHYGTi60I6/nnK32s
Z7RzdSEI67lU+NqebReTwVvCpBH/PV/X3esnx/vvw+A2MQes8/0aazpHX01q
lrHOT0ZosXur+4IbRXbWhNDPi+rgy3sKrKFO4o0l1v9Expr+UXnuI16s/6zy
BANcB4GuOFwHcO3/OYTroDWea4br4KingusAn04cWKtDtW6nPV7vtjJLvF5w
LanMxOsVyGzejdc1eFwdrwtWyyXX1tX5bN9uPH+h+rX5g0hIgCCef2Jd1kE8
T5NtcniesO8+jRye54y7x90bNdNw7UrVO7L1JDBE3ZtMOB0CVtHy6djHrC71
jBM+BlMxjPzYx1zKaC2wPrvP3mci9IkC6lZ6sT6F7v5yePlzEuwvMqcOkabR
sHrCh19uUZCrZPMW61YrJnwfoVu096f1M6xbZ/HMaaxDqqktWIdIInr8FNbh
ku9lf6y3oboDWG9IuY/RF+vtssKJvVhXyVNZWFfoh0D3EtbVd3aR67iPZAI0
jYOdDqCnDs6+Vdv1oOH4wQ/1Sb2QdZbBPdZ/EQrczV7KJEXBZeMfBXtbJuFb
jK5ltOk0OH07cCDFLwrEKF9NxV+QocNfrTWk4D24GN16jB6EgKso24cKglcW
5w2u+SaXgeluK3+qkEAwDUlkS/xJAc/E6y79UynwikZp3wR7IBhMT11JVaJA
zWzPwPuzbxEP4wz/X/lA2Cd9s/9s2gL0XrZV04sbROcOiS/kngoG79nekdLy
acgt8w285TyJjOK++huRQiD+qvgqzt/fHOxSRP4io1aQwvl7TUV3LKNzDqQU
rTzvWo6iorDTjon9wZB/jdUS5/KrYY8KIpeR9/WrT3Au/4dn4F+e8alQZcE8
s7AkhHkGbFjs32GeMTROicY8U3ROHfMMSCko7sc8E+ZDa4F5po2LCfMMWMYG
pmOecRC48g3zTCiVNuYZ8FkZrcQ8U/Dx9jbMM6nyazwDzkqxuzHPcKgmK+L6
jEwcryLqA7YaN4/h+lA9uLpWz57EB6UDUylo4/tda/XkDrjZjeufKFWZRNQf
wd82P1x/u/xKY7xfpra9g8R+oQ0nz+Tg/ao0/HUA5/sf14e2RL4jAw9hH5zv
W+bv21+gmwJ1a1nmKwLTSFC09ByfUxQYSgf6YR7eq3ubRPAwYp6+n4F5uMfD
qhjrxPAVszmhE3T3zo1DWCdt3hZCmJN/0voWEZyMKGHeNpiTU4+f/Ig5+ZdY
NOZkdOVxzGnMyTlHP3hhTn412Is5Gf38vLMNc3KbnzYJczLDtZ2Yk9EYWKdh
Tu7ZgkiYk2sfjO0jOBmNmN24gTn56d3cGczJkvUWmJMRyyXbk5iT020Nr2L9
13M4fT3jyQWV3gF6h7H+/4eLpN33G/fWU9f+y0VnaJu5bxDnmcN7axIrL+fC
Ub7d06nigSAR4nGQN4kMqTZvLnE+7kDHL1zatoccCF0cjXx/Oxahu1lP/KhA
D3p4vNgs1i0IluiurD3n3kFR0arLuUi1M28KP+cfH8Pkj5OLQG+dHTf79gMy
kvxELysTBloCgqGdTUNwLYlVi5p2ARZnMyGrJwo0V+i2r82T4Wb96m1x5Lnn
m/TT7f8/foN/+S1a3WxnZ9srYNVXPiiYTAGd7/nPJhbDIStNgKVkNQ4yVVLd
Nv2mQP7egWdeSUHAcyXS5fZgOSoyLEvrJ/Lrn8N/xJu4XcG20uU+1sNOQz4W
Qg9QSP4qjPXwwS+p0uHYFHCJtOmpMk7DhmwtEYttISDfcemz0uowcOXtYI58
Og+22Qr3JUlBsPNm2+1A+UHQqf7ly126AJIG5wxplAKhc4dU4sDsO8jcOUwn
PkgGM5s93R8kfaH5cswE7t9oHzo3on+B7nCUM+7fvIYGdlx/1ZUZYaL+wFkv
SY3rL5HqcQzXv9xKS4ioPxhJn7bA9We88Y4Bn4/8pI7g8xESEjh3HZ+PXC3q
e+3sK1BXCqOZCDEOndobfsk5ALWG8R/Mz3mJLowEP4OJjNI+zM9JmopxvxJb
gJd29KePIAUklY+Zn6FEwOeoxTR+5kb4qCO938uMApzqp87YykSAxKE74YnM
xcA/kpE9QPDDvFxlE+dqCBy6W/k0K+Ih5JRrq5IIPvyjtI3aiTkY+s9enU3+
lIVWTimc//WdAhca5TlAmchLK3eRAKYYFKSkYlJE7JdZlo2VlJw/1FF/MAoV
SEcGSRufjP4g8i56/r7SM1+wfzDZiNdVFEfC64JEE0/yT2JdTC3wHO9Xbcp+
A2K/kLhD7Fm8X6Nf6Zfwfh38UYD3C614mtrg/Zq436eD94tJ3t6P2C90JMhQ
H+8Xs/hsAt6vfO95vF8ogZLShfer2POTKz5/rdqsnb8gyfDETXz++t7E8zgh
fBbCSvU52y6OQyjj7x8cDCFQ9aMpItxjFIwmJ875Nc5Bq+TP3U9mguCnrsgY
zqPBrQEuRB4h51eMLTiPiqxz92M9122oP0DoGYWq9NZjPdNH6B/Del7anoj1
jJQzZN5jPbcIaPzE9fTfJIbribg+5gjhep6jI+yA+F1TtSUR4nfRZVULJvy7
ljNsTLi/VJ4ysvaLcyADqvvxQHCmodW6b1D3qode8ORCwp7rvlH2K1IMj5dO
dT5ojDiF1Ljeyo/S6METmno7nO9nBQTTiXwHy2PpXTjf75WxXkEBA7BEW8B/
eGwBLusPbZLdGQgpn7kzM463QSj9/6HrveO5/P7/8YYoKW2UlIYiiYwUPR8h
lCJkV5LRoGErUfbee+8diozMk+wVsmfZ8/l8hhYZv+vo9f798bndvn+5dW6n
c53zOI/7eFznel6XUmwYMxX8Rvsm/mg6gprT5hO9kTMQN8km1xHTB50X65ln
BT1gsWyp39EuFzFw+TYODVFRVHm4MZvOc+i5X3ML++eWtknsnyHr5mgn9s8z
u3M/4/4bwwpxf/jQeuUe7l/z9cF+XAdpFCBcByEHIxk/XAf9n3mi/83z3S1N
QVwfhe8ewfURatyUvFYfbbpxNxHPX5RGDM8f3fhcOInnr3j3RRjmsQfVH9QJ
HkNFXj7SmMdyaBneYBxt9ihZJHCENCo8LDGOUvQSszCOjhZZHCBwhIL38olh
HJ16XBSFcaRWaIdxhNpoB4YwjoQSlKsxjrLJNzGO0IVfBmwYR49S6q5hvJjL
KWC8INUfLk4YLwqFc+YYLzJnF9IJvKCoogBXjJdv6Zt0FRuzUehOtS6PSUKv
SX2hM8J2/zcf4H/5EPzj375/7uk/0OB7FhwP/dt33/wdJnicEGYBPA667GWY
gsfRG3D1wrzK6OiIeRWxCemqY17Nu3hbGY9z5u/JvHrF+dLGnXSPNm7VgcO+
54VGfQrgyPkDufs6qECqHax4IuoNvWRZj3G5MjAq9/n89j0V9m2vvqNr6wN/
Z3VYgueMUCD9pfjrxHh5semsQaKucLbBfp5G0gcK6ZXRJaLe3E2X4dlG4w5v
l28UY71YMf1UvrRdAsW5H3mYTOjF1/tsQng+JCpNf1KJENJ35ZlUJ9alJMgp
YTdXAtZCD7aXVBH16BWbMLpdPpBP38Z7NYXw6Q9d3S4S/0+Xj+aeC4sb/Fw8
295H/PvutSZ5aQMRkr6805ZXHywgL3jMGdfjNkWqB9uT9UiXecUEqVsdQD15
OGIH4b+7hT8HeUlEgeZhj/7k/fawcYf2z8NE/4+TZgttj1+RYi+33rg+4Alm
gQvnjxPrkbkSoy7p4UcSDxBPLq0NhPG8u+FHCf/z7fiY81xLDmjrDj3efdod
TE8ypHIYUoEn3EByprIaDm48hfYI+YEpn8GgB+Gj6hEn49OIJBIpydbM8WsM
qKo0zCw2kUGOfX2VoFAnCCF3TbdjwZDO4DKgM0sFxbCC3Un1JSTBDa4MXj6Z
kMbfzRGcOAk39Nx1jNiGwXxLldObsTAQ19I6tLGACoKsu5h6htpIRhfPPTZv
/gjCih1PNnZQkZp6gaJ3TTdpj1PYi7yhAvh8cPqY/4VQMI9aYDIi4mEsFDkq
7O0D+/dfp+pee4OinLLyIon6Ze+PWPUBfXcYoLu5U/lgISrLT4wtbaPCKqfM
UCKdM/h/O013m8j7P1mhpyym6ki7PvMo31wNhZ2PHkRuI3zV5oqemcKiOhKX
2H6+UsUgOCjau8GGaG9mrx1g6a0jSW1IiLwU4g+SDStD+HehLkUhm5/1GEOi
HauAfLA5vO968/cEoUP7Rh8IXnEJBU6yzDuBZ7ZQPfJemDJFhT6Gn1k3D2XD
ytXGHfTLTjBiup/eKZIKLcesirnyyiFAb8sT7nR3uHbf7PEpwpfKV5+u8Sbq
iEEtMRbpFS9YPZDxEd/3gBtlLIrcVmjx6+Wj64+Zww+aeVkdop1fY9WxptoO
SalVdSx62gCrTuITK6K9wUOBf/1fY7Qs+kY7e8gBYmibSmeJPFkR5/OQCXIC
B6r6McYRZwhg03Q4QeiuKuWI0J2peEis35Ycm+sKh+sT0+mI/rtmpIXOFAai
l6XdKo1Z5oCufHHY/IMKlPeKv9uV3qADBzOCLh60hbOxNuM47ioFLPMt7IVo
JXL56USWI+RqpJkbeBLjS73VXZCqROwetxeVPrmAkt25FqedVHg9zEFvFPkZ
cfHtLg0ydIOHYjJBEsR+Z376vTVeIQopPNMsU1F4DkEKL+rKCR92MTFJWboz
F11MCMqZVLEHkep1+/lNqXDrSGn4I+tq9Dg6lod+lxscbt1Z+ZubAn9lz5ry
SLcjCyn3e9RH3vCE84iCX+A0pMdlXBYV+oYC4r4/E9nuC7trP4uX1o9Dj6aV
p5POKOK15s4Y7PABwTyB9ZnE/pJKQl/EmQWjH0NDLSH3LYHOJ0VhYoIK2WUu
9hUr2ehl3PZT31qdgC8se0mRqMNZ9v4Wa+epRnUNyZJMyr4QkPT7gdcLMvi7
5/dv/NqF1u9xzzwQGgIi3Nfs198eh1+3dI3ju0eR7rlRGyWHKEg4tc9thrcH
6Cn5r9J4yOjBrt1c/neiIKxu9mNxbC16dlDtg4Y6FaGVzALmTjd4Ibkumut4
IzKq7hOTO0lFMfeMHju9dgLBB7GZK78/oy9oJ+clBirqYl1sojliD/u+an5v
xvddt7+U0/56mHT6hIRNruFLML/Ipq+L86rg16zYnDDp318XYKoU4BglfNUb
52ll2fPyJGf/YWPnXXGgdfs7x/woFQTOMWls1H9MimPvLpK6nwO238VK/ixR
UevIKrt1izaJNv3IBenOcNg1KmA8TuCR7/GLIjvOB6R/f4Phax/PWpy7BmxD
iThDmXP3vzgXG6/FuWLiWBgRZ9Cq7uPCcSZZddReciCD++MdwgfSu0BGMG7v
de8Q0PmaZY3juU9a5zkRT7Dvvf8CxzP0+IHXOJ5hE3y2RDwhKNT7II6nOYQU
4XjuehCF4wnzr7fm4HhW0NIF43gO6imJE/GEaZYL93E8z/z8kYjj+fpeBI4n
OOcE1+F4/p+8hf9H3sL/I2/h/5G38L+8FXZ+0MXsNQ0dUUElc+LfIP6a5jen
BR/IXPSRwHlreC7Bg8hbuP8pdy1v97MnrOHXYs/eSwR+QTSgZw2/PCrTa/h9
fnhzD4Ff6HlZvIbfbNamNfwidLaXwC9kT/I/w/gd+XnBAuPXsVBalcAv/Er7
vIbfKSebSusdRJ3VfaTxRuZnoGsJLxRWd4OIxMw1vnoz/DdVgdsKLjhJrfGV
8tM/a3wl12I+V11tByfZatf4ypE9dY2vyn6qRa8uGsNB84w1vgozL13jKx6h
uI3Xg5yQm7bsGl+5TtKu8RW3Otcngq/Q+YCqJMxXjetW1/j5R6jc3NMeY9R/
6x8/5yclrPHznl4LdYKfES9Vco2fOea91/jZ+1htGcHPaHgia42fv/ImbMH8
vPROtYbgZxSfEvMY8/PPjzoGmJ81eiObCH5GD4tOMGN+vjROXdNrOgYaHUKv
0ehEwJpes2/1WtPfe8YnzAn9RS+f7nqC9ff8GFca1t9zr/JOE/qL0Lu2Nf29
e6VBuPkDGe4EOOr2vOlEekrvY7S4g2Fkue4M1tPApy6qhJ6iyzJyPlhP/9DD
eLNHKMjSe/hqETjbeY7j2mcfH9h6NL5MpjoNedGINTH8oKLjCeX0/hbu8PFM
FDfWx/Lt17A+oqcCRotYH5WYorZgfzI0Xy6h6ixeuuG1vnrFkgV8+M+fJP2N
sLwiqFMq9Z8/YfzPh5zeuV0+hv1l6dv/fMiH/3zIoy0BEzvifUoN//Mhv8/+
8xVfFPawpmsklLIl//MVm6Yg88E8FekOiTeftGoqpU+cWzC8lw5NO1SM4gj/
alVe/SB/pa40afqF5C6eBIg9FstzmFjn3/krBWVba0vn9GNuyVhHA0N+c8ot
4rq3uWgC92/xg7axPTWNr+xBKWpnyDCx7wPsEXz6u/1gl174uukLnnAi/2i+
OcHPIy9kVppPVkN88LYDz2X9YCbi2cnN1ymQ6CwqtsWtDUS2Vj85pxoK9pUK
9KcvTUP5NSclKP4GZZYZNkOGcaDBP5DiQKcHp0+1aH4hrs/xe511Fpcv+OTV
2FSMV6EMjY0fiiyJ+FEeaPdy+MCQ7M8LgUSepG25y2B9LAJOKCZdH+C2g98L
rN68Y1S4w3hZ+PGWHJjPvnCaXdUNWA6ua6yOIPxVwdKHjppyYOIo+c1AcQcN
Q85+czsKvDhrfDtUqhXuZIa/Cin1gfK0N9k4/92i/Wm7DU1Q8fuTOgMnzGHS
d0LtOdF+57D0k5gfr+Ft9HMFwXkb+MHalE8/RwX9pNG/XcoZcInP78rtGCco
q/qY8IhYz+v3/q/en/EBruNatC20LsB5zrFZkqgHyo57q0iWZ4O8iLXYtQQ3
MDjdmvGQ6H/HMkOT9p4/op1hnU9wMQcaGtH7ycS+R3mPPxs5GoNiIjNzpCts
YN2mU745xL5c4GDTMO8KRMfbZRmGlxxAr4lXpyCQCp5By495XlWgvaqGD3U/
uMCt+xTNE2ZUWPj+/P7vh9XIVWXD7Et6N9A5e7benIgn9VGU3xvLSOTl/bt5
66oFHBw9u5JE4Jr61LFfWikbXWqUKmQ4ZQdnXuwwO0f4dZUH9TZnz5eiv9Tm
YNB0AgPVR10BFygQ+iHC88lCG3I5xRkmdtIbPCzL5BPNZsDPeCevJakfvXXo
eyS93gcc+dosCrqn4GVDf9/o/UGk7kMqPyzpBdebj7xQItZlJKkSIawQihZl
Xzi3M1rCHliiEyfqz72cWitl4rkowcXU8ZyoI7Q0TRyrsiLDWy9eOanmLsR5
XJfVa1sIdG1IkBfoH4dDtQLrTGVHkdWDuhzeiTC4X+Ybm2U0CNNs+65Lt0wh
hrg/Ma48wRC3VBq7ur8arQs+JFP0nIroJBa3bbF1A48tWZfG1BEyfJ0yOl5G
RXsraBakKQ7g/ejoy0seb9HrPicDzu9UVDDMY8P51gZ+K80lfMS/Q7PaJjis
a4huKxd+2njtJfB4y6bi9yVeWky/leEXi8y2KMTuOOoCRSIcr2L/EPvFT+Xw
vB2Casd3Ib6FWOjuuhzCpUsGxlHXM/KTXWhpvYbr8/Es2F71xTRtjIoqf9y5
ufNrNmqxYOxiHAqHQ0q32KrPk5HSsV+8bXQ96EvNi1+bCL1adPOju0PkVUid
nLvfbX9YWHRTbvawBFXtnmgKcd0L8wX8Vo8TIAX9LEl+Q+jCq5ytFelk+Nk3
9mDjWCfEPFWuFTwRCs2dcQl01hNgE9T0J8FnBOIybFtLpuOAV2KZ49OPBmT4
4C/PABcV3pK8DkfEucO3Lh7tOpFOdJrtVIBhMxmWhG9oCrW5QuetHzVviXyb
keo/wWweAe8cpoZPpDwHk4Y3c4HjVHh/7UTQTf/3cFdLeTSeiDNrtbpR+jEK
TDMxnSowawdPlyMUrX0+0PJOpHhP+RQ0FZO8s1wGYStNsOCNzf6whfGb+yCR
P3On4/R4fIMg4jCn0iEaC+hUetYjQKbC9z1Cbd9OZ4Gmq4jYRhk7kN/vyuTk
ToVrOzWerDOpBK8zPkWu+q5wkYtB97YTFZ7xnRDyna6ESJXPj3LpXUF0YChR
1pcCO1k/LaxMfoFmfnvdiEyi/tVYn+OC6wvanO3xNXbgHz4lpCBrDtLPt52o
IvC7HD0edbgmGo60OzymmbQBZTnusVDCz+gdrtm8fiAXvlU+7qeJdoSvYUz3
1IhxrA9a36Ukm6CBDMt3ET+coeej1dmrRPsenufzzqZPYBMTs1cWjRuk202U
4PfEeoTP3e26qItecPWDj785xP06OWNKtD+SenMwRdYGjczH0Z3fagtBDVt7
RPHzGzTPtn9ns0N0z0QCaiUcYUwhoftZPOGvxnPcT7OWo85tGvqTnu4gr6mW
XbOZqPN7ftP7cTSh8PnUXmECp5sDf9RnEvtobSFmpJEcjiRvFfZuuGMHIWcO
ntxN8Juiyrhh23g2Krqr3DT4xRkEihTObjUi6vlH28313lcjUmTgW/G9fpDs
nHZktY0MWVk+HnvYOhGfdDVbnWYgGEjeVOlymwIVekPFiL5B9MHZn7UrLxCs
k2RvvDJOAj8m1d/Mv6moPZVtbJbPBwKsvrdsIdb1bauz2W4zF+RYePVxf4o9
dJYIaURTqKBQJr5f/vo79PYyrc3JbnfI1WznZiRwsXez7kMrNlPEft60L4wY
/3C50d4rXYSfCXnvLNGbj/I7h9UE98cAR5PNwT8E/gvKZ3rf7i9GzuOTHUEC
6cDc3j8kWzWFHtpeCom3HkSvFd0aOZ/Hgs+Cdq5PEhlil/UPuwx2Avn13MWp
XSngeuWDFPPYEPx+PHRhqHwSlEpe3vj65g1I36nQTTEdhDLHouzC6ikYLy9n
GrmWDC/PnmeYsHJHN1heJqoSPihw/KeTSnEOcNWxzZDe1kGAV6ZeqDShj25U
I6nwGJhN23/s57pRtO1sTmMO+wQkjDI0MJcFgZd8/7ETz7+hiR+HLgU9nYYV
OvL+6iZvsJXUROl+A4hxjHq27cAMuBdU0X6+4QVVKhcjgihj6HhxwJ3vN8aA
OXv5dscxX6iw3itlPtmBUqmmIq7fyGDXq1W4mcMJGIMe3sT7NRZapULsF/iV
XmfB+/U51Sf4/PQoxGhbhF6TGwfx3a5sKlcDgF8h36qLfgS+Nq24nfw+gX5m
6E637wmAXV9Vp7fH9sBXen/3GiYyenQtUusv+MGB1opxSY9O8I/gkK1HZKTc
F1bJyO0PAWOPZC586YD95Z3VASNk9PBrZb6nqycw5PgKvhL9CG//GNqlFVNR
ueb9PTOnfeFMu0NPpGU2cGewmT2YoqLzObuDuLVfwcWtHybYvj5BKZpqnypW
qUj11J+0wWlLuMQ0Ut22MwA55izlkVaoKL2I1ee9+EvYJ2icHHOtCH2O3tVw
tIWKjrp7/1p+9wLOyttJP99L6Otp55+uL6iIt/AZi+SO5/BODJ3X/90Mlmo9
V+43U9ARxmOfdhilAvkCVLG+bEIJH2edri5TkG1GSaPYrwTYuFFI3T+pE81X
eX7fnkVGzw9/YlyOTwX96u4yAYYvSGDegL7hHQWZit+V6CKHgskOM3+y1QR6
LmalUuY1gu5wz4fRrCRAxZ0X0+JDX1HDAbe7N0un0f6NV9TjxVyBbhftxXOb
hxHlW/PyxIdJxNYokTNxwgUk9Y0lI/ePoPoxnsh3IxPobbDW26eMrpDccVTK
U7kfHfGbkjAznEHWBYb3E8zsIGqpSFjm/CRqffHb/sfbYaR1Yzq9/o4bqOr6
3s5XLoFt/vPRIplUsPoeOy6zPhdO5z8DvK6KzuqfxLrAyLRzfolYV845zmQc
h/TAPy5EHECrNrMAx+HaD28rvK7HP9qNiHUByULNGa/rGEjm4Djk8j9jIOIA
85ZZZ3Ac+EjnZbHud0nS0xC6D5HM399i3S/gXReDdX/T8gFZQveB3mE6Euv+
yrVDYzivxiQscV7B7tRDFTiv0pmeTOE8pB2qwXkIHGpf7+I8XOXu5sN5VbjB
B+cV7B9l2oHzSkHs5DWchwsm73EegpPh47U8pHCORGBfcW9EDfsKeHLt02bs
KzLCRISxr7i5pw77CjBoTPmBfcVo+S4T7Csmp72wrwDa3zessa+gOVlZgfNw
+MIyzkO49MzEE+dhIkoawnnbYbCWt7DoXpyC89bP7mAMzk//7lM4P+FqwfZZ
nJ+uTQviOD/tnhTj/AQpas8enJ9e/cKW2I+F8HJ3E34MNua2VWI/llg2GIbx
m8+uFkTgF62Y5LNj/J7Ue+CE+erpSmIEwVfo9r5QKcxX9B+kTDC/3SwhsxD8
hhK/Zftgfpuk/7UfCL56En9Qh+ArJOpM44/5SnbpyBfMb7tUWRMIfkM/Ogu3
qBL81t1xiZFk04Fo2fjfzM+T0c1eIzemMW9gC5zelEHwlQFd8SGCr9CFTM3r
mK8Gxy2uY35btr15kuA3tIms9gDz24wUnxHmqw3XzvATfIXW3/g+hPlK+ldl
F+Y3rQ3Khwh+Q+zA44b5zavXfxfmf/WEdqvLvfmweiZIFfP/6sTvQ1inSmNe
hxE6BTYrDqxYpwTVz3QvmA+B9Q/z6T2HpuAGcwC3OCkcGAbDrHY61aCgfrFN
J3WIOon5QIr9QCzkvJLh1whtBz+5Ioc5VgqkRJ64WX0+BPo3sKYyPOhA7ltI
HE6/yNBHy6o4XhQOivfTbEJte9GB0Yeab4dm4GmYkO8d7iAQ8fsxm6BJQb86
pzL82NugufBCmoqqP9xnmiAfI/LjdM0WvoehvqjuMF/sgzxXEOQ7nIB9SwXz
sU2rk1+QbN2MNvYtkhvdfdbfm4GmFo3zHN79KJ7Rr6syxgPSDMxk9j4lfJrt
b7nR5Wq0oM/2QHO3+//1Y+h/fqzZ6+/nESK/3yUw1Odur0YNSzZHI2J94JOY
YW6G4CSUR6XTfsgeRrvE3+g3hwfCkf2hOoV9Q+Ai3hX/qHMS6XRseqd0OBB6
bvuoigh1Q7HMfgG2h2QU3K9+SNTTD8S5BS6XVDfB7yPyCXYrFJR5bUa785g3
MNWoVPqOfwLlFQOwSaSiJL2P0RcHXEG44rCBSksOMB8pkn9E5BX3lJ8ub4Qj
3Oxc1tQJiwfOPpaINKI+fvji8Es7wgc+aE/VHdWwA7XB/sSnBP9zNfxV8ZJ8
DZWT6RurHJxQybGmuJtEu8pGuar09S8hl6xbbDsUglwigruNlqno8pNKwRsh
FrApC42SeWPR+wclHlJ/qWgl+drxvZWm8CTO99VAABWQrdBqgV0Fqt2xZb3a
vC8saMUyYL8tYy6rQ/htdMOAvQ777dsTEg9diHoh+h6zWKRtNJKarfK4xhkA
XXto19qNHAREo2yjCZ8XvdZ+ULXcGtcR/KW5PN63Q8DgRm8priMcBjavXfdw
nxZDoV0FOHiVrcPXnWnhV9BZPwkdT8xEwsaHkZOfe6enWSp8ZeKWd5eoB/ri
vi/rhKhIjK76+6agDDhn8+v0oz5CF8/K5xeZmpA+L2i85u/Ih94dFJvbpCF0
c17xlI70FHLXqDrKFR8CE5tkz2//RUVmBTs9pKa0SXOxTDs0hVPh+/GL1Bzp
YXS0QEcQXCZRjNiwyLsWfxA7P73yJG4YbbHh+6QsMYks5MQlK+x8YHrChFro
P4EkaUI2BVmNQEPv5sdGxkRe7W+9iHWKR0c1ntApEFAaSMQ6NfbprSDWtZP8
sHHywyQUxU6lYV0rlPuycVvdEJK/Oe6ZPzaJcjzeXGXlsAfFhgwerF8HzXt8
CP0Ck1SNOKxfsRwGIljvOEMzpQi9g9JB6l2sd1kZ99byfD0HTxeR58Boy7uW
5wHa80dxHXpqESkSdSjY+PkcwHXo/8ER/A9HH09wKbiWNKHhE34HBlYp4E5r
KshsZQNP+qQ3ZbY3odu//KK1VyjgoXrj5ZNaK/h6Pk1y2asJLTpuXj+/gQpO
djGOaWovICxXVRvjyPloeQKBI7B3jczEOIpxJalgHF3v0cY4AtSuzYZxZLJB
TxzjiEx9gnEEOSc338M42nP2dgXG0T0DM4wjGHTVisI4Um66/BDjqLDgE8YR
5LT638M4qqtzuY1xFGJ8AOMIdp/rfY5xtJ2DRRvjaIB2AOMI8vwf3sQ4ajNM
WI9xVCSxhiOwaBsvxzjid3/6AePo9+MQjCNoaV3iwzhyqp8dxjgy0CvFOIIv
CfxHMY4i39qX/bCZBrFNsOqm9g0FLqgOXjzkDz4fc/rw/Rynk8p3Q6Va0c7m
e2v3czi61qdpLZGhaUseWUChA5mwCDea2PjBhO9QHMPPKdho4PhCUGQQ7QgZ
WapdHwCDh4q01a6Pwddl+YKA2THk0BW7sTDRH2bPuZ0WnyLqESHf/MOSgyhf
tvdQoX4cMDWGkk+8mAYz0ceJn259Q9e5Ln0/fzcBYg2f/ngTUwoHbR20/xL+
c0KMuVm9LgmMs/6d313INXC1/PKlVFj/3/mdwDXfT1gvPq4UrCf0ArF9se7F
enHm/CFqv9AU4sg29WKVWSw10LxvLKAxBLtTWEawXhSpcRwg9AKlWguEY70Q
bhCrwnrB9L1BltALFCqhVov1wsV/8DXXzm+I5HWF/P3NNBJcH338MKMzHNT8
d043wGzZTOGtKd3H9O+cLvpZnSvFiQwfi0p3MSR0Icq2DUppPP7w5n20+vNy
CsRy0tgk2LYg3Sv3avQ/RcMU67QHvs9wYF3DrWF1IPGuP3nAyjQA1NzO/a3B
31lgPKpgGPiERCfa1eQf5wun/NpqaQg+NQlRvd5wTZd0pm58qjrbG/KVb7Sr
WVOhrjNVKzutCp4vFZSlSPpCgt6zfVcHKWD0YMf1qcxm4Pzxii1KIxJ05No6
cfzD3+6sI+IP3Ye1vuL4o1M+sz9TB4nxKg7ox0/B3Hh4wWpuCjxMDgrH+1Lv
xKBL7AvUlBe7433JDHhkxb/jG2o7H7vXJn0abBim6Zp2O4Oid5cKXu8uaR9/
Yr3gkKddiddrw3M5uSlzAoqHvLQMZEfg9KJUtVxCKsiUGl7G/Oma5d1K8Cf4
S/7+hvnz9t7tGuaPvyC14bA9LJEU0GuzMxZXSIJqU8s/Efxf0bpF3tUv09Nw
dyo5ZJY7BvTcDxiEnRtCGcf93jJen4La5QyuI1khME9D32IvNYwqdCW3Hned
hDNSbEE6bf7wnqW+QS16GHUIcjkWSE7CsrBAR6GbD/C7nfkhHz+MuLmcMzdI
TAIzn4XuJUEPiC7kczhuNoyemKQFDt6fhGfen9TIFi5w5dn5isYTw+hC+x7k
EzsJyWY1hfKejtDnVS/eVDuEkidvnxsZI/oXLoyu57QHqtEOOezzE5lrsM9H
e9muMFwjfH7hw19hJmlDsLq7526b1TA6WPM9noF/EDZf4z6L6yDeWMpVog6C
6UPVebgOCtnbz8083AFnx3skpPvJcFRPLi/6cixobWBhl4vqQ0l/5mpeRc3A
FTYO+0hWDzhYo9eO65pbPUN6RF1D+NEBaVzXtHcuHUMO7UiFu8om7AgFvBjO
fnXhdYS9gXZnD5pTITinS/Ba3EcYOhs7fsrwI1zjOxPFpDAERr8u5Eifn4Kf
ZtfiSS0RoNsGK3WHqtHU41Cnc4JUuDxyNp1Z8SMIiW1dBrcmUGPdLlJM8PbD
+mppG/4osIy6dExsvAcWvYUEeOnIsHPii5hiSwBUbfsgg+Og69v1m4gD9D9u
ksNxsFi4UhJ2g4p6Tl2weJJdDdKGX8UcbueDw+kxI3x/z2bpr/eur9lgO6PU
ju/vLX57v245agS1qu+U2m0+AaSfh1VvfQwA7T0r2/F9v6TlVbM2uh74cq5j
Ct/3q7VXV185PYU8+JX92XSHQM7Scd8nxgA4Pn72Vj2xLo+4Y6+IdaEVj3On
WIh1PWiQ0uSXHYMs1ZaX3xrHAK3/W1DskwPiUQvNwuQU9Ct2Mv1+JxXIbblb
6M/mwc12s6zSOwXwtP/Klo+xVKScX9CkLVYCO+3vfMLty/nJuB2Ew54k4/aA
fUcz94+MoKM3dC/PHZsA4+h+khpvFthB7PyMFQVNeHa1b3/QCmMfxovY7vsD
5y2hTQ9DmpG3evFxx3EKsLOd+rmrwAb8b8ZtH+ztQDstCxU0h4m6jK35NMt9
G1gp3hUwXt6OYs/oldoxUSDv95z3dRcraNcX9sx/348cEw9wblObgWn+vwsC
RD319IiO8XliXb4H2tKIdaFzoiXheF1KL5jW+PbThKqeN9syKV1da41vtXdW
Tb/1noGh7ecPKnr1oYr59ZEvK96B5uojD3yf9m1l/QP5yS44fNjYDt+n9Ytp
GMD9aYsfKhD9YdblQSDuH9qU2TOZWgZbjeoaZUvjSLd557yis6iQGKbOiPc3
nTP3PLG/aFF+Qg/vr66FlQHex+kzNi+IfUQHFh4cw/u4Zb3yKvZFQYdd5wKt
RtDJVGSOfVFSyOclHE8vsWMRRDxRcExBGY6npPSDbUYED3dI0+8oDtMlTZoa
PaFZ8IfIwwKn8XlN3al9x7e4tSHRbZVG+Lzm0Gs/Vsy3g08C2Qi+RfxhCccw
3x4waD5yn6sc6N/sXt0SR4WHlTsudp4JgMTWYRMv33IU6pCVZBBNhYoViXrm
ARvovvpL+2NwKrrQx+xx9AcVdc0wSaVrBECarY8s9jNnvjivI/wMqveddMd+
JiEn4G+uNIL8GfbTuz5SgVRTzNr8NBQu9cSo43FmSex4HPgucO8SHueoPuXI
+YFPKG5jSJMJ4VtuGmwdzLlD6H7bb6um8GFoPa5wLPHKJOyxqbxX2+MFi9d+
US0PVSKLjyUlz72p6Muk3U+HO9Zw823/9z+t2ZCje1GgepwK5rYmtewNhG7O
HnPUvJqPNrQosVzroUIGo4Vj10gUfHjkFYv9g0hf6EvCP0Du5Ohf7B+aklS0
sH+ge5dQRPgHgq8d1mP/0PXzUQ++Ltf3hFLiutDD4dqJr7s8tXttnjobNhwn
5om2b9DUwvNk2HudLo+Iw4amWW4iDqhwxJgDx6GBHEJLksiFjc98lYyHqCjg
fI85Y5cvnNu77iSOAz3zAxwHFH/l0SiOg/EfshDm1YXKCTGCV9Hxn3MlmFft
zyQvqO/JgwC3D0cjBwjerjShqV1P+AfX2cL6ynqUHNgfa32BisiGuxfyxULg
BX3td9zfbaEV94c9wj9/1RD9h4SVk3B/Y6CNJ/rD0J24cdyfe/0BkfLDTUic
7Y15+WaiHo1ub2Wi8QOZdpqQs0L9SEBgy+cs8xnQ3GbktUs3CKy3MqByKIdY
tfsjpjFUiI1gebXiEQIP5fesx+s1/xaD1wvuShlGeL1RUwuHE35mIY2XGrtG
pqjAF1LxKKLECwwFqpeOTr2HB0WxkiZjVHhS9Mtwr6A7+GeWvCu6OAISrXcP
1FZPwL1y2pt+tl7gVSk0huv3gBOiQ0T9jvi+zwGu33nZbkjhOn16TtaWqNNR
6bW8h7hO921fEsT5z+urskLkP/qTqKSA8z+Wy/jMJUIXRFwbzxG6gDpcFF9g
XbCwnli3QOQVUt+J8wrRhm+awXkVGp5ZjfNq369XzEReoZ/Si204r0xKbTXx
eWhU4md8HorYWS/44vPQ7r17ujf4tiFDpYFGDxkKYvbxULlUFAb0LNHJ+JzU
tFUkr8iS4OF9n6zwOanJDTr3ibxmRCuUH60zREGed7KFNs75wmN2q3g8zsBZ
2k5iHNCvUtyFx/FOH36I+0OdRgLRH/L3W+/G/b+xNX29aNOB/O0O58zPk0FH
XvcKvg/jIMcYKBZeg16XPgt2u0+FTMt6T952V1is2jxvaNuMNsVyLL+aokCF
Y5ju94f20Np8LuCmwQy6tZA31a3TDzfipXQabwSAhbjnzqE7zejziVUVRSoF
+lnkaA/E24DIjSldxNuF5CQkMgeiycDwpsf2TIU9DCYkds7FkGHwu6zUfs4u
RGcq7ejI7AkmXSTatlfj4N/y8+O1rFGktS2MqXQqDuxKq7hVnMZhyutjyY2U
UeQZtLIo3hsPh08Lf1iqmQEbT/2H6dG9iIf+PYfKpSw4tk23BuvyvfpF18fZ
1YhZr+8a1mXug1u+rIZ/QaIlkwazgRR0fHaX7bPLSbC8UeuRIv80cgxOyzvZ
8A3ZuDDVLtokATP/kagV069oU+aHesfuacTi9JdGZmcM+HPvacQ6KFipwkno
IBK5vlMN6+AnfZ2mCwUUJKUVunlneQu6GkG7I9I8FkZMZHXE94wjz2ET320c
Yyj0we8ke7MIsOWyuYLxVcbeakbgC6VqdfRgfKmsW5+B8aVbGV9D4As5RHFH
YXzJHT2qjOe5JODcScwTtrq35uN5GvX18+Dzu6PTjvj8Dl2tDDuBz+82DIbd
E1IbQq/d6/5YEnr4o/Rb/Ieb/vBljqsCz7PQX0mFmCfs3FS8Bc9zbLeIEp7n
RlueWGKekC7R4Y/n+U4r2gifA347c9LXsJmM7t6af4rPAa/5fRbAvs7rEU0F
4esQKSQvCPu6w9sc25UWqKhTauCjWXocKqWN9ZBN9gWOHdVyLi/JSJafpkqt
vwup/OI/EdvgCayMv0jhLWRk4F59Ul2wE42RHyvcue8OLzy+GOfoTqCiDkuh
G7kjyEz+WMkOkjNM/SyMxj4hR+NqMeETUPzx+1HYJ6QeSYzAPgF17jhO+ATU
dOHzBkHCJxh51HD1l05CjvCby+p/h9CQyfqrDeGR8LrtqiL2k4kLX/Wk4z6i
81F7f2E/KexyPwP7yf4X/qmEn0TeD/yKsJ+s8/NJxf4KPvPyEf4K9W5vX1dC
+KupXsVijKPnVraBBI6Q1ujCe4wjpXLXctJOMjo/+1smoKQHHUF/L4sL+4Gr
XqvU4etjqEPFNbBobgwJXzZ00RL1hC/KcpwYR2X0PTcJHCGx2fCDGEeJg7f8
MI5+ti8mEDhCThbPkjCOBMfvtuI4X1p98uRFehyU7HjsjuOcdpBLAsd5iZV1
mYgzzPcpHcBxvst9SwjHuZF3ozIRZwhPsbuK4+zEffwhjvOoKqMEEWe4dWg1
G8c5OfPfcyldfH9uBTu3kEae/XsupSWY8l7y4AwSpUPZegv9QGqOYez/mQ/j
c9vio6o6kdut3Nsb08kg9Vik+86mFFgXcsnmaNs3xNgxzr/5xDSoiW64RGXJ
hPQhzcn7Ba2w8VSybp4+BX0QVWx+PBcPko85DfxMxyHCuV1kT/Eo0lfWrouX
iAfHwNKczlUq1PrVLr0J1gbmNj6/khgLuK3h0dhOtButBP7ZnKoHq9X3Joyj
LGAqizSA21NO2e46aq8HKRen80xiLUA80PfQDF8ZYtT3DGDKocIYQ0kNnVUA
UDaLmntI1aNvn864F4pTYWS+jo4F+UCHgIoSxhHf2X0bXgpNQScvQxDGUanl
8kt8/nXrZoD7ye8TEPI+bAqff125Zs5cVzoGgte3J3jbjMG59IQnFQm+kEs9
KM6sWADRV2mpWoQP/zI+d6zW1BGe/+xN7KwegpCFQE6D0UnglN7fzqwQBtbN
i0x4HNvT7ngcRKqTXRtHcCa+Auts7XkerLMoxCnSCets4qbwy3j8OPEVCjE+
6hkPPoHHrxJKPo51ttv5BtZZlHLniyHW2eP7o5exzm40jcY6i6wlBU2xzo5W
tCjg5z3oBMinLEn98JD2kT5+3qND83w35u0tu31JBG9DkHqbE+btCKWQLDz/
kfLt7MT80auci2N4/n0d+/hwPcUkKsJH1FPI7qj5dVxPLWceocXnsMf4Y17m
7S8Glfc/ET6H3X8Rdp9P7kbe13Wcz8uSIS7bpu2GQBSojCmvPQc1w3DPKGWx
kZTf/O85KD+Lmhh8bivaGLgcbz0IsY1bYvG57fx+z/Ij68eQ599PTlNC47Du
6+zdLGIcuXX/npsyYTiXSKmvJ52R/vfclE5KgjSLOxnt/mRgdM+xC9h90sKd
uyMhVYydv419APkmpDdUnJ+BYzIvrAvF/WBJ7f1ba5YyVK5mM8qXRwWnTo5s
KR97mCTVuCn+pCKdQfZ6ibQkKGQ3muShCYPvHlwW0Vaf0K3jAxwfUqlgdoS8
e+83e+hgbpa0JfSF7cOJyyL907B93QfmoRov4J20eqW44Rv6ueXdK/WcaXiX
edd71sQNPrOgxeeOUxB7wYJZZ3QQFaX6X+0e9INkS6XnR25MQbpTmMBngSH0
ctHUgeOSP+QG5trt+ktFk3acl2/G6ZMi0g90eZTFwmWWSF5cXy9qZ78i6mvU
Wbk6ievrVuVngWYJwyhd7Vz8IfFJ9ExVX0edxwPOXj2miu9zih7hxfc5UZmx
tzC+z0lzlrwZ13emAaK4vkOaI9V/cH33cEXCA8yGkYKJwtvG+5MotbVcV8zC
BfbcOrgD3xdlrvoWpb1CQfmndzji+6KDowN7cD1Yx+AqT9SD6ESi1llcD062
5NqonSTm0/FJhjN2Eh3ynyksc3GEiqbcEozr5M/Bd/K/6iHGv9nfBIMtoPK+
PakDP7+RH52wNKOL2mgvGfrGWYD8yj8e+FHfG3PEXg/JWP7jAaMK4/VzlBkI
mubQ1OTtRZrlRSefTiSBbdIgL70LFaxpTX9JVlcgvxHRDrPcNDjxzM+ZKXsQ
HB6Uja2PmkIu2z8+k/6QAt8a/z23r/hE5osqdJaKUv49t5+toH9AiuDJ5chL
XLoL/SjodaAu5smChdLt0QRPqm9tliJ4Ekm+kQRNgic3a8/exfkf1m1nTuQ/
um22n0eeyNs7yz82HSXy2Tj+vTSRz+gjdaoQ5/PTKK27+DkBxLA9LId9AvGp
1m9lKQuCarGolzifJcbfmWs5dqFU6a9NOJ+X7wS/wPkcF9lZQOQzcks/lYLz
uX4Dz9rvAlSQNI3IxZrSocl/vwvgmqsrw3mubDY8QuQ5utzbWYXz/Mwdbg+c
z0pbWHA+o63Wy5w4nwvIPH44/zNzS9XPpyWhfWptVJz/jAsDXjjPH7xyOEPk
OeI3OKeF85zd/d/vDnTPnz9bxVBT+l3t3+8O3op+d8Z1qKDRVCJRh6INVk59
uA69TKe61YjwpYr04wuEL0WMf2xtsC+Nz5JswL508kD9TsKXopf7pTywL01U
NInDOErxGnlE4Aidy6ytwzhqleDuPLNKRadmjo8199wm/fvrAX8vT1c4nfuC
0tSNtvmmU8Bkee7gbLwzqB9RsJufp0JqzXjR7tm8Uu58e1GpT2/gUC4vMkMT
iPpheVFRcgQdnXs9GucSCoyB6i79rJMowGzJWffLMEoL6cg+pBgI0vFtc7Tn
J1G4iHzr5bfDaGWV5eLEdT/gOff6Jn5fWY3blJUjpyG8zb+gfp3FAp5axX3D
7Rt2ZLEVkp/BA+o3vditFuDOu0WmEX8/WrRhe/UHQwjSlXkoxkjooKh9B35+
lX0r77tcCi8kUrhj12VbwKXEf+OQKmt+FpCfIfL2wbVxMrmVQxqI9luRHp3h
dEYoyWOQQ2i3Bah5T22vx+81Pa8U2qBohKQ9KUNMOhZQdt8oGV/36zU9n1QG
Q0TuNpK1fGgB2/X/9T9Y7ZFG9Idl43/9h3rNj+H+L5MbdhToGsKCuLkzn5oF
SLFo7CrYQ4YhRGMW+7YHmtnRRqZ7PnBK9JnB4F4yODy/Yu2f1oPiPhSWfdDx
gVuB59fOC1RrivB5AWRz7V07Lxgx0O/Gz4G4irPj50Bgf9nJAPwcCFeGnsdS
xjTkCbduptn2DT26ov2GIuAJGvcnvXD7/i9WNEQ7xB7ekonbQ5pvnpa5UA/3
B3Y6HJegQlX8NiN6Rz+obeI0HdSaAeWpUzGx3v2Qk2j6VTfGA67utRLD/buH
f9kR/dE9RfbXuL8rt9sJZ5MkkA8PkGD+TQXnhyzRH/l8YHToQHd7wBhw5rUf
FHozhi5VWdjKEbq5eUPwA/+HX+HqHlXd9m/TYL+wJ+X0AXdg3H86IkP/PXw5
kmZ9eoIKnXPP+BiVX8Hj4BdxJjopILHv5QGXX1S4L/eUckLREqJN7pHX1/QB
i7bDSR7/GST5iC/atskf8p5Fmj8tyUYyut+DsyapqGDbVp1qGTtQf6m55PEj
F5lOXF/1H6QiEcqh53oXX0NrctbL13fz0cS9Xa/C+4l6loXXJG3cEnTPIJNj
M8noms32CyHEdTkLLjRIpzhCm9NSXv0lMkwlJuWLzXTD0C3J4CkhH9BS/vDs
DisZuD7dfRHs3YNEdgX71/90B3ln+Ui8rjSVZLwutLH5HD9eV1jlzgS8Lueu
F3hdKNtZ5Ttel4h2zBvOuTY4/yirR1yUgkTvWLfGI2e4e1s5SPBrBCisp2GL
JPRcga+Yr47GAnpTI6hvtV1hVrmZSZLAt/QRCruHvClU1dWE2fF/BPnOYbem
EgLHEtuEjYJsgQPtG/gTOAYm6mTZM6ljSCzzQu2Akj+IXS5l9WrIhSLuLe7y
RHy4tbl0Elq9ILvYj9+rKBc4jRfbXg1SQe7XM5ORdi/weh7Cs+VeHTS23uIp
IurOq3fZTO6ZO4CDzcVwfN1clm/4ukjGwWvtuiMdF9fW9fX1J7wuEGHdtrYu
UuGAP16XSODauiDtfu0ZvK7VB5NkvK6Nz9bWBX9TvA7jddVsPqMLLxrBNM9p
3PsIFWnsl6U40PtB3K6BuHRhMuzNv5hUs6MHBbW5MISKEDj6YT+E80R1t/gp
Ik8ImcwLxnlSnkiaxvnQa2KF8wG2Xii7i/PB4XpkH44Pd6veDSI+YCxJrsbx
KWspvoGvu1GwdIK4Ljx/WTeIr5sV/sIA50+PkDjOH7ia4KCF80emSF8P57n+
13mc50h+VCAJ53mBQNZV4VACF7x5NzuTxkB3b5T9uX2eELhucen0XV3I+1nM
g8/rFTff6z9cT9SbO4474zxsEl09T+QhSpdo78d5OKrWyI3jL81oiuMPw1V5
Rjj+manXTG8zk+GNo+Kug7E94HhvsEx7wR0czsQ8wLj4eGhPCIELgLePlDAu
Bhm3vGadUAWvsmVnVfw+J0UR03O1rtA363qMvEIFhzT2RrZgD6iarf8RUmcD
Qo6rt8lUKlzfPnP6lOZb0BXm8hoxcoPLYVvZ852owJa369Sd5krYP5lWGcTi
D9tYNDs24vcO9fROaBq5g4Sl2b03v1/DlReHHn+iUGHmw2/jw6rv4Epda88G
PWe4/S73Zg/hQ2xKdk+feFMJ664zsjeqeAHH50UOblYKrHeaOpEX3w5pquX3
vLf6gW1GrCx+P9tXbrVtGq76iHyVeXuXqiF8fPd3GL9vLYA9ukc2WAPdW5T9
5dn8Cgb2SIrg78JPBiRcL8j0Bz7V/Hd0Mo6w7fr4rMQMgfNWtHzXIgsoW+VU
ODJcwaD3i55OEhUeBSV4jdd/ggDnfa1Njh7wviWV/hP+HnM0E8fNdkvEdPti
qO9zQ0hbvV8rvkyFoWyH0pSboejwyQJS+sgr+D6ztXbdTyoIcQsvHVxNRbzP
Tr+mLjoAKcaz+PQosR8K0k+yLHJQrK+V5bNMFxijcSl0baLC7MKkGoQVod1V
pje9K91AqShpPIS4rv6Pvz84rexQtCvn/NVmQ/Ah/apZInjKzeZiR2FqMjLL
HX4SLWkDs7uGj+z6RAWtfR83JV9FiPTr4JMvE05QaEaTcnovFSRUghmatT4j
RwUJ2eI37tB66pzRlVQyyJlUKHKu60LNffpM7uUekNLS8iMQvy+lL0mw/Z0d
opv/mJJ/3QhWN3g81id8QrKs1lIYTTrSz/QRq62xhZD210vbvanQD8/qP7FW
ogCJY5KfVN1BZOX86ZkMMizfSE//PtaJEqa2/bbM84U9u3I/fuaZhDRD9/ub
i4dRw5mK5ioffxC/lb9iOTkEzSpX46M/T6LXm8h6sjf8oHVVVsTAuweUmiYW
BVnJKHzod5MejTdUAaKvJubZVTEpUPrwOXKuH7onXG4EWa1mqpsXqFD+4dOG
124J6NnzpW/1dvawNcPwYflbKkQp7dvHhMpQ83hdRWmPD8yN/rCJIeq+/A1+
Ky2HulDOEF+eCXs4xBbScb5+OQJ9z78cf+09gT6kay0/H42F5NH3uRzBVfDY
2YkcYElFQ5RUPpNnsZBxk5XjwlIJGv1W8/pvBRXR/30UH9odCkpm38a5BpqQ
9reZ9S5LFLRh8qVbrp4/VAgv8nvkt6K0p73LYYYUNL2j762bqhdwjbwxi9Fo
R6fvKylROClo9BU1d6OnC0RfpDs7OdWO7g9DpOAOCkpdVjiUp+UAanZ+AYcm
29GVBLJmCtG+b7hmTxzJFi5xLXOxBLejlqiis96HKGgdyvMsjbUGbx/rfT3M
7Si93GB+VpCCrLp5F5QrXwD3T5W6aSKegfO5tsw3VEVrwkeO6/41+v/jPPwv
zvC/OFdzsqoGE+3OmdJ+/WYCJJ6dbd79Zg4g46S+Fv87Fi08RPzBX3Z6Lf52
XSPyvgQePTaoZpGPS5DOzRzIIB/3h2Fy9QO8L1JGMyeJfYFtbsZr+2Ib8Jzh
2SLhew6oxiwPKJLGbwWELA/EwcVoh22aDVSIfyDF8yz7NmlTldz+Z9nFIH7J
TN/dhIpItlV3td/bkmofSbzsCq0GydlHegJzxH7EpqlHSd0nle2lFFu/z4Bk
t7z+hEUqMlz9qXm3woD00XT23JRdHDz/YzxAS9QLJ2nHGVze6ZKe1qZk0AeF
g9y+8IfbCT9vUjU6ySt3n8TCqvGVVy4IfJTkWcKJdq3i64f2j2iTuG4V7tk/
4gdlL7O1vxPtCds4zlIstUiF9C9PUCx9YMx1Mukkwfstf+tBSv0O6Zg4P5eU
uidQ3D/sxu8XMz2gJHBwVIck+EbRucXJ7f/Ho8w/PML/8CjjZr+Gx+CYLbTh
NOnwNNJ9DY8Hu5TW8HghzaSJwCNovvl9GeNRwuzesdZuMlzTmTrVQNcJVjHi
TowifiCwyz9gvcYkdK1cp+xxGIacWll19b4AkLNNWOMf5U0pZ7ms7MDz3sk1
/nm0bn0t5p/DMrnVBP9A5sbJNf45vcR6FPPP/vBtv5OuIhg0klzjn5JZpzX+
Ga0h0RD8Azo3M9f4J88pZY1XVzdUuhC8CgNvRdd4dcMN4zVeTe6/60jwKmzi
qFjjVeMqvjVe7a9820jwKqSUSa3x6m4m6hqvZhjLShO8ChwptWu8as72rAjz
qnqSwj6CV+GNKEkJ8+pP3X86EnKjVZfQEeg79k9HXmstrelI67VID5lgDTjt
L7emI5otwms68m1eO4LQEST+LnNNRzw8fNZ0xDpI97iWRRZy66VZ05EjGz/o
Yh1Zr6yfTugImmjf+gXrCGnr7Gf8fuZsX6c9Y9kScHuxdbXgviEkc99Z082R
PfsWCd1ECqmma7qJyIxruil1yseS0E1U/LF2TTd/cQet6eZG71kyoZuoy3fL
mm7uv6a44j9Nht5Y9vgXbzpQxQLj2+uOvlCssSkRX1d097q27C+A3Lf6upu5
G0LBI+813a+RFzIgdB95N35e0/1L9kfvYN0/JiS5hdB9tLtGek33d3orHcG6
T1JW30boPio3eVqFdb9or7LblYdk0NMr/2HL043swrbRvdYIAwNz2V/91DGo
i95SZS4zhn4EXBE8whwDqcF/xHYtdILKfkvnF8lkdDdxka3gYjQ87L2Td2Ym
D/5c9tWJ7qOi0zS0tJwsoXC31dNea+d7lKTQYFE+TkWUjX3tkkb+EHc9pJk6
VIH2JbHQS/oSdbba7r76HC9ACSSK3K569HHA2nenFBXNkHaX1w66gEZ3V+fe
x59RsOB8T9seKhK3L617He0AF10UyZG7mtGTX3TRJxYoaG9o/KjqI1uw5afo
I2OiHidn/Q6foaCciYDryl3W8FtzW88cxkWbtfhF4VOgc12L4dbPx7DuaasU
M9HeGPYu0ovJDT4GoLP8d1/Dh19ZFatEPFnSBCOL7rwFhuNyLmzbXIH0Wbms
q4wMLwaUm59bdcJesxCf1NkQ2Grvc9nx3ARwZl8+KDI6AoO/t966VxYF42MN
zpmfemA2/mVCxjYy9NN9zXBpjIR3N2OulBV/BPLTrAuK+VTYZfVSVuteCFxm
vxlUT+hcf0LrhV8Ev6Zzfy9/yOUF6Z8IgtCvQZNPUp/+fkj4spD5tpTHLiD4
nH2mgr4BJQiupAYKUyFSydnDRdABsnWPVMnMNKLK93YR+axU0BT8eoBCawtH
twU1ba78jAKDbFT9GAk/yHtppuGQNbwsvtn9E79H9xLTwwHRq2g4v697Jesh
nHQSXX5FtNOK72h4M0bUJ/SCW+X+vAQ7+ZnCMwSuafZYx92tSIW977y/XKF3
hGoZJ9tU/P7MTy9iBfRfIvCi5Zc6/gJkErJfJRPtZixOHjvjr4DR7JMMt492
YDl3S3iI4I2+sHJHk9dBRPCXAzf1WIBTlhq73A/Cx1rn1Dv/SkM9JYLVSdft
wOgeN/Plb1RYfNzp8uReHhqWu+uyR9sezoqun9lL6Je8/Lf1GoR+rfvVszl9
NzF+XJnPPBHHHbPMUl9KyuAO17Qz7wtvuPJwg7RY/xgc50V99rfH4DN/rMdZ
y1hYbN/OWPGwCUhLEVl/11Fh/NaZ5h+NMbCw8eaRSxnZiPckiTZ4nArrAvLF
76eGQj2Dhk+9cgOaF5IvEeengo88G3OIij+YbTfRZxFrQ6wpgzuVNSjQYqxs
8FTdBUZyT8mTxtrQa5YVDysSBS75eEosHHUAYyHnRRdyG/KTbaxRu0iBK7NF
U6eWbcC6SNw+JaoN6cnLLfyUoYAW0t2dut8aEr3Dmjext6HE/epmrFoU6MjY
Oxtx8QUInf381oqo85kMJ1h9aJMhTXN8PUnxFYgernQ6k02F5sXdQzquZbD9
zdHG4t/OYPV/vpMi8t93SU7/9/0Rv/++k7Llv++PZFn9zPEk6kApLelz+osR
kEZXQBe/xRLkP04qxY0QPCkkJRvyKQdKzsrNhX2xh977py3tMD8bP0m9tNse
ijvLNC7b4/tCtVvdiX1/e0Cub/ZeMJxKDO73O2QH3zlf0TgR/OZ5beSICPgi
zcDDA6aztvD7qKT91u4ZyH2wWSYooRcO9fz62Lg7Ah7tg6pONjJc+KH0VdKu
ByTq/DS66fwg4uZu/1XTcfhavVLzs2wUnSdznJly8ofj/60r4L/vquz4b12n
/vt+ivl/309Z+u/7KfN/aZeDvjfD7tlCEfFeCuIVvszK3OwM+f99V2Xiv++q
wH/fVWGrKq0sm5sBBpu5GgmhXiDbMzheoUQCeSHDRjxxBtaLGwS72fRByU3e
uUOpfmAn88YPz9OC8VktMU+grYjmwfM0tXVZwtfVUmvA14U3BSoH8HW3djUm
zfbMwJgNGy1nci8IeKQoRrV6wHbrjzKOd4k6uT2JZnxPLbSUPzLOMgsAbf7g
BksuKtyXVZ878rsBbjcc67Fo84aU64xCqmNTcPvt7vhYuUHg+1zzzvkT/s7O
XUp0+iAUmEkI7UyZAtMfs1cXtGOALp/hPeb5F8HxmOfhia1p90mC5/cWOzgb
BdcDS6+Az1lRKpy2vuCRqBYB11pNSzCfj1ocDSD4HK681o7EfK7leCEe87mz
C/cAwedwkL/xDebzVddROczbZ8cf/yV4GwTu6h3CvF0f6qnQR1yvhWWw+6ll
PhJkublzdIsriM3s3fLdmwLM7P6SJXNf0IXXbNuHht2BS5sOnVOlgPxJO2ML
xTZ0NEol30jcA958vZaA4zb8LmgHETek6sImj+O2MVDVdCsfkZ9pWXeuOjcg
hv7PT4VHPSGO8l7a6gEFyIoFK0aUVsSUfnzbmJMPhI5z2+J9lC94HEjsI1LZ
EbK2j//7/gjvf98fOfbf90cWshJmq/yJutJ+55ao8Aq0LqTsU/9rP+DR9xYP
XSJDRps5vcvVDtTBcZ9ziD0UAhs51vp/HD68l+gPDkWv1/q/54x305yjgl2K
9lFapzukKAWjfbROGbDIFLivhG4K6vwO3W2O8CMV7J251RwxBBON2jOcg1TU
vaI2m59gSEpQSBX4yUvoNFnY/c9vKjo489Px+qoWKbd6m1xRahLkzbgrsC1R
0WGJ4+MJ8Q9I3uqmzf9fW9cdj+X3/oWkEjKy0w6JrErhopSVrCiUUkYaVlZl
7/Ege2YllZAoSuUQMrKyVUhW1vOkKIn63UePXp9fr++/53W/zn2ec1/j/X5f
5znXO99UGNp3PjydwNXMNCvSup3PKpjTKVfXp8YDPXXfqv/sGyyn7lud+Nr4
nf5jEHldll6xrx8WPO9H/3ZOA5a1US5HlN/C4TWZ/LRCk5C4Pu7Mc55b8DQ3
aSixuA2hDZ8/Ch0mw+FrUX3+EiHQPavX/aukHTn396c1c5NBy5zSoXLUH1ha
r56X+d6OpPK+ujEyk2HE9pdszSNvMLr3uNyquh1J9J940LKODG/Pb/XZMuYB
SXznmDFvsmHqmCZ4E9ye3vUZ8ya5/UZa08btqL5rOkhQhAyG0voNN+Kvw6/L
EYt8dp+UOeazkPYyZJHPStAOyGE+G3CChPksZA+Iv8F81vAKD5eLXQswC7Sb
tt8iAyhdL13GFQRXBweqcFza/HzoAxGX0G3a64tx6Yu51aI/Lv96eYbwR6Sx
g2HRH9lmegJP+5JB8+7yRzb7WpHK4/Bqt+YbcC+xOgTHvbR3LtuIuIdC6PLq
cNwz4zrif+s1GWRMTQaZDd5ArdQjU42i2L/+0vaPv8gdsBF97UAGMV5Nkk1K
KxLVoN1isYEEywb1TqkRcThTNtiOh69ATs3WJC+cwIGOVRnGJgQPit9haLj1
jokCR6fnTmubaJiy9/CrI8YtKWPckzXWCtPbEwfOxkUAJTd2FwvBg4QfV/TR
r7RR8CxhbKdfGQ4JQS/n5Ylx8v4Udst3FxUG4xGj5bsQGLBO905aSyHi6o3v
Q4GN8POjxSebrBg4U67SnOQyAQI0N+/dlehBjx/sVJASiwSNb699MF412a3D
7i3WDQWXWJZhvNpEeTSE8ap+2rZOAq/C1EtjIYxXn/sbbsN41eIAfyiBV2FI
4fTkEwKvjrG5t2DcuDDuk0HgRohvfvEa40ZSNaMH1hN2JC1nbBHsgvK7Jx5h
PaGoi/lI5sAgRCX0jvvt/gTlkvk85i8yIEPQ6wHWE3wqWrCeABY6fkJYTxiu
YmPHeoJ7Gpvnz0qC75pKJGI9oXRFTSvWE3askaULnCdD/6qPnlhPCHceEsZ6
AscW99+JtmSwXb32FtYTHt3RvYT1hONX5vXJwmRQeWqUg/WE4pHf27CeoPru
QKoMKxlShfTWYT0hdc3yEKwncNreP3OXGL8927QG6wmnRkq3YD0hQ/CtVLgg
Ga4yP/LDekKuwJT1mYQ+0GHRdL3ZNA6rVb9cY3qWAurNNiduNVbDmwT6a9bW
BD8b32f/qCAB7KJYXXfPtIP2dYeFWyvJYNGlkU0JTocMzsn6yp5WBBvSX2Vf
IIPggZ/nY32DoEJ2jOYMgXNeVtcUhBM4R7B5744LmV4wxVKZeu1eG5owb1/D
q0YGF4ebu+sE3UHCxfeRqsgQDIR6XGD5OQLpkWxRa8+kQonV3lvzbz6C4kuF
jCfvR0HzUTNNIm8qfO/oGBf61QauwqK95/aQQf4L627f8OS/+kP96IVMrD+M
U/WHpfh5vU9lE46fidT4uaRLZCU6KmNdgoWqSyxQ4+q8d5gJjquPqHF1Sa/Q
Y159DusVzVS9gkNLwHTG7SPI+26cN+Uag+TRrK6GbRmgQ/KsfWHTCzWjrGax
GyaAJCbprfMt/e88YdeHTfE8Ff/oHgeVGk5j3aOKqnuMUuN5vj7pM47n6dR4
vqSHxJlWnsV6SDlVD1mK8yqBZkE4zhf+E+dFYesYjvNh/8R55ZHfGTjOm1Hj
PK2TlIj/9xaUbnclUoTIt4cYTOPVLEhQbJ2YeD2wFR077iB81oUMT432dinS
hYDtcR7WgLNE/uL35105d17BscB++cq5mr96S1vumU3/1Vu85vXDHC+3ofrz
BnYzumTg0Rsa+M4RAA7ssiKxuW3I3elGyUZVMvSqZ3Ipcfr/1WeMXc/LYH3m
GVWfWYpLnnv28+O49JUalyy38wwpD7Qh7oTTtSuBwAVWBoftpH2g6QqjZNL3
NjRSHu5M2k8GjlPbeNkdvf/qPLJHGg7/V+dZim/uSH8AxzcPanzb4iu7Yb65
DX15+bRP4wCBw3V1NmBdpVJb33yZWRsaVONt/3SMDHpfglY2sV7/a4fXrreK
Yju8TbXDG1Bzja5sAnV/8ZrNYI9RaE1QSRbjfQ/fdthW60xQUA3PMfoViRcU
5JKup9M/fwgeCUzx/j8o6GU/iNMHmCi0L5wsojXKBKlgf61U4vue5P+2jMVS
U2GHaGkds+VNcO34euk98X0bTzD6rrOwVOB1uO60ziIOxra6F7gT+/Z5v1E4
Y9B5hX3HviW2pkVBt6ikSy8xXqi+wadB2VzB+drMjU66CJCg7/LkJ/YhfG9B
sqqItcINKfMwVYKfLulg657s+X862FL8D9G+yoXj/0dq/GdpCT6C8ariQMOH
YY5aVDqRdwXjVedSS3raPQ7IbqOn3m8iL82MttN1ro2FYh05i5NsZWjFxREh
mlIKmDV/s47cGwH59+Xkltk2oa02s9nF9BSYPiLwfuGTN0QX9bgZ8dcivm0W
LzpMKOhJa8ybx4djofybwwmc97W5TgQSeR/ljDV04bzvwalH4zRnCGsnp82t
CX5z+sChyfqdKVBdss0az8PiJFFKzAN3XzC9wvPwbOtrOCjVggaf6uRG55DB
c/UtC222CNi87WwXhXcYWk5WO6psHAGvgeyw2INRYDkt+r61tQ82hkhpDZSP
Q+aQgZnS3A1QZ9omnXW0GW2W3lFtOEVG02csLV25PCGm4oVp/kgq7LOaIkkT
8WzHvs2iWjdigE/g9NfrlQVom/PJ9UWfKHDxVrP1ybYIULHfeMqE7yl6Uiua
fraT4K2Vz1e5f7oBbWuF2E7b1SA+0Tee7ucpYJ3keUcrLAQYH7Rx4/fqmFbV
Ee+F7rDLWvi9WhrBi+tPnkjD60eegnTheP0d/HmrBdneAjPHz0Rm6Ul0I4Ux
OK0jHe4xlL7Dv8vMQA//LmTqabL4uzKH0/iuEPspvWIK7yciHVOjaSD288Bn
xk68b3Ql0/eJfUMKuRzWeN9+rDz4GePAUy38/QQORFsaxCcwDrT99ZkX8/Ge
+q58go8j6/yXHZiP2wghP5yPDs9m/yTyEVpdyF6A85HN8o/vhy6Wg4RnxZp3
DygoOZJxm55HKriJfYtW25UHNo/lbmuSKUit5miwRfZNCIqLFcK8vohHDPN6
lPM1VQ3zerdlPmGNlRFodH0yc8dPCjJZ/i4++mwSmN1LaWALQKhLd8OENaIg
ofrMVVez46DPUS4Z6wBCRhnPD0hRUHZuviDWAbizNhSj4RqkxMlj22BKxJV0
DW+VsGiIpH/Xgdepu2EBrxNsMr3Y8TqrmKYC8Do/HNfE64S3/Q+c8Tqj/e4/
xu91y/LC7wXr7P5fLsR7FZKsHW8UNSPxfnqfiI9koL+2cPjDsggonDRblkbw
ONFnCcIEj0OULaMmmMedl6e5hfmaNfftMIKvIZc28VLM16TF8il0hN+1dztg
v0P2XgLC2O84zJhJ2O98xR5uJ/wOdd3WC8F+V7f3mNKiXVn4uBN2hXw3irdi
u9Ls58nCetfuay43c9dMorCOjmasdwXohYVjvKFC/m1P4A2UvtPsJsYbUuFz
dMJEHmcjT3UTeRxJlBQY4zwe525/Cutj/Aw/ZXWLKWjW750N1sd8lUOuYHxi
8OGRC4FPkBTJLwbjk2835p2xvyjLDmN/QQZuMZrYX+7G95N4OLPQNY7K79Pf
iLwX9fzRZ+YoqEk4t3zmuB/qSAgsnsX37lY9c6LdFA13SizXuRL+teDMgP0L
setaBWL/0rXL8sf+dTs6K43wL7Rpq9Jm7F/mdj2f1j0sRWuyJ/knKihooD6Y
5tGzcIiVLo2fJubXfh2B54fvAtyGeP557vDH+HnX2iIB4nnwLtrSWkg8r6fh
mnO8ogLp0lSyzSZTQDDh/tefRJ5N7WJ/HhFdhd7f4WpeFkyBvCvr6WxZQ8B3
PCZlPake5Xn5tKoTPExMcvZIpJIPCJ3Vu7fcvhFx1u4ouk3w6+DP34752nqA
dG8k0g9qRPIPV/bLsVNgsvg3o/pWdzCL/fipq2YcdNsNVPVL+pAlKdDQfGUU
qHA33sQ8bmZ9wU/o60dZEhrxmMcZ3uLapT74Ca7Yuv2Y4xhE0bT13luH0yDs
3SlLjH+GM/O+E/gHjXgI9GH8w/zhZAfGP7wXI84Q+AetUHsVhPHPcmofeWUD
loH/9pFf6uduGdV+Ffdzn6b2c9ffEOiK7byAidmbsHPUV9+jie18CS+9Znt6
CuOlUipemtkvcCzkfAtasfa87kAmGT3O+MFnKR4GoScFB0di3yAHa/ZQrwoy
Mu3LCyF3hQOdKYMExjlBHeciCJyDeqcr0zHOoW/UycA4p0RsjxCBc5B8RuZH
jHOWcFTzeb9FHBVBxVGTMne7MB5OZCyqJPAwGlfpc8J4eKk+9VTmPQuuT12i
1qeWcJdMOustjLssqLgro/uCLcYPH6TkWwn8gLpv1HFh/FCzYk831v1cX45f
4T9DRiQzk59Y95OaE+cgy7ShRA9H2vSTZPR78/gsPfM1sPU1W4XHt0ytoyfG
gTR3ZwKPl56LV8L6TyDjhoj0o/0orUKxFOs//Addah+XjkBoBmuTuPUQ2nzP
PXM+LgU+KGuGKGaOQvKha/HMggMo+tfQKU22FDD69rMS4/Zoc7IxgdtRP8U4
F+P2IE3uxxi3072WiiFwO1Id6lqPcXveBKrDdm64NmotYedo9zoRvnlin0sq
dr3Hdm7NXNRI2DnykVkQwnYeMll3Feve4lLvL30n4swm47TvWPd2Nt/Ziu2c
fldSIWHnaPZNmju286m+pjmsb1v0txyLZKGg/mNp7A2CbqDflzuG7f/aiXO9
hP0jN9oQCWz/9IKScz0dE7BHLPoHXe47lJqTQWtanAx6OmKz44fGgd5Tl2X2
8QfE7yyZYPIq5W89kWHFxASuJ3JT64lLfNmb2/w05svrqHx5CffmiHku4l7h
f+qMxuyxMv+tMy7hpUPNSot4aYCKlxipfcMNztM9/V99w8XTWcr+2zf8kuqf
+hGiv2pd3AKwjvZP/cg4/74svk87tNG/ym92J4rkuxM099wMnM9VWhjY5CHN
kfNI/DMFfmw1Dxm7EAmQnyIU3/4S2Vd45M7fpkAnr6HzK4VQKPhh4DhwtQEN
Hd9g5ruZiFfzffsZ8rzg7lauEJw3f5Wl4LwJwzKvwnDe3GTlfh/nwfoDeTgP
wsWsQ1dxHvyxJeI99kffZ0JhhD+C8+xXd+yP7lRd2vWf/t0SVP02gqpLr17S
pan9u2n/6d/95p/+3fJUndaZOr83tR+3AnX+DdT5Y6j68Brq/EL/6MNL/bUL
/tGBl/prR+46sQrrk8+9r8i/+NIClQePsGB9clXenD0+vzE3tVpdmKYLWEmC
PPj8hrr88Eur0Tp0Ulpf97IqBWqNPszGx/kBz/joGDjVItlK4/IyYwqIql+o
LNsaADRygT9GveqQw8+bJhOaFMhfw2WzV9gf9O86cyvBa2Q6s6q74SAFzhua
e3Kw+kEnVZ+UpuqTW6n65FKf4uI+kRLcp1iL2qe4iNqP+C3PvATuR7yF2o9Y
uKFiEOtyoZ+aU5q5ycjZ1Lkf63KtetXRmMcNHFW0JXgcUqYnj2Ee13mPTwLz
uKL9554SPA4x1o2uxzxuqR+xp9FOV9yPuIfaj5jjsKcRro8IdEmHuCqQ0Unt
6SO4PtKQ2muNdT/SxRpXRmYy2uNOB1j3W73y+STmd1sT+qsJfofCVzdqYn4X
8lt1H+Z3N/ZsdCL4HfJrot+I+d2Cw+XfuM4SvX26+oQ8Gb2QaCTjOot9F+Ny
rFfkObJhvQIdd8gVw3rFW+Xy11hXvK0ZkNuyjow0rmhHYF2xxvzJVsz7dtyp
7iV4H3ool70F8741UYyhuF6z0TTz+4w6GTXQW2zA9Rq3saFsrHvEc1JW86oR
eWH9nsNY97id3blYf/QsCFUP4wpGGxkqF+uP05Z/6pVv25/mS+7dgYwN/tQr
Ne/98V9WpjnN0NmdIMP1x397tBfc2Wgb0K2kvRyGIhTkmsrOrRrvDyUmMSyK
hP1YTrkhwn5Q9TLbAWw/V0szBMcI++kxjz9J2A/69Ts0FNtPJ+0IR9WqepSy
vfBOzF4Kqt/ndhfXE88ZLihiuwrJa+sg7Ao1re24ie0qxtXuCuZfrutc7hD8
C+nGHvqB+ZfgKPsrjE8uKSi+IfAJkhkWs8D4hH5kmILrkoxivxOK+Qn8dvuV
JK5L5kiUpeB4suxojikRTxCLW7AejicF1H6syeaNT3A/1gfUfqyd1H6sPS+l
Dv63H2sJtR/r7tiDBbgf6zS1H+s1aj9WrZmkU7gfqzO1H2u3atvPxTp70Mlz
aVvkkVhhp/IBC1uoe535OjY2GRmtE92vRcQxRfGjp8cjo+Cq3HqD0LQyVPpW
b3PWUwqsLH/MYzAWBoIh+xfrpFcO83+6P+yF5FdIL9ZJ3WLj4nB/wBfs2bz9
cfZIC4LLnMdcYKBxrA73HWliPpIVHK2HfCfC58Ru2YNuo8LqVmJ8H6QNjipd
QoUWXGPtr53AwfrPPAkrB3cQ88CM4J955sf2L+rPYZ+asP6MVox3LOrP+YfN
Fq6Fj8MdL4YT2oofQDGX7ZkHUyTkUeMkHTVOslLjZMM/cXI/NY49miLfD3o4
Ab5ro2au6bxH+UYyyUZPSKCR/ade/E6CvbtPTg1YM//Ui0UvBetGre8AScfH
V08ykKFkvbaqx1wILPN9G/X+XSNMVPHmvVtDgZOUd+HCIf6wzf12Hp4//HTU
GDE/NIxOpOD5Lwx/18HzzFk343nQUQG3xXnMRK0X58n02ojnQar3Xy7Oo+uR
e2+13QTMrhLZc0CnB34KWc7m+5LA9oS8DO4ne/iJ2IcaE3XkMaC6/dK28yBQ
7Vk3jO/dfV3Fm7LZCs3FH9Qt1bOBhQ3iu+twn4sPZ7sXil3Qjl/XnqN4GxAQ
T3t9F98vE09bpdrliSbeXVLp2GgLnmohrLiurc11yvM3xRPR5X5ND4i3Bcn9
Fm5NxLipJ93ngdVOaGd4oqg+o93f/p5M47qXI6X15Zb6e/ZVua/Ez/fv/2H/
WtoJ1ry+TJex0g7odXO1sojxlOUZEy8JPzFFlgf0iPndih2S8HpOBb8wE+31
BBGbdDp+Yj2yvif18PpLRJU3P85zgboh2037ifUbcTvX4N/7zXD7+NmtVuDp
4ffK8pgNyB3+sz+vpm8q1Zmow/HmP/uz3fLwQdxfY8v86CFNYwlQO8TyeWzl
OVC6EeAW5zwGdgnevhvm+sFPX4tJ8FsEMMoolkkJT0AV3+FoZNoLwh0+L7Uu
kWBX7Tn1BHfCzocFfmfGvYJX9wo/sYiRQEHxu/yjWgrcaztoe0r+Bdo2IOnK
dT4YGvnTMmu2TYCxs9C5xxd6kbzu8JfuiyR4HjqngJ9v468WJp4HGd41bvh5
o2Odqnj+YZfsjbfjXqFwEeURPL932Y/reJ29pHp/Yp1I8rTSarzO6Et/fteE
n3+VurEE8lb987ukgnLI+lx1cBE6S+L0KKAiRtr++JwvOG27GzrkT4GDc/ue
322qgqzLG5sj2CPhmJbDGcwrD9CMYF4JORyn4jGvXBXb3xuSTwEBD0FZxcJy
qN593ccwMQQqPysF4frOmZfBD232tUJOYtlifWeE7L0pFPdXg8FSw7RUiNWg
5a/3C4Dxy+Ptsr0UiHeWzdo4VwSChZ2t2yaC4Qa77O5GYpy/uJhOtKsIjXVF
RIv0+P+t+3RS6z67qXUfHS0G/sF5CrTMCJDtE5KQpOtpp2k9Z7jtlfb8lxUF
uucYuguO1SD2niO73K8FAUXwCMeFXxSoFp2kMzwehcYuCZIuhznBM1G63JMD
FDjULa32du9jpFE2Y7Bttx+IuqoK43uJe0aOG6DzLkiZqdNYJd0Bxja7GU/N
UsAqs/CYXXAmSpaU4i184ff3vOIaF6bA3Sk+cvXU84pL5xLLLLXi8blECeq5
RG+VRiVcJzX85c8cqNYBPT5ICNdJjYP6j2B+N9nurkfwO/gy38eK+V06tW47
9aduC+uodVthgdffKqvG4I38QkOIbz+M3hkvPyweBfPD0R8gkAI0RU1Tr1AV
nJVU3BW4Mwh49+eW4Tpy/ens8866bdDD2vsE15HLmsmKV4jf9cF4q+gz2dvA
YLgv3r7GH46a5R07SqHAXBJlTzVdPoBC+EANCgILFWZp3H9233xZ6cnfp9Dc
i6aKMVon2PYgS8nwCwWY5Ub9zszkoK0KxgZ59gEQ9FItaFMpBbTKbGTr+cpQ
ZN9R5kntEBAJEHhTSHzH/fnWR8pvJCHLPb9e0hh6g70A2/M9bynQ+In2Sq/B
E7RObgwOSwTDdwP2bx+I76hbYCwtGEdCmheePNwl7g2Z+pLSb4h1Am2OmazJ
AzRo1RRY6UqCq1Q87PEPHi77MfDeVLUf9HwjM1ZMjiF5pvfFX5Ii4NiCSPku
rS6Iv5akuilhEr0/6FCk6BAKrId/LD7/odcXPw8Vu4oWnz/roPgSPz/geRY/
D56/fRefLybtcthFxG3dM0X6hdo96KtB6b0NfqS/505LHcWK8LnTfdRzp0v1
nToRgZu4vjNIre/IhrjM43y3yzbWkMh36JmTXwnOdzN+JzakoDYU+1YumPsQ
GVwuP81Qp/EDNZcV8szZzbBWJi/P6iMZom7T8pkcSYJv1LoP27vUM7jug6h1
n6X6y0fGA19x/eUetf6yxOvzrTRYMa+3/efcKTvf/sn/njtd4olepOAzmCey
U3nilzwN5c7GNpTl0s3z4AAZEhSfCh8y9wCtq9YDao5taIXE4fB5HTKU7rvw
rvHH9b91q12JHbtw3YqGWrdyS7d8hc+nOVNSi1xcO9HUzu5ofD4t4FmZn9xc
AagI0q25TPBIGyab6R21saC9Oa9e+1kl4u3Itv8YQUFMV4Z890nGQlZxRyke
L0tSuEKMw9lHcc54/Nyry8ieqQlJltAfWrmKAupK99e40EaCG02tLt5PknfR
fWI/0RVbNiW8nzGDMzH4vfEWHUzEe5Gs48Q6UeK9XYXRBfic25XaVtlvDyhI
YX6egs+56RSE0w2vqkZPDLi9fK9SwEGS5yhdZBDsXBX/YsX2BjT/bFbnpBAF
Wgcj5618vCGRRUDWVbARjZ8OO3qHhwJuyparOjQ8oTZvyr5KbRhK3HKkQynD
yMud6ctB+3Toma+qx+vP3ySmTKwfLWjc5cDrX6qXBaz9GYzrZU+o9bKl+tr5
gezF+loptb6m5VftiM93bdy+wKJvREbZhcwu+HxXaY38JP5ev8xSQonvhX7G
vRvB3yu7mrQd/67qCVsP4neh16jAHv+u9ouzZ/H63/2mP0KsHzlqrtqA179U
z3o6Ls3/v+rs00rxi3UoL2odaqlupX/1hCquW22m1q3kZ44t4szN5gcfpM7q
Aue3uBueufZwRJxvB/aL9FNmgYRfoNv+kznYL3rE7NSxHcq21HETdoiOk+Sl
sB1Oe7IM4/13oE/UIvYfTRjocl4g9p/3eFtnPzG/A51yooPsGTiw3o6zxsoB
FCL/jPPUpG4lxpGs+p/x3RMxn3GelS56gfMssj/FJIzzrDZy78P/B9xq8SP8
yWNr0IwL6lzn6AxPFXIdA4i4J1CwVqNzbzK84cv/eHmHD/B9eDB+e5R4PobN
yTamAFhYKpSYnUPg9XMxuk3CH4GPIVad7dgY0FpZ31BclQbq31b9FH9bh64G
rn8lr0YBf7pbiYP3/eDGd51V+P+AVxzKv9Dx2oHA8NRQR48T9B1K8pnF/Qt4
HFa4WCaCYYSOTxjBR45urm7PId57+V5RL3dWAQiXr/Be+BQAdq5mPZf4J2Br
aTB7d1gvvB3SoxPdHgmy+x+dx+eTz3QKbXif4ITKR9GWq9uc4OtvllNPiXEN
/2Uc2j2HkM+2uujuMk9olP5qU7ZAAYb0VW5NF2LAir/fjeWmH6hv3PDJiIiH
J97xXSouiUJhIbsv1hJ5eUWX5OewHwROUMzo1X53C4mpvNRc/dETjL/PTw9O
UeCTm7n26bBcxMe51v21rh8M71w+rk6sX23z5bmcTwUo5unni7EnvSHJorLT
nMAt+9+0nTR5UY4svZKybIMCoOBO5uoOYj1HXiT4esXGglyTAP9z62tQRVug
rjRBgR3bft9JD3gIuw92DJrN+sNZFxuHb0KJsPwTjUMTsa67rmf0NH/dhA8i
oSo8be1Itrld+TIHGRxpxPhkcrzhIWOboz2xz1GPI+uOB9wEiwY6xsNOLmC2
6/L3agJvLG+yXJ/K+RjSvivd29znAxqOC3tIkh9gJIfFqiRuHPRu5+W/EYiA
QmlSCNPPTqhUPGmmlj0JWkGpKbxKobBv5IQ3hVi/xSpF5jMHY0Gytqz72DCx
b78K3Bo/E3jypj2T2ts8MOK0X7nykRd0Se5MeltCgY9voj7tCiyDCDaZ7nH5
ALggVr4vnPheMvHvheU4vaHiATRuV3GC1RrPfM4T80fUqLaaGMaD8ZdAq+Wv
PWHwV3BA7gwFlHtuyr7bdA/u2dMszz7qB8V3W0xx/7lkTwFFllX+6P6dVLdG
Pi/w3J6kf4jYB+lQa6e8kWTkryz5g6XZj8gDdnkKnwi+0D2q/VS+EG1yS75/
yCoQeAPsubuJPL79vi/TASKPM0pEyUlPhkBEE9/hJgKvGr+tMxdproKaGZdt
jv6RcK1rhUJdNAXMfjCeeRlWCUVmWgk7o0Lh0GvXc/ics6HItKq88QN4eODy
udDDQVDjZBlNR+SXHWcFfMNjn4MLq/O91yEhICrCvProIAU4qg646zU9Qhyn
tFRELgcC/2/VlWnE+h+sPvqcpToZpX+rTxn64AyVDJr5zoIEP7qXueJmUQO6
OLyr9YJ1CATyiD38dnUC3CQEN4aI9SAnYw4WPhIJWM14WCnEPE7qzfe01JLQ
7eCKr+xnroLr/S+1QNjDrWeprzIPPkaPyJsSdGX9IM/kxbOHl4egaObCLamX
I2i7Z8mLtMFIIB3QYk8h/IU532JaJi4CPTIol+LNuQbJplPh+l8pcIxUclCg
+z6SKwixuX89APZqNBau9e2AT10OGzdSJtHlmmdszrHpwEXtw8WRfFYP9+ES
+6cPVzmL/RzuwyX5Tx+uWAMHo//24Vr2cPWn2J0UcJT78Wjjq3qwrJgz7d0d
Aprz6kVpxPc9u31t50eOQpAPXMaXfiEQrt9yYrf9QNin1uzr4zJFsIVTUr5U
Mxg8snJde/D/ADeoqJxIMUJ0jhkBrkFOQFe4bv8C4Y8ap6PoTTc/RC8qPDjP
XA4CLh26l0ceUODOF5FR1o5ypL3DO8iSkwTtW3QX456EWnQPEfdQ1+ifuJfk
vZmE+2jYTV3RFchMQqTlLfVxxt5Q+L725ulICnzd8YxBubYSPXM7fi5whsBv
bP0xI0Tc+3w/sosjtBc52P5kFhGKhIMvYjXeE35xfItZLYNmDFpVnnsqwNQH
yq7KuVYQ86SGrLmdUliJ4jYnXG8qjgRtN8rHdavJkF5dQdf4sx3Z1a0fqjSK
B64bq2RM3oxCa0T8zFz/R7RGy2e/5KoU2K72cV486w2QltXHvSgnoz1peixW
DoHAELRmzOr+GBjVUrwDc/phKu6st7tOFHxS2H6315UMxzJy3jy3aiXwwZB+
3acbYDvdaRUgNgbJ9uGhk6c/QqK8lFgRfwqEW6RnTLdToK/pNfevgqeI55mr
ReD3ILgZOKO4z5bgL4ParmeaqtG2Il2eLBUSsEWUJF+8MAZR7SzsO9d8RP5W
yVc510aBssF868FDdTCrUZO6S4eCagrGu++6+MKxOyGl/UkEz1rGRYppqUAG
Ex/VMwm8+uzzz9ec7ZPwtdCHu4e7E/YJce0Uo0uEGgaaxee3XKJNJJ4HPqOE
xef3Uu9PnpZnr/jv/cmj1HuSZRy9k/E9ydPUe5KvOG7e6Gncio5+SF15yoOM
xAT4mGiOhsFxsqpxAh0Z9guGcr8V6YDflY4sUi8jYDCpY/H3dhr3uhO/F+y8
JBd/72qPx3B7bgRyFH5cChYeAheho4fFIR24+83vnNzahlRiNndNmpBh9fKt
M+p5gbDPztn4+ss2JN0XQEpSJoPzfCyz/GdfUKhxXvyOP3Te4e8INstvMuPv
yCkivjPtKhmstrRU8Lq3okFNmtaa3hvQvLNt17XOfLTa/FZP7QQFDZS7Z2sf
j4Jit+ETtJxkuFQoIHKkqh00aaRI8QbxEFf9qlJvaBJ8J3L1Xeo70C43yLx0
LgJuc+xvwPs8HLeWjdhntG9YXgzv89J9s7vZpy7j+2bF/7lvdo3MqtP/vW9W
lHrf7IzgiBG+b1aCet9s6vb178nBHWAt8X7q+eQk6C0PYisqTwf91rFLQdIt
oC/zNN02mwwO+7ubQsqTwJvaj8+9mGkX7sfH+E8/vh0XjWr/24/PppCPxqup
DYn3bhy+QfAFvlKuM6syPaDF0c98zL4N0bcGuJ7TJcN7Ovo1QV3X//YBlNto
bI77AKZT+wByNP+5N/KB3pZmfG/kCeq9kUv3OpZNiK3/772ODzTHTzv8fInO
2nDSmN6iIJfE1hd9xbFwtcvHBr93p2bXNeK9yI7xCQ9+r7wym9a1HY3Io6Zp
YZKbgoZUtKfKdnuC7kpO9/apAjjyuWqXF8FH+qwZPKAmFtxu03bnb6lGU2/e
1xi4UIDxl3hqpmsQuO9uXMz7URY7cN5HCePPF/O+b2bg8kPMTYgus1t2YiUF
jUe2nHi0LBIeNTKaYRxytfn3FQKHoPfpBhYYh4gXP9HF699zMRavHxTkWB/i
9d+rEZ9VJuYR1MvfR8wDfsntOngeyoEQH/y9SsjHUojvhb7UV8/g7zUqfCAM
r//gyQS8fjTC4ZOO1+/Ve0t4E1s5Mtn0wHXoMQWFtpQ2nEoOgwKjp5ysHDlI
v2kgVYfg/bU217QW4iOhTgvAmKEBjVHONh8QoUDJCpIhLYGLWmdktuJ9Kzts
REPmJvCdTt07vG9+/qZzA1xk2BHpTqdT2o5CnM9FKziTYPaxC3ncegSU9qHg
3oohxPZB9gmPfDq0rO0uwP443CbXQfgjOnNailaD8Ee/+SecGCczfC6TJ3Ay
enLhYwbGyUmTaxfw/tvlSlYT+48yGLIq8P4LMrRy4bgRsoxvNRE3wGWw/Pdv
zTCwYcxazL8CTJ44/4L3m4DF/HtEXbIFxz1/kw847gFDgFcXjntc5RzzeP2T
MRxz2qXt8PzLQgxe/9K9QDJ7xnTxvUA3qfcC5eyWtMBx45VDfjARN5DHkefc
OG5MhkgfxXiSJzrtIIEnEW+34waMJ1mQAAP2C1oVniHCL5CToI0V9ot6Ofvy
mnv1yHBlsqGDOAVJ3WnvVgryh1w6X0u8/6kzKxuJ/UesUub2i/tPvY/l1GYN
+jdvTyqIUu9jiX9uC3MC5Ygjc3mqx2PCfngEhv3jwuCcNFMZ5i/nvOibLSas
kRxnV1X3ZWcov58YjHGpCGsoxqWo92n2Ii4NvNO00EHgnydflaYZxHuAezbf
uSSEBP8HBWjlZQ==
    "]],
  Axes->True,
  AxesLabel->{
    FormBox["r", TraditionalForm], 
    FormBox["\[CurlyTheta]", TraditionalForm]},
  BoxRatios->{1, 1, 0.4},
  Method->{"RotationControl" -> "Globe"},
  PlotRange->NCache[{{
      Rational[1, 10000000], 2.5}, {-Pi, Pi}, {-10, 99}}, {{1.*^-7, 
     2.5}, {-3.141592653589793, 3.141592653589793}, {-10, 99}}],
  PlotRangePadding->{
    Scaled[0.02], 
    Scaled[0.02], Automatic}]], "Output",
 CellChangeTimes->{
  3.560663285250939*^9, 3.560663453524654*^9, 3.560663594983471*^9, 
   3.560663741512824*^9, {3.560664075384571*^9, 3.56066408137998*^9}, {
   3.560664132813561*^9, 3.560664198244892*^9}, {3.560664278195187*^9, 
   3.5606642836881247`*^9}, {3.560664322237179*^9, 3.560664358648508*^9}, {
   3.560664447621423*^9, 3.560664453381219*^9}, {3.5606646763701763`*^9, 
   3.5606647279934053`*^9}, 3.56066484664599*^9, {3.560664984003241*^9, 
   3.56066505319864*^9}, {3.5606659597056093`*^9, 3.5606659853153877`*^9}, 
   3.560666031426546*^9, 3.56066939770329*^9, 3.560669713908492*^9, 
   3.560669899708403*^9, {3.560670085384376*^9, 3.560670178692306*^9}, {
   3.5606703593498383`*^9, 3.56067038034654*^9}, {3.560670450206572*^9, 
   3.560670500204837*^9}, 3.5606706258459587`*^9, 3.5606706862639503`*^9, 
   3.5607546803609447`*^9, 3.560769356927058*^9, {3.560772444427026*^9, 
   3.560772470479197*^9}, 3.560772514432353*^9, {3.560772594684251*^9, 
   3.560772618520273*^9}, {3.5607732105458517`*^9, 3.56077322832228*^9}, 
   3.560773436578498*^9, 3.560835595648848*^9, 3.562664481994877*^9, 
   3.564489507667389*^9, 3.564489554819833*^9, {3.5644935222379503`*^9, 
   3.564493535501164*^9}, 3.564493911504744*^9, 3.564493955153488*^9, 
   3.564494010335148*^9, 3.5644944824532013`*^9, {3.5644961718922853`*^9, 
   3.564496180211885*^9}, {3.5709695223505163`*^9, 3.570969547504285*^9}, 
   3.570969602183144*^9, {3.5709696987434464`*^9, 3.570969714381452*^9}, 
   3.5709698196847267`*^9, {3.570969916236452*^9, 3.570969969876099*^9}, 
   3.571032478078581*^9}]
}, Open  ]],

Cell[" ", "Text",
 Editable->False,
 Selectable->False,
 CellFrame->{{0, 0}, {0, 0.5}},
 ShowCellBracket->False,
 CellMargins->{{0, 0}, {1, 1}},
 CellElementSpacings->{"CellMinHeight"->1},
 CellFrameMargins->0,
 CellFrameColor->RGBColor[0, 0, 1],
 CellSize->{Inherited, 3}],

Cell[BoxData[
 RowBox[{"(*", " ", 
  RowBox[{
  "Computation", " ", "of", " ", "the", " ", "coefficients", " ", "by", " ", 
   RowBox[{"Cauchy", "'"}], "s", " ", "coefficient", " ", "formula", " ", 
   "and", " ", "the", " ", "saddle", " ", "point", " ", 
   RowBox[{"II", ":", " ", 
    RowBox[{"computing", " ", "the", " ", "saddle", " ", "point"}]}]}], " ", 
  "*)"}]], "Input",
 CellChangeTimes->{{3.5709751380524263`*^9, 3.570975142543281*^9}}],

Cell[CellGroupData[{

Cell[BoxData[
 RowBox[{
  RowBox[{"(*", " ", 
   RowBox[{
    RowBox[{"Note", ":", " ", 
     RowBox[{
     "we", " ", "are", " ", "solving", " ", "quadratic", " ", "equations"}]}],
     ",", " ", 
    RowBox[{
    "therefore", " ", "there", " ", "are", " ", "two", " ", "solutions", " ", 
     "for", " ", "each", "\[IndentingNewLine]", "r_", 
     RowBox[{"{", 
      RowBox[{
       RowBox[{"(", 
        RowBox[{"T", ",", "1"}], ")"}], ",", 
       RowBox[{"T", "-", "2"}], ",", "1"}], "}"}], " ", "is", " ", 
     RowBox[{"rtbigtbigm2", "[", 
      RowBox[{"[", "1", "]"}], "]"}], " ", "and", " ", "r_", 
     RowBox[{"{", 
      RowBox[{
       RowBox[{"(", 
        RowBox[{"T", ",", "1"}], ")"}], ",", 
       RowBox[{"T", "-", "2"}], ",", "2"}], "}"}], " ", "is", " ", 
     RowBox[{"rtbigtbigm2", "[", 
      RowBox[{"[", "2", "]"}], "]"}]}], ",", "\[IndentingNewLine]", " ", 
    RowBox[{"r_", 
     RowBox[{"{", 
      RowBox[{
       RowBox[{"(", 
        RowBox[{"T", ",", "1"}], ")"}], ",", "T", ",", "1"}], "}"}], " ", 
     "is", " ", 
     RowBox[{"rtbigtbig", "[", 
      RowBox[{"[", "1", "]"}], "]"}], " ", "and", " ", "r_", 
     RowBox[{"{", 
      RowBox[{
       RowBox[{"(", 
        RowBox[{"T", ",", "1"}], ")"}], ",", "T", ",", "2"}], "}"}], " ", 
     "is", " ", 
     RowBox[{"rtbigtbig", "[", 
      RowBox[{"[", "2", "]"}], "]"}]}]}], " ", "*)"}], "\[IndentingNewLine]", 
  
  RowBox[{
   RowBox[{
    RowBox[{"rbp2a", "=", 
     RowBox[{"Simplify", "[", 
      FractionBox["\[Sigma]", 
       RowBox[{"4", " ", "\[Tau]"}]], "]"}]}], ";"}], "\[IndentingNewLine]", 
   RowBox[{
    RowBox[{"Simplify", "[", 
     RowBox[{
      FractionBox["1", 
       RowBox[{"4", " ", "\[Tau]"}]], 
      RowBox[{"Sqrt", "[", 
       RowBox[{
        RowBox[{"\[Sigma]", "^", "2"}], " ", "+", " ", 
        RowBox[{"8", " ", "\[Tau]", " ", "tbig"}]}], "]"}]}], "]"}], ";"}], 
   "\[IndentingNewLine]", 
   RowBox[{"(*", " ", 
    RowBox[{"r_", 
     RowBox[{"{", 
      RowBox[{
       RowBox[{"(", 
        RowBox[{"T", ",", "1"}], ")"}], ",", 
       RowBox[{"T", "-", "2"}]}], "}"}]}], " ", "*)"}], 
   RowBox[{"rtbigtbigm2", "=", 
    RowBox[{"{", 
     RowBox[{
      RowBox[{"Simplify", "[", 
       RowBox[{
        RowBox[{"-", "rbp2a"}], "+", 
        RowBox[{"Simplify", "[", 
         RowBox[{
          FractionBox["1", 
           RowBox[{"4", " ", "\[Tau]"}]], 
          RowBox[{"Sqrt", "[", 
           RowBox[{
            RowBox[{"\[Sigma]", "^", "2"}], " ", "+", " ", 
            RowBox[{"8", " ", "\[Tau]", " ", 
             RowBox[{"(", 
              RowBox[{"tbig", "-", "2"}], ")"}]}]}], "]"}]}], "]"}]}], "]"}], 
      ",", 
      RowBox[{"Simplify", "[", 
       RowBox[{
        RowBox[{"-", "rbp2a"}], "-", 
        RowBox[{"Simplify", "[", 
         RowBox[{
          FractionBox["1", 
           RowBox[{"4", " ", "\[Tau]"}]], 
          RowBox[{"Sqrt", "[", 
           RowBox[{
            RowBox[{"\[Sigma]", "^", "2"}], " ", "+", " ", 
            RowBox[{"8", " ", "\[Tau]", " ", 
             RowBox[{"(", 
              RowBox[{"tbig", "-", "2"}], ")"}]}]}], "]"}]}], "]"}]}], 
       "]"}]}], "}"}]}], "\[IndentingNewLine]", 
   RowBox[{"(*", " ", 
    RowBox[{"r_", 
     RowBox[{"{", 
      RowBox[{
       RowBox[{"(", 
        RowBox[{"T", ",", "1"}], ")"}], ",", "T"}], "}"}]}], " ", "*)"}], 
   RowBox[{"rtbigtbig", "=", 
    RowBox[{"{", 
     RowBox[{
      RowBox[{"Simplify", "[", 
       RowBox[{
        RowBox[{"-", "rbp2a"}], "+", 
        RowBox[{"Simplify", "[", 
         RowBox[{
          FractionBox["1", 
           RowBox[{"4", " ", "\[Tau]"}]], 
          RowBox[{"Sqrt", "[", 
           RowBox[{
            RowBox[{"\[Sigma]", "^", "2"}], " ", "+", " ", 
            RowBox[{"8", " ", "\[Tau]", " ", "tbig"}]}], "]"}]}], "]"}]}], 
       "]"}], ",", 
      RowBox[{"Simplify", "[", 
       RowBox[{
        RowBox[{"-", "rbp2a"}], "-", 
        RowBox[{"Simplify", "[", 
         RowBox[{
          FractionBox["1", 
           RowBox[{"4", " ", "\[Tau]"}]], 
          RowBox[{"Sqrt", "[", 
           RowBox[{
            RowBox[{"\[Sigma]", "^", "2"}], " ", "+", " ", 
            RowBox[{"8", " ", "\[Tau]", " ", "tbig"}]}], "]"}]}], "]"}]}], 
       "]"}]}], "}"}]}], "\[IndentingNewLine]"}]}]], "Input",
 CellChangeTimes->{{3.56068255673352*^9, 3.560682577105228*^9}, {
   3.560682620354782*^9, 3.560682626065432*^9}, {3.560682680808852*^9, 
   3.560682683387645*^9}, {3.56068338644036*^9, 3.560683422012129*^9}, {
   3.560683478677589*^9, 3.560683489435141*^9}, {3.560683540276325*^9, 
   3.5606835465487947`*^9}, {3.560683622237377*^9, 3.560683628109108*^9}, {
   3.56068384323273*^9, 3.560683883004986*^9}, {3.560683942779293*^9, 
   3.560683967802023*^9}, {3.560684183757959*^9, 3.560684208530942*^9}, {
   3.560684626991766*^9, 3.560684633958152*^9}, {3.5606847183093977`*^9, 
   3.560684729958212*^9}, {3.560684831743239*^9, 3.560684875771822*^9}, {
   3.560684923812524*^9, 3.560684959924883*^9}, {3.5606850289128036`*^9, 
   3.56068514803372*^9}, {3.5606868209684143`*^9, 3.560686863742446*^9}, {
   3.560687829175118*^9, 3.560687872360401*^9}, {3.560687908784121*^9, 
   3.560687914075746*^9}, {3.560688042474642*^9, 3.5606880512189503`*^9}, {
   3.560688300573739*^9, 3.560688303182543*^9}, {3.5606931098477182`*^9, 
   3.5606931286581173`*^9}, {3.5606931753298798`*^9, 3.560693177426646*^9}, {
   3.560698577710827*^9, 3.560698583697707*^9}, {3.560700122679844*^9, 
   3.5607001304494743`*^9}, {3.560700253125595*^9, 3.560700258378332*^9}, {
   3.560756952006212*^9, 3.560757024683721*^9}, {3.560757117440584*^9, 
   3.5607571948478823`*^9}, {3.5709610084052258`*^9, 3.570961008816855*^9}, {
   3.570975101046771*^9, 3.5709751084562387`*^9}, {3.570975145551252*^9, 
   3.5709751888747396`*^9}, {3.570975307816072*^9, 3.570975420184922*^9}, {
   3.570975479817295*^9, 3.570975493987858*^9}, {3.570977913304535*^9, 
   3.570977937450872*^9}, 3.570978007399858*^9}],

Cell[BoxData[
 RowBox[{"{", 
  RowBox[{
   InterpretationBox[
    RowBox[{"1", "+", 
     FractionBox[
      RowBox[{
       RowBox[{"-", "1"}], "+", "gbigsthat"}], "tbig"], "+", 
     RowBox[{"c\[Tau]", " ", 
      RowBox[{"(", 
       RowBox[{
        RowBox[{"-", "1"}], "+", "gbigsthat"}], ")"}], " ", 
      SuperscriptBox[
       RowBox[{"(", 
        FractionBox["1", "tbig"], ")"}], 
       RowBox[{"3", "/", "2"}]]}], "+", 
     FractionBox[
      RowBox[{
       RowBox[{"-", "1"}], "-", 
       RowBox[{"2", " ", "gbigsthat"}], "+", 
       RowBox[{"3", " ", 
        SuperscriptBox["gbigsthat", "2"]}]}], 
      RowBox[{"2", " ", 
       SuperscriptBox["tbig", "2"]}]], "-", 
     RowBox[{
      FractionBox["1", "2"], " ", 
      RowBox[{"(", 
       RowBox[{"c\[Tau]", " ", 
        RowBox[{"(", 
         RowBox[{
          RowBox[{"-", "1"}], "+", 
          SuperscriptBox["c\[Tau]", "2"], "-", 
          RowBox[{"5", " ", "gbigsthat"}]}], ")"}], " ", 
        RowBox[{"(", 
         RowBox[{
          RowBox[{"-", "1"}], "+", "gbigsthat"}], ")"}]}], ")"}], " ", 
      SuperscriptBox[
       RowBox[{"(", 
        FractionBox["1", "tbig"], ")"}], 
       RowBox[{"5", "/", "2"}]]}], "+", 
     FractionBox[
      RowBox[{
       RowBox[{"(", 
        RowBox[{
         RowBox[{"-", "1"}], "+", "gbigsthat"}], ")"}], " ", 
       RowBox[{"(", 
        RowBox[{"1", "+", 
         RowBox[{
          SuperscriptBox["c\[Tau]", "2"], " ", 
          RowBox[{"(", 
           RowBox[{
            RowBox[{"-", "1"}], "+", "gbigsthat"}], ")"}]}], "+", 
         RowBox[{"2", " ", "gbigsthat"}], "+", 
         RowBox[{"5", " ", 
          SuperscriptBox["gbigsthat", "2"]}]}], ")"}]}], 
      RowBox[{"2", " ", 
       SuperscriptBox["tbig", "3"]}]], "+", 
     InterpretationBox[
      SuperscriptBox[
       RowBox[{"O", "[", 
        FractionBox["1", "tbig"], "]"}], 
       RowBox[{"7", "/", "2"}]],
      SeriesData[$CellContext`tbig, 
       DirectedInfinity[1], {}, 0, 7, 2],
      Editable->False]}],
    SeriesData[$CellContext`tbig, 
     DirectedInfinity[1], {
     1, 0, -1 + $CellContext`gbigsthat, $CellContext`c\[Tau] (-1 + \
$CellContext`gbigsthat), 
      Rational[1, 2] (-1 - 2 $CellContext`gbigsthat + 
       3 $CellContext`gbigsthat^2), 
      Rational[-1, 2] $CellContext`c\[Tau] (-1 + $CellContext`c\[Tau]^2 - 
       5 $CellContext`gbigsthat) (-1 + $CellContext`gbigsthat), 
      Rational[1, 2] (-1 + $CellContext`gbigsthat) (
       1 + $CellContext`c\[Tau]^2 (-1 + $CellContext`gbigsthat) + 
       2 $CellContext`gbigsthat + 5 $CellContext`gbigsthat^2)}, 0, 7, 2],
    Editable->False], ",", 
   InterpretationBox[
    RowBox[{
     RowBox[{"-", "1"}], "-", 
     RowBox[{"2", " ", "c\[Tau]", " ", 
      SqrtBox[
       FractionBox["1", "tbig"]]}], "+", 
     FractionBox[
      RowBox[{"1", "-", 
       RowBox[{"2", " ", 
        SuperscriptBox["c\[Tau]", "2"]}], "-", "gbigsthat"}], "tbig"], "-", 
     RowBox[{"c\[Tau]", " ", 
      RowBox[{"(", 
       RowBox[{
        RowBox[{"-", "1"}], "+", 
        SuperscriptBox["c\[Tau]", "2"], "+", 
        RowBox[{"3", " ", "gbigsthat"}]}], ")"}], " ", 
      SuperscriptBox[
       RowBox[{"(", 
        FractionBox["1", "tbig"], ")"}], 
       RowBox[{"3", "/", "2"}]]}], "+", 
     FractionBox[
      RowBox[{
       FractionBox["1", "2"], "+", "gbigsthat", "-", 
       RowBox[{"4", " ", 
        SuperscriptBox["c\[Tau]", "2"], " ", "gbigsthat"}], "-", 
       FractionBox[
        RowBox[{"3", " ", 
         SuperscriptBox["gbigsthat", "2"]}], "2"]}], 
      SuperscriptBox["tbig", "2"]], "+", 
     RowBox[{
      FractionBox["1", "4"], " ", "c\[Tau]", " ", 
      RowBox[{"(", 
       RowBox[{"2", "+", 
        SuperscriptBox["c\[Tau]", "4"], "+", 
        RowBox[{"8", " ", "gbigsthat"}], "-", 
        RowBox[{"22", " ", 
         SuperscriptBox["gbigsthat", "2"]}], "-", 
        RowBox[{"2", " ", 
         SuperscriptBox["c\[Tau]", "2"], " ", 
         RowBox[{"(", 
          RowBox[{"1", "+", 
           RowBox[{"5", " ", "gbigsthat"}]}], ")"}]}]}], ")"}], " ", 
      SuperscriptBox[
       RowBox[{"(", 
        FractionBox["1", "tbig"], ")"}], 
       RowBox[{"5", "/", "2"}]]}], "+", 
     FractionBox[
      RowBox[{"1", "+", "gbigsthat", "+", 
       RowBox[{"3", " ", 
        SuperscriptBox["gbigsthat", "2"]}], "-", 
       RowBox[{"5", " ", 
        SuperscriptBox["gbigsthat", "3"]}], "+", 
       RowBox[{
        SuperscriptBox["c\[Tau]", "2"], " ", 
        RowBox[{"(", 
         RowBox[{
          RowBox[{"-", "1"}], "+", 
          RowBox[{"2", " ", "gbigsthat"}], "-", 
          RowBox[{"17", " ", 
           SuperscriptBox["gbigsthat", "2"]}]}], ")"}]}]}], 
      RowBox[{"2", " ", 
       SuperscriptBox["tbig", "3"]}]], "+", 
     InterpretationBox[
      SuperscriptBox[
       RowBox[{"O", "[", 
        FractionBox["1", "tbig"], "]"}], 
       RowBox[{"7", "/", "2"}]],
      SeriesData[$CellContext`tbig, 
       DirectedInfinity[1], {}, 0, 7, 2],
      Editable->False]}],
    SeriesData[$CellContext`tbig, 
     DirectedInfinity[
     1], {-1, (-2) $CellContext`c\[Tau], 1 - 
      2 $CellContext`c\[Tau]^2 - $CellContext`gbigsthat, \
-$CellContext`c\[Tau] (-1 + $CellContext`c\[Tau]^2 + 
       3 $CellContext`gbigsthat), Rational[1, 2] + $CellContext`gbigsthat - 
      4 $CellContext`c\[Tau]^2 $CellContext`gbigsthat + 
      Rational[-3, 2] $CellContext`gbigsthat^2, 
      Rational[1, 4] $CellContext`c\[Tau] (2 + $CellContext`c\[Tau]^4 + 
       8 $CellContext`gbigsthat - 22 $CellContext`gbigsthat^2 - 
       2 $CellContext`c\[Tau]^2 (1 + 5 $CellContext`gbigsthat)), 
      Rational[1, 2] (1 + $CellContext`gbigsthat + 3 $CellContext`gbigsthat^2 - 
       5 $CellContext`gbigsthat^3 + $CellContext`c\[Tau]^2 (-1 + 
         2 $CellContext`gbigsthat - 17 $CellContext`gbigsthat^2))}, 0, 7, 2],
    Editable->False]}], "}"}]], "Output",
 CellChangeTimes->{
  3.56068258109669*^9, 3.560682629264332*^9, 3.560682684333901*^9, 
   3.560683425534778*^9, {3.560683479833067*^9, 3.560683490667901*^9}, {
   3.5606838618048077`*^9, 3.560683887210864*^9}, 3.5606839745512733`*^9, 
   3.5606842096696444`*^9, 3.560684638137596*^9, 3.560684739293063*^9, 
   3.560684919628314*^9, 3.560684961106336*^9, 3.5606850579439583`*^9, {
   3.5606850918333387`*^9, 3.560685149604765*^9}, 3.560686701204569*^9, {
   3.560686835151868*^9, 3.560686864774568*^9}, 3.560687780662582*^9, 
   3.56068788501123*^9, 3.560687915186915*^9, {3.560688053658494*^9, 
   3.560688114477065*^9}, 3.560688163244514*^9, 3.5606883084667253`*^9, 
   3.560688669794496*^9, 3.560692538497572*^9, 3.560692598007125*^9, 
   3.560693178844542*^9, 3.560700132528159*^9, 3.560700262884068*^9, 
   3.560754882998314*^9, 3.5607570362135878`*^9, 3.560757124459984*^9, 
   3.5607572097855177`*^9, 3.560769361863842*^9, 3.560835723128415*^9, 
   3.5626645188615093`*^9, 3.563551024622389*^9, 3.564466281317546*^9, 
   3.564467202540666*^9, 3.564467247983737*^9, 3.570978016373458*^9, 
   3.5710324826173353`*^9, 3.571395114108562*^9, 3.571397385233725*^9}],

Cell[BoxData[
 RowBox[{"{", 
  RowBox[{
   InterpretationBox[
    RowBox[{"1", "+", 
     FractionBox["gbigsthat", "tbig"], "+", 
     RowBox[{"c\[Tau]", " ", "gbigsthat", " ", 
      SuperscriptBox[
       RowBox[{"(", 
        FractionBox["1", "tbig"], ")"}], 
       RowBox[{"3", "/", "2"}]]}], "+", 
     FractionBox[
      RowBox[{"3", " ", 
       SuperscriptBox["gbigsthat", "2"]}], 
      RowBox[{"2", " ", 
       SuperscriptBox["tbig", "2"]}]], "-", 
     RowBox[{
      FractionBox["1", "2"], " ", 
      RowBox[{"(", 
       RowBox[{"c\[Tau]", " ", 
        RowBox[{"(", 
         RowBox[{
          SuperscriptBox["c\[Tau]", "2"], "-", 
          RowBox[{"5", " ", "gbigsthat"}]}], ")"}], " ", "gbigsthat"}], ")"}],
       " ", 
      SuperscriptBox[
       RowBox[{"(", 
        FractionBox["1", "tbig"], ")"}], 
       RowBox[{"5", "/", "2"}]]}], "+", 
     FractionBox[
      RowBox[{
       SuperscriptBox["gbigsthat", "2"], " ", 
       RowBox[{"(", 
        RowBox[{
         SuperscriptBox["c\[Tau]", "2"], "+", 
         RowBox[{"5", " ", "gbigsthat"}]}], ")"}]}], 
      RowBox[{"2", " ", 
       SuperscriptBox["tbig", "3"]}]], "+", 
     InterpretationBox[
      SuperscriptBox[
       RowBox[{"O", "[", 
        FractionBox["1", "tbig"], "]"}], 
       RowBox[{"7", "/", "2"}]],
      SeriesData[$CellContext`tbig, 
       DirectedInfinity[1], {}, 0, 7, 2],
      Editable->False]}],
    SeriesData[$CellContext`tbig, 
     DirectedInfinity[1], {
     1, 0, $CellContext`gbigsthat, $CellContext`c\[Tau] \
$CellContext`gbigsthat, Rational[3, 2] $CellContext`gbigsthat^2, 
      Rational[-1, 2] $CellContext`c\[Tau] ($CellContext`c\[Tau]^2 - 
       5 $CellContext`gbigsthat) $CellContext`gbigsthat, 
      Rational[1, 2] $CellContext`gbigsthat^2 ($CellContext`c\[Tau]^2 + 
       5 $CellContext`gbigsthat)}, 0, 7, 2],
    Editable->False], ",", 
   InterpretationBox[
    RowBox[{
     RowBox[{"-", "1"}], "-", 
     RowBox[{"2", " ", "c\[Tau]", " ", 
      SqrtBox[
       FractionBox["1", "tbig"]]}], "+", 
     FractionBox[
      RowBox[{
       RowBox[{
        RowBox[{"-", "2"}], " ", 
        SuperscriptBox["c\[Tau]", "2"]}], "-", "gbigsthat"}], "tbig"], "-", 
     RowBox[{"c\[Tau]", " ", 
      RowBox[{"(", 
       RowBox[{
        SuperscriptBox["c\[Tau]", "2"], "+", 
        RowBox[{"3", " ", "gbigsthat"}]}], ")"}], " ", 
      SuperscriptBox[
       RowBox[{"(", 
        FractionBox["1", "tbig"], ")"}], 
       RowBox[{"3", "/", "2"}]]}], "-", 
     FractionBox[
      RowBox[{"gbigsthat", " ", 
       RowBox[{"(", 
        RowBox[{
         RowBox[{"8", " ", 
          SuperscriptBox["c\[Tau]", "2"]}], "+", 
         RowBox[{"3", " ", "gbigsthat"}]}], ")"}]}], 
      RowBox[{"2", " ", 
       SuperscriptBox["tbig", "2"]}]], "+", 
     RowBox[{
      FractionBox["1", "4"], " ", 
      RowBox[{"(", 
       RowBox[{
        SuperscriptBox["c\[Tau]", "5"], "-", 
        RowBox[{"10", " ", 
         SuperscriptBox["c\[Tau]", "3"], " ", "gbigsthat"}], "-", 
        RowBox[{"22", " ", "c\[Tau]", " ", 
         SuperscriptBox["gbigsthat", "2"]}]}], ")"}], " ", 
      SuperscriptBox[
       RowBox[{"(", 
        FractionBox["1", "tbig"], ")"}], 
       RowBox[{"5", "/", "2"}]]}], "-", 
     FractionBox[
      RowBox[{
       SuperscriptBox["gbigsthat", "2"], " ", 
       RowBox[{"(", 
        RowBox[{
         RowBox[{"17", " ", 
          SuperscriptBox["c\[Tau]", "2"]}], "+", 
         RowBox[{"5", " ", "gbigsthat"}]}], ")"}]}], 
      RowBox[{"2", " ", 
       SuperscriptBox["tbig", "3"]}]], "+", 
     InterpretationBox[
      SuperscriptBox[
       RowBox[{"O", "[", 
        FractionBox["1", "tbig"], "]"}], 
       RowBox[{"7", "/", "2"}]],
      SeriesData[$CellContext`tbig, 
       DirectedInfinity[1], {}, 0, 7, 2],
      Editable->False]}],
    SeriesData[$CellContext`tbig, 
     DirectedInfinity[
     1], {-1, (-2) $CellContext`c\[Tau], (-2) $CellContext`c\[Tau]^2 - \
$CellContext`gbigsthat, -$CellContext`c\[Tau] ($CellContext`c\[Tau]^2 + 
       3 $CellContext`gbigsthat), 
      Rational[-1, 2] $CellContext`gbigsthat (8 $CellContext`c\[Tau]^2 + 
       3 $CellContext`gbigsthat), 
      Rational[1, 4] ($CellContext`c\[Tau]^5 - 
       10 $CellContext`c\[Tau]^3 $CellContext`gbigsthat - 
       22 $CellContext`c\[Tau] $CellContext`gbigsthat^2), 
      Rational[-1, 2] $CellContext`gbigsthat^2 (17 $CellContext`c\[Tau]^2 + 
       5 $CellContext`gbigsthat)}, 0, 7, 2],
    Editable->False]}], "}"}]], "Output",
 CellChangeTimes->{
  3.56068258109669*^9, 3.560682629264332*^9, 3.560682684333901*^9, 
   3.560683425534778*^9, {3.560683479833067*^9, 3.560683490667901*^9}, {
   3.5606838618048077`*^9, 3.560683887210864*^9}, 3.5606839745512733`*^9, 
   3.5606842096696444`*^9, 3.560684638137596*^9, 3.560684739293063*^9, 
   3.560684919628314*^9, 3.560684961106336*^9, 3.5606850579439583`*^9, {
   3.5606850918333387`*^9, 3.560685149604765*^9}, 3.560686701204569*^9, {
   3.560686835151868*^9, 3.560686864774568*^9}, 3.560687780662582*^9, 
   3.56068788501123*^9, 3.560687915186915*^9, {3.560688053658494*^9, 
   3.560688114477065*^9}, 3.560688163244514*^9, 3.5606883084667253`*^9, 
   3.560688669794496*^9, 3.560692538497572*^9, 3.560692598007125*^9, 
   3.560693178844542*^9, 3.560700132528159*^9, 3.560700262884068*^9, 
   3.560754882998314*^9, 3.5607570362135878`*^9, 3.560757124459984*^9, 
   3.5607572097855177`*^9, 3.560769361863842*^9, 3.560835723128415*^9, 
   3.5626645188615093`*^9, 3.563551024622389*^9, 3.564466281317546*^9, 
   3.564467202540666*^9, 3.564467247983737*^9, 3.570978016373458*^9, 
   3.5710324826173353`*^9, 3.571395114108562*^9, 3.5713973852374067`*^9}]
}, Open  ]],

Cell[" ", "Text",
 Editable->False,
 Selectable->False,
 CellFrame->{{0, 0}, {0, 0.5}},
 ShowCellBracket->False,
 CellMargins->{{0, 0}, {1, 1}},
 CellElementSpacings->{"CellMinHeight"->1},
 CellFrameMargins->0,
 CellFrameColor->RGBColor[0, 0, 1],
 CellSize->{Inherited, 3}],

Cell[BoxData[
 RowBox[{"(*", " ", 
  RowBox[{"Decomposition", " ", "of", " ", "the", " ", "integral"}], " ", 
  "*)"}]], "Input",
 CellChangeTimes->{{3.571033345730855*^9, 3.571033354597636*^9}}],

Cell[CellGroupData[{

Cell[BoxData[{
 RowBox[{"Simplify", "[", 
  RowBox[{
   RowBox[{"\[Tau]", "*", 
    RowBox[{
     RowBox[{"rtbigtbigm2", "[", 
      RowBox[{"[", "1", "]"}], "]"}], "^", "2"}]}], "+", 
   RowBox[{"\[Sigma]", "*", 
    RowBox[{"rtbigtbigm2", "[", 
     RowBox[{"[", "1", "]"}], "]"}]}], "-", 
   RowBox[{"(", 
    RowBox[{
     RowBox[{"\[Tau]", "*", 
      RowBox[{
       RowBox[{"rtbigtbig", "[", 
        RowBox[{"[", "1", "]"}], "]"}], "^", "2"}]}], "+", 
     RowBox[{"\[Sigma]", "*", 
      RowBox[{"rtbigtbig", "[", 
       RowBox[{"[", "1", "]"}], "]"}]}]}], ")"}]}], 
  "]"}], "\[IndentingNewLine]", 
 RowBox[{"Simplify", "[", 
  RowBox[{
   RowBox[{"tbig", "*", 
    RowBox[{"Log", "[", 
     RowBox[{"rtbigtbig", "[", 
      RowBox[{"[", "1", "]"}], "]"}], "]"}]}], "-", 
   RowBox[{
    RowBox[{"(", 
     RowBox[{"tbig", "-", "2"}], ")"}], "*", 
    RowBox[{"Log", "[", 
     RowBox[{"rtbigtbigm2", "[", 
      RowBox[{"[", "1", "]"}], "]"}], "]"}]}]}], "]"}], "\[IndentingNewLine]", 
 RowBox[{"Simplify", "[", 
  RowBox[{
   RowBox[{"\[Tau]", "*", 
    RowBox[{
     RowBox[{"rtbigtbigm2", "[", 
      RowBox[{"[", "1", "]"}], "]"}], "^", "2"}]}], "+", 
   RowBox[{"\[Sigma]", "*", 
    RowBox[{"rtbigtbigm2", "[", 
     RowBox[{"[", "1", "]"}], "]"}]}], "-", 
   RowBox[{
    RowBox[{"(", 
     RowBox[{"tbig", "-", "2"}], ")"}], "*", 
    RowBox[{"Log", "[", 
     RowBox[{"rtbigtbigm2", "[", 
      RowBox[{"[", "1", "]"}], "]"}], "]"}]}], "-", 
   RowBox[{"(", 
    RowBox[{
     RowBox[{"\[Tau]", "*", 
      RowBox[{
       RowBox[{"rtbigtbig", "[", 
        RowBox[{"[", "1", "]"}], "]"}], "^", "2"}]}], "+", 
     RowBox[{"\[Sigma]", "*", 
      RowBox[{"rtbigtbig", "[", 
       RowBox[{"[", "1", "]"}], "]"}]}], "-", 
     RowBox[{"tbig", "*", 
      RowBox[{"Log", "[", 
       RowBox[{"rtbigtbig", "[", 
        RowBox[{"[", "1", "]"}], "]"}], "]"}]}]}], ")"}]}], 
  "]"}], "\[IndentingNewLine]", 
 RowBox[{
  RowBox[{"factor1", "[", "tbig_", "]"}], "=", 
  RowBox[{"Exp", "[", 
   RowBox[{"Simplify", "[", 
    RowBox[{
     RowBox[{"\[Tau]", "*", 
      RowBox[{
       RowBox[{"rtbigtbigm2", "[", 
        RowBox[{"[", "1", "]"}], "]"}], "^", "2"}]}], "+", 
     RowBox[{"\[Sigma]", "*", 
      RowBox[{"rtbigtbigm2", "[", 
       RowBox[{"[", "1", "]"}], "]"}]}], "-", 
     RowBox[{
      RowBox[{"(", 
       RowBox[{"tbig", "-", "2"}], ")"}], "*", 
      RowBox[{"Log", "[", 
       RowBox[{"rtbigtbigm2", "[", 
        RowBox[{"[", "1", "]"}], "]"}], "]"}]}], "-", 
     RowBox[{"(", 
      RowBox[{
       RowBox[{"\[Tau]", "*", 
        RowBox[{
         RowBox[{"rtbigtbig", "[", 
          RowBox[{"[", "1", "]"}], "]"}], "^", "2"}]}], "+", 
       RowBox[{"\[Sigma]", "*", 
        RowBox[{"rtbigtbig", "[", 
         RowBox[{"[", "1", "]"}], "]"}]}], "-", 
       RowBox[{"tbig", "*", 
        RowBox[{"Log", "[", 
         RowBox[{"rtbigtbig", "[", 
          RowBox[{"[", "1", "]"}], "]"}], "]"}]}]}], ")"}]}], "]"}], 
   "]"}]}]}], "Input",
 CellChangeTimes->{{3.571033365916256*^9, 3.571033378730542*^9}, {
  3.571033530024375*^9, 3.571033533505682*^9}}],

Cell[BoxData[
 InterpretationBox[
  RowBox[{
   RowBox[{"-", "1"}], "-", 
   RowBox[{"c\[Tau]", " ", 
    SqrtBox[
     FractionBox["1", "tbig"]]}], "+", 
   RowBox[{
    FractionBox["1", "2"], " ", "c\[Tau]", " ", 
    RowBox[{"(", 
     RowBox[{
      RowBox[{"-", "1"}], "+", 
      SuperscriptBox["c\[Tau]", "2"]}], ")"}], " ", 
    SuperscriptBox[
     RowBox[{"(", 
      FractionBox["1", "tbig"], ")"}], 
     RowBox[{"3", "/", "2"}]]}], "+", 
   InterpretationBox[
    SuperscriptBox[
     RowBox[{"O", "[", 
      FractionBox["1", "tbig"], "]"}], 
     RowBox[{"5", "/", "2"}]],
    SeriesData[$CellContext`tbig, 
     DirectedInfinity[1], {}, 0, 5, 2],
    Editable->False]}],
  SeriesData[$CellContext`tbig, 
   DirectedInfinity[
   1], {-1, -$CellContext`c\[Tau], 0, 
    Rational[1, 2] $CellContext`c\[Tau] (-1 + $CellContext`c\[Tau]^2)}, 0, 5, 
   2],
  Editable->False]], "Output",
 CellChangeTimes->{3.570978023879882*^9, 3.57103338219162*^9, 
  3.5710336993638983`*^9, 3.5713951184716682`*^9, 3.571397388490274*^9}],

Cell[BoxData[
 InterpretationBox[
  RowBox[{"1", "+", 
   RowBox[{"c\[Tau]", " ", 
    SqrtBox[
     FractionBox["1", "tbig"]]}], "+", 
   FractionBox[
    RowBox[{
     RowBox[{"-", "1"}], "+", 
     RowBox[{"2", " ", "gbigsthat"}]}], "tbig"], "-", 
   RowBox[{
    FractionBox["1", "2"], " ", 
    RowBox[{"(", 
     RowBox[{"c\[Tau]", " ", 
      RowBox[{"(", 
       RowBox[{"1", "+", 
        SuperscriptBox["c\[Tau]", "2"], "-", 
        RowBox[{"4", " ", "gbigsthat"}]}], ")"}]}], ")"}], " ", 
    SuperscriptBox[
     RowBox[{"(", 
      FractionBox["1", "tbig"], ")"}], 
     RowBox[{"3", "/", "2"}]]}], "+", 
   InterpretationBox[
    SuperscriptBox[
     RowBox[{"O", "[", 
      FractionBox["1", "tbig"], "]"}], "2"],
    SeriesData[$CellContext`tbig, 
     DirectedInfinity[1], {}, 0, 4, 2],
    Editable->False]}],
  SeriesData[$CellContext`tbig, 
   DirectedInfinity[1], {
   1, $CellContext`c\[Tau], -1 + 2 $CellContext`gbigsthat, 
    Rational[-1, 2] $CellContext`c\[Tau] (1 + $CellContext`c\[Tau]^2 - 
     4 $CellContext`gbigsthat)}, 0, 4, 2],
  Editable->False]], "Output",
 CellChangeTimes->{3.570978023879882*^9, 3.57103338219162*^9, 
  3.5710336993638983`*^9, 3.5713951184716682`*^9, 3.571397388493709*^9}],

Cell[BoxData[
 InterpretationBox[
  RowBox[{
   FractionBox[
    RowBox[{
     RowBox[{"-", "1"}], "+", 
     RowBox[{"2", " ", "gbigsthat"}]}], "tbig"], "+", 
   RowBox[{"c\[Tau]", " ", 
    RowBox[{"(", 
     RowBox[{
      RowBox[{"-", "1"}], "+", 
      RowBox[{"2", " ", "gbigsthat"}]}], ")"}], " ", 
    SuperscriptBox[
     RowBox[{"(", 
      FractionBox["1", "tbig"], ")"}], 
     RowBox[{"3", "/", "2"}]]}], "+", 
   InterpretationBox[
    SuperscriptBox[
     RowBox[{"O", "[", 
      FractionBox["1", "tbig"], "]"}], "2"],
    SeriesData[$CellContext`tbig, 
     DirectedInfinity[1], {}, 2, 4, 2],
    Editable->False]}],
  SeriesData[$CellContext`tbig, 
   DirectedInfinity[
   1], {-1 + 2 $CellContext`gbigsthat, $CellContext`c\[Tau] (-1 + 
     2 $CellContext`gbigsthat)}, 2, 4, 2],
  Editable->False]], "Output",
 CellChangeTimes->{3.570978023879882*^9, 3.57103338219162*^9, 
  3.5710336993638983`*^9, 3.5713951184716682`*^9, 3.5713973884963083`*^9}],

Cell[BoxData[
 InterpretationBox[
  RowBox[{"1", "+", 
   FractionBox[
    RowBox[{
     RowBox[{"-", "1"}], "+", 
     RowBox[{"2", " ", "gbigsthat"}]}], "tbig"], "+", 
   RowBox[{"c\[Tau]", " ", 
    RowBox[{"(", 
     RowBox[{
      RowBox[{"-", "1"}], "+", 
      RowBox[{"2", " ", "gbigsthat"}]}], ")"}], " ", 
    SuperscriptBox[
     RowBox[{"(", 
      FractionBox["1", "tbig"], ")"}], 
     RowBox[{"3", "/", "2"}]]}], "+", 
   InterpretationBox[
    SuperscriptBox[
     RowBox[{"O", "[", 
      FractionBox["1", "tbig"], "]"}], "2"],
    SeriesData[$CellContext`tbig, 
     DirectedInfinity[1], {}, 0, 4, 2],
    Editable->False]}],
  SeriesData[$CellContext`tbig, 
   DirectedInfinity[1], {
   1, 0, -1 + 2 $CellContext`gbigsthat, $CellContext`c\[Tau] (-1 + 
     2 $CellContext`gbigsthat)}, 0, 4, 2],
  Editable->False]], "Output",
 CellChangeTimes->{3.570978023879882*^9, 3.57103338219162*^9, 
  3.5710336993638983`*^9, 3.5713951184716682`*^9, 3.5713973884978113`*^9}]
}, Open  ]],

Cell[TextData[{
 "This last expression is ",
 StyleBox["factor1", "Input"],
 "."
}], "Text",
 CellChangeTimes->{{3.560873900755752*^9, 3.560873909962302*^9}}],

Cell[" ", "Text",
 Editable->False,
 Selectable->False,
 CellFrame->{{0, 0}, {0, 0.5}},
 ShowCellBracket->False,
 CellMargins->{{0, 0}, {1, 1}},
 CellElementSpacings->{"CellMinHeight"->1},
 CellFrameMargins->0,
 CellFrameColor->RGBColor[0, 0, 1],
 CellSize->{Inherited, 3}],

Cell[BoxData[
 RowBox[{"(*", " ", 
  RowBox[{"Computation", " ", "of", " ", "the", " ", 
   RowBox[{"integral", " ", "--"}], " ", "Error", " ", "terms"}], " ", 
  "*)"}]], "Input",
 CellChangeTimes->{{3.571033833441598*^9, 3.5710338379130383`*^9}}],

Cell[CellGroupData[{

Cell[BoxData[
 RowBox[{
  RowBox[{"(*", " ", 
   RowBox[{
    RowBox[{"Error", " ", "term", " ", "1"}], ":", " ", 
    RowBox[{
    "The", " ", "original", " ", "tails", " ", "of", " ", "the", " ", 
     "integrals", " ", 
     RowBox[{"(", 
      RowBox[{
       RowBox[{"[", 
        RowBox[{
         RowBox[{"-", "\[Pi]"}], ",", 
         RowBox[{
          RowBox[{"-", "\[Theta]_"}], "0"}]}], "]"}], " ", 
       RowBox[{"and", " ", "[", 
        RowBox[{
         RowBox[{"\[Theta]_", "0"}], ",", "\[Pi]"}], "]"}]}], ")"}], " ", 
     "are", " ", "exponentially", " ", "small"}]}], " ", "*)"}], 
  "\[IndentingNewLine]", 
  RowBox[{
   RowBox[{"Series", "[", 
    RowBox[{
     RowBox[{
      RowBox[{"Cos", "[", 
       RowBox[{"2", "\[Theta]"}], "]"}], "-", "1"}], ",", 
     RowBox[{"{", 
      RowBox[{"\[Theta]", ",", "0", ",", "3"}], "}"}]}], "]"}], 
   "\[IndentingNewLine]", 
   RowBox[{"cos2\[Theta]", "=", 
    RowBox[{"Series", "[", 
     RowBox[{
      RowBox[{
       RowBox[{"Cos", "[", 
        RowBox[{"2", 
         RowBox[{"tbig", "^", 
          RowBox[{"(", 
           RowBox[{
            RowBox[{"-", "2"}], "/", "5"}], ")"}]}]}], "]"}], "-", "1"}], ",", 
      RowBox[{"{", 
       RowBox[{"tbig", ",", "Infinity", ",", "1"}], "}"}]}], "]"}]}], 
   "\[IndentingNewLine]", 
   RowBox[{"cos2\[Theta]m2", "=", 
    RowBox[{"Series", "[", 
     RowBox[{
      RowBox[{
       RowBox[{"Cos", "[", 
        RowBox[{"2", 
         RowBox[{
          RowBox[{"(", 
           RowBox[{"tbig", "-", "2"}], ")"}], "^", 
          RowBox[{"(", 
           RowBox[{
            RowBox[{"-", "2"}], "/", "5"}], ")"}]}]}], "]"}], "-", "1"}], ",", 
      RowBox[{"{", 
       RowBox[{"tbig", ",", "Infinity", ",", "1"}], "}"}]}], "]"}]}], 
   "\[IndentingNewLine]", 
   RowBox[{"cos\[Theta]", "=", 
    RowBox[{"Series", "[", 
     RowBox[{
      RowBox[{
       RowBox[{"Cos", "[", 
        RowBox[{"tbig", "^", 
         RowBox[{"(", 
          RowBox[{
           RowBox[{"-", "2"}], "/", "5"}], ")"}]}], "]"}], "-", "1"}], ",", 
      RowBox[{"{", 
       RowBox[{"tbig", ",", "Infinity", ",", "1"}], "}"}]}], "]"}]}], 
   "\[IndentingNewLine]", 
   RowBox[{"cos\[Theta]m2", "=", 
    RowBox[{"Series", "[", 
     RowBox[{
      RowBox[{
       RowBox[{"Cos", "[", 
        RowBox[{
         RowBox[{"(", 
          RowBox[{"tbig", "-", "2"}], ")"}], "^", 
         RowBox[{"(", 
          RowBox[{
           RowBox[{"-", "2"}], "/", "5"}], ")"}]}], "]"}], "-", "1"}], ",", 
      RowBox[{"{", 
       RowBox[{"tbig", ",", "Infinity", ",", "1"}], "}"}]}], 
     "]"}]}]}]}]], "Input",
 CellChangeTimes->{{3.560782219651244*^9, 3.560782465427884*^9}, {
   3.560782496476151*^9, 3.5607825251601353`*^9}, {3.5607828283146143`*^9, 
   3.560782835679764*^9}, {3.56078288593309*^9, 3.560782923131098*^9}, {
   3.5608412962162657`*^9, 3.560841303521063*^9}, 3.560852735033272*^9, {
[truncated: 198,399 more chars]
