# Supplementary material for: Equilibrium distributions of simple biochemical reaction systems for time-scale separation in stochastic reaction networks
Source: J R Soc Interface. 2014 Aug 6;11(97):20140054. doi: 10.1098/rsif.2014.0054 (PMC4208355; doi:10.1098/rsif.2014.0054)
Supplement: Mathematica 8 notebook with series expansions of the full occupation probabilities of gene regulatory systems [file rsif20140054supp3.nb]

(* Content-type: application/vnd.wolfram.mathematica *)

(*** Wolfram Notebook File ***)
(* http://www.wolfram.com/nb *)

(* CreatedBy='Mathematica 8.0' *)

(*CacheID: 234*)
(* Internal cache information:
NotebookFileLineBreakTest
NotebookFileLineBreakTest
NotebookDataPosition[       157,          7]
NotebookDataLength[     38727,       1141]
NotebookOptionsPosition[     36615,       1068]
NotebookOutlinePosition[     36973,       1084]
CellTagsIndexPosition[     36930,       1081]
WindowFrame->Normal*)

(* Beginning of Notebook Content *)
Notebook[{
Cell["\<\
Series expansions of the probabilities of total occupation of the TFBSs by \
TFs
Bence M\[EAcute]lyk\[UAcute]ti, 17/5-28/8/2013\
\>", "Text",
 CellChangeTimes->{{3.577799533067388*^9, 3.5777995636859407`*^9}, {
  3.578893231287795*^9, 3.5788932316488533`*^9}, {3.581662925307261*^9, 
  3.581662932115941*^9}, {3.5866896728660316`*^9, 3.586689716266061*^9}, {
  3.5866903687732058`*^9, 3.586690371142111*^9}}],

Cell[BoxData[
 RowBox[{
  RowBox[{"lengthofexpansion", "=", "3"}], ";"}]], "Input",
 CellChangeTimes->{{3.5777998985273457`*^9, 3.5777999038966007`*^9}}],

Cell[CellGroupData[{

Cell[BoxData[{
 RowBox[{
  RowBox[{"twostate", "[", "tbig_", "]"}], "=", 
  FractionBox[
   RowBox[{"kb", " ", "tbig"}], 
   RowBox[{
    RowBox[{"kb", " ", "tbig"}], " ", "+", "ku"}]]}], "\[IndentingNewLine]", 
 RowBox[{"Series", "[", 
  RowBox[{
   RowBox[{"twostate", "[", "tbig", "]"}], ",", 
   RowBox[{"{", 
    RowBox[{"tbig", ",", "Infinity", ",", "lengthofexpansion"}], "}"}]}], 
  "]"}]}], "Input",
 CellChangeTimes->{{3.577799778709724*^9, 3.5777999131572313`*^9}}],

Cell[BoxData[
 FractionBox[
  RowBox[{"kb", " ", "tbig"}], 
  RowBox[{"ku", "+", 
   RowBox[{"kb", " ", "tbig"}]}]]], "Output",
 CellChangeTimes->{
  3.577799846837141*^9, {3.5777998905288477`*^9, 3.577799913980212*^9}, 
   3.577800889478139*^9, 3.581662972419094*^9, 3.586689233874958*^9, 
   3.586689720943657*^9}],

Cell[BoxData[
 InterpretationBox[
  RowBox[{"1", "-", 
   FractionBox["ku", 
    RowBox[{"kb", " ", "tbig"}]], "+", 
   FractionBox[
    SuperscriptBox["ku", "2"], 
    RowBox[{
     SuperscriptBox["kb", "2"], " ", 
     SuperscriptBox["tbig", "2"]}]], "-", 
   FractionBox[
    SuperscriptBox["ku", "3"], 
    RowBox[{
     SuperscriptBox["kb", "3"], " ", 
     SuperscriptBox["tbig", "3"]}]], "+", 
   InterpretationBox[
    SuperscriptBox[
     RowBox[{"O", "[", 
      FractionBox["1", "tbig"], "]"}], "4"],
    SeriesData[$CellContext`tbig, 
     DirectedInfinity[1], {}, 0, 4, 1],
    Editable->False]}],
  SeriesData[$CellContext`tbig, 
   DirectedInfinity[1], {
   1, -$CellContext`kb^(-1) $CellContext`ku, $CellContext`kb^(-2) \
$CellContext`ku^2, -$CellContext`kb^(-3) $CellContext`ku^3}, 0, 4, 1],
  Editable->False]], "Output",
 CellChangeTimes->{
  3.577799846837141*^9, {3.5777998905288477`*^9, 3.577799913980212*^9}, 
   3.577800889478139*^9, 3.581662972419094*^9, 3.586689233874958*^9, 
   3.586689720945031*^9}]
}, Open  ]],

Cell[CellGroupData[{

Cell[BoxData[{
 RowBox[{
  RowBox[{"threestate", "[", "tbig_", "]"}], "=", 
  FractionBox[
   RowBox[{"k0", " ", "k1", " ", "tbig", 
    RowBox[{"(", 
     RowBox[{"tbig", "-", "1"}], ")"}]}], 
   RowBox[{
    RowBox[{"k0", " ", "k1", " ", "tbig", 
     RowBox[{"(", 
      RowBox[{"tbig", "-", "1"}], ")"}]}], "+", 
    RowBox[{"k0", " ", "km2", " ", "tbig"}], " ", "+", " ", 
    RowBox[{"km1", " ", "km2"}]}]]}], "\[IndentingNewLine]", 
 RowBox[{"Series", "[", 
  RowBox[{
   RowBox[{"threestate", "[", "tbig", "]"}], ",", 
   RowBox[{"{", 
    RowBox[{"tbig", ",", "Infinity", ",", "lengthofexpansion"}], "}"}]}], 
  "]"}]}], "Input",
 CellChangeTimes->{{3.5778009028705273`*^9, 3.577801025994525*^9}}],

Cell[BoxData[
 FractionBox[
  RowBox[{"k0", " ", "k1", " ", 
   RowBox[{"(", 
    RowBox[{
     RowBox[{"-", "1"}], "+", "tbig"}], ")"}], " ", "tbig"}], 
  RowBox[{
   RowBox[{"km1", " ", "km2"}], "+", 
   RowBox[{"k0", " ", "km2", " ", "tbig"}], "+", 
   RowBox[{"k0", " ", "k1", " ", 
    RowBox[{"(", 
     RowBox[{
      RowBox[{"-", "1"}], "+", "tbig"}], ")"}], " ", "tbig"}]}]]], "Output",
 CellChangeTimes->{{3.5778010088407*^9, 3.577801027081109*^9}, 
   3.581662974960696*^9, 3.586689247152337*^9, 3.586689732070012*^9}],

Cell[BoxData[
 InterpretationBox[
  RowBox[{"1", "-", 
   FractionBox["km2", 
    RowBox[{"k1", " ", "tbig"}]], "+", 
   FractionBox[
    RowBox[{
     RowBox[{
      RowBox[{"-", "k0"}], " ", "k1", " ", "km2"}], "-", 
     RowBox[{"k1", " ", "km1", " ", "km2"}], "+", 
     RowBox[{"k0", " ", 
      SuperscriptBox["km2", "2"]}]}], 
    RowBox[{"k0", " ", 
     SuperscriptBox["k1", "2"], " ", 
     SuperscriptBox["tbig", "2"]}]], "+", 
   FractionBox[
    RowBox[{
     RowBox[{
      RowBox[{"-", "k0"}], " ", 
      SuperscriptBox["k1", "2"], " ", "km2"}], "-", 
     RowBox[{
      SuperscriptBox["k1", "2"], " ", "km1", " ", "km2"}], "+", 
     RowBox[{"2", " ", "k0", " ", "k1", " ", 
      SuperscriptBox["km2", "2"]}], "+", 
     RowBox[{"2", " ", "k1", " ", "km1", " ", 
      SuperscriptBox["km2", "2"]}], "-", 
     RowBox[{"k0", " ", 
      SuperscriptBox["km2", "3"]}]}], 
    RowBox[{"k0", " ", 
     SuperscriptBox["k1", "3"], " ", 
     SuperscriptBox["tbig", "3"]}]], "+", 
   InterpretationBox[
    SuperscriptBox[
     RowBox[{"O", "[", 
      FractionBox["1", "tbig"], "]"}], "4"],
    SeriesData[$CellContext`tbig, 
     DirectedInfinity[1], {}, 0, 4, 1],
    Editable->False]}],
  SeriesData[$CellContext`tbig, 
   DirectedInfinity[1], {
   1, -$CellContext`k1^(-1) $CellContext`km2, $CellContext`k0^(-1) \
$CellContext`k1^(-2) (-$CellContext`k0 $CellContext`k1 $CellContext`km2 - \
$CellContext`k1 $CellContext`km1 $CellContext`km2 + $CellContext`k0 \
$CellContext`km2^2), $CellContext`k0^(-1) $CellContext`k1^(-3) \
(-$CellContext`k0 $CellContext`k1^2 $CellContext`km2 - $CellContext`k1^2 \
$CellContext`km1 $CellContext`km2 + 
     2 $CellContext`k0 $CellContext`k1 $CellContext`km2^2 + 
     2 $CellContext`k1 $CellContext`km1 $CellContext`km2^2 - $CellContext`k0 \
$CellContext`km2^3)}, 0, 4, 1],
  Editable->False]], "Output",
 CellChangeTimes->{{3.5778010088407*^9, 3.577801027081109*^9}, 
   3.581662974960696*^9, 3.586689247152337*^9, 3.586689732074082*^9}]
}, Open  ]],

Cell[CellGroupData[{

Cell[BoxData[{
 RowBox[{
  RowBox[{"fourcycle", "[", "tbig_", "]"}], "=", 
  FractionBox[
   RowBox[{"k0", " ", "k1", " ", "tbig", 
    RowBox[{"(", 
     RowBox[{"tbig", "-", "1"}], ")"}]}], 
   RowBox[{
    RowBox[{"k0", " ", "k1", " ", "tbig", 
     RowBox[{"(", 
      RowBox[{"tbig", "-", "1"}], ")"}]}], "+", 
    RowBox[{"2", " ", "k0", " ", "km2", " ", "tbig"}], " ", "+", " ", 
    RowBox[{"km1", " ", "km2"}]}]]}], "\[IndentingNewLine]", 
 RowBox[{"Series", "[", 
  RowBox[{
   RowBox[{"fourcycle", "[", "tbig", "]"}], ",", 
   RowBox[{"{", 
    RowBox[{"tbig", ",", "Infinity", ",", "lengthofexpansion"}], "}"}]}], 
  "]"}]}], "Input",
 CellChangeTimes->{{3.577801115652032*^9, 3.577801185173292*^9}}],

Cell[BoxData[
 FractionBox[
  RowBox[{"k0", " ", "k1", " ", 
   RowBox[{"(", 
    RowBox[{
     RowBox[{"-", "1"}], "+", "tbig"}], ")"}], " ", "tbig"}], 
  RowBox[{
   RowBox[{"km1", " ", "km2"}], "+", 
   RowBox[{"2", " ", "k0", " ", "km2", " ", "tbig"}], "+", 
   RowBox[{"k0", " ", "k1", " ", 
    RowBox[{"(", 
     RowBox[{
      RowBox[{"-", "1"}], "+", "tbig"}], ")"}], " ", "tbig"}]}]]], "Output",
 CellChangeTimes->{3.5778011863260527`*^9, 3.581662976236939*^9, 
  3.58668924939432*^9, 3.586689733278916*^9}],

Cell[BoxData[
 InterpretationBox[
  RowBox[{"1", "-", 
   FractionBox[
    RowBox[{"2", " ", "km2"}], 
    RowBox[{"k1", " ", "tbig"}]], "+", 
   FractionBox[
    RowBox[{
     RowBox[{
      RowBox[{"-", "2"}], " ", "k0", " ", "k1", " ", "km2"}], "-", 
     RowBox[{"k1", " ", "km1", " ", "km2"}], "+", 
     RowBox[{"4", " ", "k0", " ", 
      SuperscriptBox["km2", "2"]}]}], 
    RowBox[{"k0", " ", 
     SuperscriptBox["k1", "2"], " ", 
     SuperscriptBox["tbig", "2"]}]], "+", 
   FractionBox[
    RowBox[{
     RowBox[{
      RowBox[{"-", "2"}], " ", "k0", " ", 
      SuperscriptBox["k1", "2"], " ", "km2"}], "-", 
     RowBox[{
      SuperscriptBox["k1", "2"], " ", "km1", " ", "km2"}], "+", 
     RowBox[{"8", " ", "k0", " ", "k1", " ", 
      SuperscriptBox["km2", "2"]}], "+", 
     RowBox[{"4", " ", "k1", " ", "km1", " ", 
      SuperscriptBox["km2", "2"]}], "-", 
     RowBox[{"8", " ", "k0", " ", 
      SuperscriptBox["km2", "3"]}]}], 
    RowBox[{"k0", " ", 
     SuperscriptBox["k1", "3"], " ", 
     SuperscriptBox["tbig", "3"]}]], "+", 
   InterpretationBox[
    SuperscriptBox[
     RowBox[{"O", "[", 
      FractionBox["1", "tbig"], "]"}], "4"],
    SeriesData[$CellContext`tbig, 
     DirectedInfinity[1], {}, 0, 4, 1],
    Editable->False]}],
  SeriesData[$CellContext`tbig, 
   DirectedInfinity[1], {
   1, (-2) $CellContext`k1^(-1) $CellContext`km2, $CellContext`k0^(-1) \
$CellContext`k1^(-2) ((-2) $CellContext`k0 $CellContext`k1 $CellContext`km2 - \
$CellContext`k1 $CellContext`km1 $CellContext`km2 + 
     4 $CellContext`k0 $CellContext`km2^2), $CellContext`k0^(-1) \
$CellContext`k1^(-3) ((-2) $CellContext`k0 $CellContext`k1^2 $CellContext`km2 - \
$CellContext`k1^2 $CellContext`km1 $CellContext`km2 + 
     8 $CellContext`k0 $CellContext`k1 $CellContext`km2^2 + 
     4 $CellContext`k1 $CellContext`km1 $CellContext`km2^2 - 
     8 $CellContext`k0 $CellContext`km2^3)}, 0, 4, 1],
  Editable->False]], "Output",
 CellChangeTimes->{3.5778011863260527`*^9, 3.581662976236939*^9, 
  3.58668924939432*^9, 3.5866897332810297`*^9}]
}, Open  ]],

Cell[CellGroupData[{

Cell[BoxData[
 RowBox[{
  RowBox[{"(*", " ", 
   RowBox[{
    RowBox[{
     RowBox[{"In", " ", "four"}], "-", 
     RowBox[{"state", " ", "cycle"}]}], ",", " ", 
    RowBox[{
    "after", " ", "dividing", " ", "both", " ", "k0", " ", "and", " ", "km2", 
     " ", "by", " ", "2"}], ",", " ", 
    RowBox[{
     RowBox[{"we", " ", "recover", " ", "the", " ", "three"}], "-", 
     RowBox[{"state", " ", 
      RowBox[{"path", "."}]}]}]}], " ", "*)"}], "\[IndentingNewLine]", 
  RowBox[{
   RowBox[{
    RowBox[{"fourcyclereducedparam", "[", "tbig_", "]"}], "=", 
    FractionBox[
     RowBox[{"k0", " ", "k1", " ", "tbig", 
      RowBox[{
       RowBox[{"(", 
        RowBox[{"tbig", "-", "1"}], ")"}], "/", "2"}]}], 
     RowBox[{
      RowBox[{"k0", " ", "k1", " ", "tbig", 
       RowBox[{
        RowBox[{"(", 
         RowBox[{"tbig", "-", "1"}], ")"}], "/", "2"}]}], "+", 
      RowBox[{"2", " ", "k0", " ", "km2", " ", 
       RowBox[{"tbig", "/", "4"}]}], " ", "+", " ", 
      RowBox[{"km1", " ", 
       RowBox[{"km2", "/", "2"}]}]}]]}], "\[IndentingNewLine]", 
   RowBox[{"Series", "[", 
    RowBox[{
     RowBox[{"fourcyclereducedparam", "[", "tbig", "]"}], ",", 
     RowBox[{"{", 
      RowBox[{"tbig", ",", "Infinity", ",", "lengthofexpansion"}], "}"}]}], 
    "]"}]}]}]], "Input",
 CellChangeTimes->{{3.5780576063821907`*^9, 3.5780576156656322`*^9}, {
  3.586689736263618*^9, 3.586689738995236*^9}, {3.586689824003531*^9, 
  3.5866898651454*^9}}],

Cell[BoxData[
 FractionBox[
  RowBox[{"k0", " ", "k1", " ", 
   RowBox[{"(", 
    RowBox[{
     RowBox[{"-", "1"}], "+", "tbig"}], ")"}], " ", "tbig"}], 
  RowBox[{"2", " ", 
   RowBox[{"(", 
    RowBox[{
     FractionBox[
      RowBox[{"km1", " ", "km2"}], "2"], "+", 
     FractionBox[
      RowBox[{"k0", " ", "km2", " ", "tbig"}], "2"], "+", 
     RowBox[{
      FractionBox["1", "2"], " ", "k0", " ", "k1", " ", 
      RowBox[{"(", 
       RowBox[{
        RowBox[{"-", "1"}], "+", "tbig"}], ")"}], " ", "tbig"}]}], 
    ")"}]}]]], "Output",
 CellChangeTimes->{3.5780576166241627`*^9, 3.581662980911067*^9, 
  3.586689258824692*^9, 3.5866898666993017`*^9}],

Cell[BoxData[
 InterpretationBox[
  RowBox[{"1", "-", 
   FractionBox["km2", 
    RowBox[{"k1", " ", "tbig"}]], "+", 
   FractionBox[
    RowBox[{
     RowBox[{
      RowBox[{"-", "k0"}], " ", "k1", " ", "km2"}], "-", 
     RowBox[{"k1", " ", "km1", " ", "km2"}], "+", 
     RowBox[{"k0", " ", 
      SuperscriptBox["km2", "2"]}]}], 
    RowBox[{"k0", " ", 
     SuperscriptBox["k1", "2"], " ", 
     SuperscriptBox["tbig", "2"]}]], "+", 
   FractionBox[
    RowBox[{
     RowBox[{
      RowBox[{"-", "k0"}], " ", 
      SuperscriptBox["k1", "2"], " ", "km2"}], "-", 
     RowBox[{
      SuperscriptBox["k1", "2"], " ", "km1", " ", "km2"}], "+", 
     RowBox[{"2", " ", "k0", " ", "k1", " ", 
      SuperscriptBox["km2", "2"]}], "+", 
     RowBox[{"2", " ", "k1", " ", "km1", " ", 
      SuperscriptBox["km2", "2"]}], "-", 
     RowBox[{"k0", " ", 
      SuperscriptBox["km2", "3"]}]}], 
    RowBox[{"k0", " ", 
     SuperscriptBox["k1", "3"], " ", 
     SuperscriptBox["tbig", "3"]}]], "+", 
   InterpretationBox[
    SuperscriptBox[
     RowBox[{"O", "[", 
      FractionBox["1", "tbig"], "]"}], "4"],
    SeriesData[$CellContext`tbig, 
     DirectedInfinity[1], {}, 0, 4, 1],
    Editable->False]}],
  SeriesData[$CellContext`tbig, 
   DirectedInfinity[1], {
   1, -$CellContext`k1^(-1) $CellContext`km2, $CellContext`k0^(-1) \
$CellContext`k1^(-2) (-$CellContext`k0 $CellContext`k1 $CellContext`km2 - \
$CellContext`k1 $CellContext`km1 $CellContext`km2 + $CellContext`k0 \
$CellContext`km2^2), $CellContext`k0^(-1) $CellContext`k1^(-3) \
(-$CellContext`k0 $CellContext`k1^2 $CellContext`km2 - $CellContext`k1^2 \
$CellContext`km1 $CellContext`km2 + 
     2 $CellContext`k0 $CellContext`k1 $CellContext`km2^2 + 
     2 $CellContext`k1 $CellContext`km1 $CellContext`km2^2 - $CellContext`k0 \
$CellContext`km2^3)}, 0, 4, 1],
  Editable->False]], "Output",
 CellChangeTimes->{3.5780576166241627`*^9, 3.581662980911067*^9, 
  3.586689258824692*^9, 3.58668986670497*^9}]
}, Open  ]],

Cell[CellGroupData[{

Cell[BoxData[{
 RowBox[{
  RowBox[{"glued1", "[", "tbig_", "]"}], "=", 
  RowBox[{
   RowBox[{"(", 
    RowBox[{"kb", " ", "k0", " ", "k1", " ", "tbig", 
     RowBox[{"(", 
      RowBox[{"tbig", "-", "1"}], ")"}], 
     RowBox[{"(", 
      RowBox[{"tbig", "-", "2"}], ")"}]}], ")"}], "/", 
   RowBox[{"(", 
    RowBox[{
     RowBox[{"kb", " ", "k0", " ", "k1", " ", "tbig", 
      RowBox[{"(", 
       RowBox[{"tbig", "-", "1"}], ")"}], 
      RowBox[{"(", 
       RowBox[{"tbig", "-", "2"}], ")"}]}], "+", 
     RowBox[{"2", " ", "kb", " ", "k0", " ", "km2", " ", "tbig", 
      RowBox[{"(", 
       RowBox[{"tbig", "-", "1"}], ")"}]}], "+", 
     RowBox[{"kb", " ", "km1", " ", "km2", " ", "tbig"}], "+", 
     RowBox[{"ku", " ", "km1", " ", "km2"}]}], 
    ")"}]}]}], "\[IndentingNewLine]", 
 RowBox[{"Series", "[", 
  RowBox[{
   RowBox[{"glued1", "[", "tbig", "]"}], ",", 
   RowBox[{"{", 
    RowBox[{"tbig", ",", "Infinity", ",", "lengthofexpansion"}], "}"}]}], 
  "]"}]}], "Input",
 CellChangeTimes->{{3.577801441895584*^9, 3.577801550334325*^9}}],

Cell[BoxData[
 FractionBox[
  RowBox[{"k0", " ", "k1", " ", "kb", " ", 
   RowBox[{"(", 
    RowBox[{
     RowBox[{"-", "2"}], "+", "tbig"}], ")"}], " ", 
   RowBox[{"(", 
    RowBox[{
     RowBox[{"-", "1"}], "+", "tbig"}], ")"}], " ", "tbig"}], 
  RowBox[{
   RowBox[{"km1", " ", "km2", " ", "ku"}], "+", 
   RowBox[{"kb", " ", "km1", " ", "km2", " ", "tbig"}], "+", 
   RowBox[{"2", " ", "k0", " ", "kb", " ", "km2", " ", 
    RowBox[{"(", 
     RowBox[{
      RowBox[{"-", "1"}], "+", "tbig"}], ")"}], " ", "tbig"}], "+", 
   RowBox[{"k0", " ", "k1", " ", "kb", " ", 
    RowBox[{"(", 
     RowBox[{
      RowBox[{"-", "2"}], "+", "tbig"}], ")"}], " ", 
    RowBox[{"(", 
     RowBox[{
      RowBox[{"-", "1"}], "+", "tbig"}], ")"}], " ", "tbig"}]}]]], "Output",
 CellChangeTimes->{{3.577801525811205*^9, 3.577801551913436*^9}, 
   3.581662983327672*^9, 3.5866892801192923`*^9}],

Cell[BoxData[
 InterpretationBox[
  RowBox[{"1", "-", 
   FractionBox[
    RowBox[{"2", " ", "km2"}], 
    RowBox[{"k1", " ", "tbig"}]], "+", 
   FractionBox[
    RowBox[{
     RowBox[{
      RowBox[{"-", "4"}], " ", "k0", " ", "k1", " ", "km2"}], "-", 
     RowBox[{"k1", " ", "km1", " ", "km2"}], "+", 
     RowBox[{"4", " ", "k0", " ", 
      SuperscriptBox["km2", "2"]}]}], 
    RowBox[{"k0", " ", 
     SuperscriptBox["k1", "2"], " ", 
     SuperscriptBox["tbig", "2"]}]], "+", 
   FractionBox[
    RowBox[{
     RowBox[{
      RowBox[{"-", "8"}], " ", "k0", " ", 
      SuperscriptBox["k1", "2"], " ", "kb", " ", "km2"}], "-", 
     RowBox[{"3", " ", 
      SuperscriptBox["k1", "2"], " ", "kb", " ", "km1", " ", "km2"}], "+", 
     RowBox[{"16", " ", "k0", " ", "k1", " ", "kb", " ", 
      SuperscriptBox["km2", "2"]}], "+", 
     RowBox[{"4", " ", "k1", " ", "kb", " ", "km1", " ", 
      SuperscriptBox["km2", "2"]}], "-", 
     RowBox[{"8", " ", "k0", " ", "kb", " ", 
      SuperscriptBox["km2", "3"]}], "-", 
     RowBox[{
      SuperscriptBox["k1", "2"], " ", "km1", " ", "km2", " ", "ku"}]}], 
    RowBox[{"k0", " ", 
     SuperscriptBox["k1", "3"], " ", "kb", " ", 
     SuperscriptBox["tbig", "3"]}]], "+", 
   InterpretationBox[
    SuperscriptBox[
     RowBox[{"O", "[", 
      FractionBox["1", "tbig"], "]"}], "4"],
    SeriesData[$CellContext`tbig, 
     DirectedInfinity[1], {}, 0, 4, 1],
    Editable->False]}],
  SeriesData[$CellContext`tbig, 
   DirectedInfinity[1], {
   1, (-2) $CellContext`k1^(-1) $CellContext`km2, $CellContext`k0^(-1) \
$CellContext`k1^(-2) ((-4) $CellContext`k0 $CellContext`k1 $CellContext`km2 - \
$CellContext`k1 $CellContext`km1 $CellContext`km2 + 
     4 $CellContext`k0 $CellContext`km2^2), $CellContext`k0^(-1) \
$CellContext`k1^(-3) $CellContext`kb^(-1) ((-8) $CellContext`k0 \
$CellContext`k1^2 $CellContext`kb $CellContext`km2 - 
     3 $CellContext`k1^2 $CellContext`kb $CellContext`km1 $CellContext`km2 + 
     16 $CellContext`k0 $CellContext`k1 $CellContext`kb $CellContext`km2^2 + 
     4 $CellContext`k1 $CellContext`kb $CellContext`km1 $CellContext`km2^2 - 
     8 $CellContext`k0 $CellContext`kb $CellContext`km2^3 - $CellContext`k1^2 \
$CellContext`km1 $CellContext`km2 $CellContext`ku)}, 0, 4, 1],
  Editable->False]], "Output",
 CellChangeTimes->{{3.577801525811205*^9, 3.577801551913436*^9}, 
   3.581662983327672*^9, 3.586689280123129*^9}]
}, Open  ]],

Cell[CellGroupData[{

Cell[BoxData[{
 RowBox[{
  RowBox[{"glued2", "[", "tbig_", "]"}], "=", 
  RowBox[{
   RowBox[{"(", " ", 
    RowBox[{"k0", " ", "k1", " ", "kb", " ", "tbig", 
     RowBox[{"(", 
      RowBox[{"tbig", "-", "1"}], ")"}], 
     RowBox[{"(", 
      RowBox[{"tbig", "-", "2"}], ")"}]}], ")"}], "/", 
   RowBox[{"(", 
    RowBox[{
     RowBox[{"k0", " ", "k1", " ", "kb", " ", "tbig", 
      RowBox[{"(", 
       RowBox[{"tbig", "-", "1"}], ")"}], 
      RowBox[{"(", 
       RowBox[{"tbig", "-", "2"}], ")"}]}], "+", "  ", 
     RowBox[{"k0", " ", "k1", " ", "ku", " ", "tbig", 
      RowBox[{"(", 
       RowBox[{"tbig", "-", "1"}], ")"}]}], "+", 
     RowBox[{"2", "k0", "  ", "km2", " ", "ku", " ", "tbig"}], "+", 
     RowBox[{"km1", " ", "km2", " ", "ku"}]}], " ", 
    ")"}]}]}], "\[IndentingNewLine]", 
 RowBox[{"Series", "[", 
  RowBox[{
   RowBox[{"glued2", "[", "tbig", "]"}], ",", 
   RowBox[{"{", 
    RowBox[{"tbig", ",", "Infinity", ",", "lengthofexpansion"}], "}"}]}], 
  "]"}]}], "Input",
 CellChangeTimes->{{3.5778016033252993`*^9, 3.577801676848887*^9}}],

Cell[BoxData[
 FractionBox[
  RowBox[{"k0", " ", "k1", " ", "kb", " ", 
   RowBox[{"(", 
    RowBox[{
     RowBox[{"-", "2"}], "+", "tbig"}], ")"}], " ", 
   RowBox[{"(", 
    RowBox[{
     RowBox[{"-", "1"}], "+", "tbig"}], ")"}], " ", "tbig"}], 
  RowBox[{
   RowBox[{"km1", " ", "km2", " ", "ku"}], "+", 
   RowBox[{"2", " ", "k0", " ", "km2", " ", "ku", " ", "tbig"}], "+", 
   RowBox[{"k0", " ", "k1", " ", "ku", " ", 
    RowBox[{"(", 
     RowBox[{
      RowBox[{"-", "1"}], "+", "tbig"}], ")"}], " ", "tbig"}], "+", 
   RowBox[{"k0", " ", "k1", " ", "kb", " ", 
    RowBox[{"(", 
     RowBox[{
      RowBox[{"-", "2"}], "+", "tbig"}], ")"}], " ", 
    RowBox[{"(", 
     RowBox[{
      RowBox[{"-", "1"}], "+", "tbig"}], ")"}], " ", "tbig"}]}]]], "Output",
 CellChangeTimes->{3.5778016800108747`*^9, 3.5816629853643293`*^9, 
  3.586689281422261*^9, 3.586690167124433*^9}],

Cell[BoxData[
 InterpretationBox[
  RowBox[{"1", "-", 
   FractionBox["ku", 
    RowBox[{"kb", " ", "tbig"}]], "+", 
   FractionBox[
    RowBox[{
     RowBox[{
      RowBox[{"-", "2"}], " ", "k1", " ", "kb", " ", "ku"}], "-", 
     RowBox[{"2", " ", "kb", " ", "km2", " ", "ku"}], "+", 
     RowBox[{"k1", " ", 
      SuperscriptBox["ku", "2"]}]}], 
    RowBox[{"k1", " ", 
     SuperscriptBox["kb", "2"], " ", 
     SuperscriptBox["tbig", "2"]}]], "+", 
   FractionBox[
    RowBox[{
     RowBox[{
      RowBox[{"-", "4"}], " ", "k0", " ", "k1", " ", 
      SuperscriptBox["kb", "2"], " ", "ku"}], "-", 
     RowBox[{"6", " ", "k0", " ", 
      SuperscriptBox["kb", "2"], " ", "km2", " ", "ku"}], "-", 
     RowBox[{
      SuperscriptBox["kb", "2"], " ", "km1", " ", "km2", " ", "ku"}], "+", 
     RowBox[{"4", " ", "k0", " ", "k1", " ", "kb", " ", 
      SuperscriptBox["ku", "2"]}], "+", 
     RowBox[{"4", " ", "k0", " ", "kb", " ", "km2", " ", 
      SuperscriptBox["ku", "2"]}], "-", 
     RowBox[{"k0", " ", "k1", " ", 
      SuperscriptBox["ku", "3"]}]}], 
    RowBox[{"k0", " ", "k1", " ", 
     SuperscriptBox["kb", "3"], " ", 
     SuperscriptBox["tbig", "3"]}]], "+", 
   InterpretationBox[
    SuperscriptBox[
     RowBox[{"O", "[", 
      FractionBox["1", "tbig"], "]"}], "4"],
    SeriesData[$CellContext`tbig, 
     DirectedInfinity[1], {}, 0, 4, 1],
    Editable->False]}],
  SeriesData[$CellContext`tbig, 
   DirectedInfinity[1], {
   1, -$CellContext`kb^(-1) $CellContext`ku, $CellContext`k1^(-1) \
$CellContext`kb^(-2) ((-2) $CellContext`k1 $CellContext`kb $CellContext`ku - 
     2 $CellContext`kb $CellContext`km2 $CellContext`ku + $CellContext`k1 \
$CellContext`ku^2), $CellContext`k0^(-1) $CellContext`k1^(-1) \
$CellContext`kb^(-3) ((-4) $CellContext`k0 $CellContext`k1 $CellContext`kb^2 \
$CellContext`ku - 
     6 $CellContext`k0 $CellContext`kb^2 $CellContext`km2 $CellContext`ku - \
$CellContext`kb^2 $CellContext`km1 $CellContext`km2 $CellContext`ku + 
     4 $CellContext`k0 $CellContext`k1 $CellContext`kb $CellContext`ku^2 + 
     4 $CellContext`k0 $CellContext`kb $CellContext`km2 $CellContext`ku^2 - \
$CellContext`k0 $CellContext`k1 $CellContext`ku^3)}, 0, 4, 1],
  Editable->False]], "Output",
 CellChangeTimes->{3.5778016800108747`*^9, 3.5816629853643293`*^9, 
  3.586689281422261*^9, 3.5866901671287813`*^9}]
}, Open  ]],

Cell[" ", "Text",
 Editable->False,
 Selectable->False,
 CellFrame->{{0, 0}, {0, 0.5}},
 ShowCellBracket->False,
 CellMargins->{{0, 0}, {1, 1}},
 CellElementSpacings->{"CellMinHeight"->1},
 CellFrameMargins->0,
 CellFrameColor->RGBColor[0, 0, 1],
 CellSize->{Inherited, 3}],

Cell[CellGroupData[{

Cell[BoxData[
 RowBox[{
  RowBox[{"(*", " ", 
   RowBox[{
    RowBox[{
     RowBox[{"In", " ", "four"}], "-", 
     RowBox[{"state", " ", "cycle"}]}], ",", " ", 
    RowBox[{
    "after", " ", "dividing", " ", "both", " ", "k0", " ", "and", " ", "km2", 
     " ", "by", " ", "2"}], ",", " ", 
    RowBox[{
     RowBox[{"we", " ", "recover", " ", "the", " ", "three"}], "-", 
     RowBox[{"state", " ", "path"}]}], ",", " ", 
    RowBox[{
    "also", " ", "for", " ", "completely", " ", "unbound", " ", "and", " ", 
     "intermittent", " ", 
     RowBox[{"states", "."}]}]}], " ", "*)"}], "\[IndentingNewLine]", 
  RowBox[{
   RowBox[{
    RowBox[{"threestateunbound", "[", "tbig_", "]"}], "=", 
    FractionBox[
     RowBox[{"km1", " ", "km2"}], 
     RowBox[{
      RowBox[{"k0", " ", "k1", " ", "tbig", 
       RowBox[{"(", 
        RowBox[{"tbig", "-", "1"}], ")"}]}], "+", 
      RowBox[{"k0", " ", "km2", " ", "tbig"}], " ", "+", " ", 
      RowBox[{"km1", " ", "km2"}]}]]}], "\[IndentingNewLine]", 
   RowBox[{"Series", "[", 
    RowBox[{
     RowBox[{"threestateunbound", "[", "tbig", "]"}], ",", 
     RowBox[{"{", 
      RowBox[{"tbig", ",", "Infinity", ",", "lengthofexpansion"}], "}"}]}], 
    "]"}], "\[IndentingNewLine]"}]}]], "Input",
 CellChangeTimes->{{3.5780568299268637`*^9, 3.578056894348625*^9}, {
  3.578056940394446*^9, 3.5780569770302*^9}, {3.586690190650523*^9, 
  3.586690201882997*^9}}],

Cell[BoxData[
 FractionBox[
  RowBox[{"km1", " ", "km2"}], 
  RowBox[{
   RowBox[{"km1", " ", "km2"}], "+", 
   RowBox[{"k0", " ", "km2", " ", "tbig"}], "+", 
   RowBox[{"k0", " ", "k1", " ", 
    RowBox[{"(", 
     RowBox[{
      RowBox[{"-", "1"}], "+", "tbig"}], ")"}], " ", "tbig"}]}]]], "Output",
 CellChangeTimes->{3.578056905595868*^9, 3.578056978599215*^9, 
  3.5866892886247168`*^9, 3.586690205441502*^9}],

Cell[BoxData[
 InterpretationBox[
  RowBox[{
   FractionBox[
    RowBox[{"km1", " ", "km2"}], 
    RowBox[{"k0", " ", "k1", " ", 
     SuperscriptBox["tbig", "2"]}]], "+", 
   FractionBox[
    RowBox[{"km1", " ", 
     RowBox[{"(", 
      RowBox[{
       RowBox[{"k1", " ", "km2"}], "-", 
       SuperscriptBox["km2", "2"]}], ")"}]}], 
    RowBox[{"k0", " ", 
     SuperscriptBox["k1", "2"], " ", 
     SuperscriptBox["tbig", "3"]}]], "+", 
   InterpretationBox[
    SuperscriptBox[
     RowBox[{"O", "[", 
      FractionBox["1", "tbig"], "]"}], "4"],
    SeriesData[$CellContext`tbig, 
     DirectedInfinity[1], {}, 2, 4, 1],
    Editable->False]}],
  SeriesData[$CellContext`tbig, 
   DirectedInfinity[
   1], {$CellContext`k0^(-1) $CellContext`k1^(-1) $CellContext`km1 \
$CellContext`km2, $CellContext`k0^(-1) $CellContext`k1^(-2) $CellContext`km1 \
($CellContext`k1 $CellContext`km2 - $CellContext`km2^2)}, 2, 4, 1],
  Editable->False]], "Output",
 CellChangeTimes->{3.578056905595868*^9, 3.578056978599215*^9, 
  3.5866892886247168`*^9, 3.586690205447887*^9}]
}, Open  ]],

Cell[CellGroupData[{

Cell[BoxData[{
 RowBox[{
  RowBox[{"fourcycleunboundreducedparam", "[", "tbig_", "]"}], "=", 
  FractionBox[
   RowBox[{"km1", " ", 
    RowBox[{"km2", "/", "2"}]}], 
   RowBox[{
    RowBox[{"k0", " ", "k1", " ", "tbig", 
     RowBox[{
      RowBox[{"(", 
       RowBox[{"tbig", "-", "1"}], ")"}], "/", "2"}]}], "+", 
    RowBox[{"2", " ", "k0", " ", "km2", " ", 
     RowBox[{"tbig", " ", "/", "4"}]}], "+", " ", 
    RowBox[{"km1", " ", 
     RowBox[{"km2", "/", "2"}]}]}]]}], "\[IndentingNewLine]", 
 RowBox[{"Series", "[", 
  RowBox[{
   RowBox[{"fourcycleunboundreducedparam", "[", "tbig", "]"}], ",", 
   RowBox[{"{", 
    RowBox[{"tbig", ",", "Infinity", ",", "lengthofexpansion"}], "}"}]}], 
  "]"}]}], "Input",
 CellChangeTimes->{
  3.578056950137883*^9, {3.5780569820946693`*^9, 3.578056984036158*^9}, {
   3.5816629982956457`*^9, 3.581663038114491*^9}}],

Cell[BoxData[
 FractionBox[
  RowBox[{"km1", " ", "km2"}], 
  RowBox[{"2", " ", 
   RowBox[{"(", 
    RowBox[{
     FractionBox[
      RowBox[{"km1", " ", "km2"}], "2"], "+", 
     FractionBox[
      RowBox[{"k0", " ", "km2", " ", "tbig"}], "2"], "+", 
     RowBox[{
      FractionBox["1", "2"], " ", "k0", " ", "k1", " ", 
      RowBox[{"(", 
       RowBox[{
        RowBox[{"-", "1"}], "+", "tbig"}], ")"}], " ", "tbig"}]}], 
    ")"}]}]]], "Output",
 CellChangeTimes->{3.5780569111256332`*^9, 3.578056984590425*^9, 
  3.581663039273612*^9, 3.586689292397378*^9, 3.586690208343713*^9}],

Cell[BoxData[
 InterpretationBox[
  RowBox[{
   FractionBox[
    RowBox[{"km1", " ", "km2"}], 
    RowBox[{"k0", " ", "k1", " ", 
     SuperscriptBox["tbig", "2"]}]], "+", 
   FractionBox[
    RowBox[{"km1", " ", 
     RowBox[{"(", 
      RowBox[{
       RowBox[{"k1", " ", "km2"}], "-", 
       SuperscriptBox["km2", "2"]}], ")"}]}], 
    RowBox[{"k0", " ", 
     SuperscriptBox["k1", "2"], " ", 
     SuperscriptBox["tbig", "3"]}]], "+", 
   InterpretationBox[
    SuperscriptBox[
     RowBox[{"O", "[", 
      FractionBox["1", "tbig"], "]"}], "4"],
    SeriesData[$CellContext`tbig, 
     DirectedInfinity[1], {}, 2, 4, 1],
    Editable->False]}],
  SeriesData[$CellContext`tbig, 
   DirectedInfinity[
   1], {$CellContext`k0^(-1) $CellContext`k1^(-1) $CellContext`km1 \
$CellContext`km2, $CellContext`k0^(-1) $CellContext`k1^(-2) $CellContext`km1 \
($CellContext`k1 $CellContext`km2 - $CellContext`km2^2)}, 2, 4, 1],
  Editable->False]], "Output",
 CellChangeTimes->{3.5780569111256332`*^9, 3.578056984590425*^9, 
  3.581663039273612*^9, 3.586689292397378*^9, 3.586690208346149*^9}]
}, Open  ]],

Cell[CellGroupData[{

Cell[BoxData[{
 RowBox[{
  RowBox[{"threestateintermittent", "[", "tbig_", "]"}], "=", 
  FractionBox[
   RowBox[{"k0", " ", "km2", " ", "tbig"}], 
   RowBox[{
    RowBox[{"k0", " ", "k1", " ", "tbig", 
     RowBox[{"(", 
      RowBox[{"tbig", "-", "1"}], ")"}]}], "+", 
    RowBox[{"k0", " ", "km2", " ", "tbig"}], " ", "+", " ", 
    RowBox[{"km1", " ", "km2"}]}]]}], "\[IndentingNewLine]", 
 RowBox[{"Series", "[", 
  RowBox[{
   RowBox[{"threestateintermittent", "[", "tbig", "]"}], ",", 
   RowBox[{"{", 
    RowBox[{"tbig", ",", "Infinity", ",", "lengthofexpansion"}], "}"}]}], 
  "]"}]}], "Input",
 CellChangeTimes->{{3.578057008163331*^9, 3.578057049683769*^9}}],

Cell[BoxData[
 FractionBox[
  RowBox[{"k0", " ", "km2", " ", "tbig"}], 
  RowBox[{
   RowBox[{"km1", " ", "km2"}], "+", 
   RowBox[{"k0", " ", "km2", " ", "tbig"}], "+", 
   RowBox[{"k0", " ", "k1", " ", 
    RowBox[{"(", 
     RowBox[{
      RowBox[{"-", "1"}], "+", "tbig"}], ")"}], " ", "tbig"}]}]]], "Output",
 CellChangeTimes->{3.578057055923915*^9, 3.581663109012187*^9, 
  3.58668929843423*^9, 3.586690226392213*^9}],

Cell[BoxData[
 InterpretationBox[
  RowBox[{
   FractionBox["km2", 
    RowBox[{"k1", " ", "tbig"}]], "+", 
   FractionBox[
    RowBox[{
     RowBox[{"k1", " ", "km2"}], "-", 
     SuperscriptBox["km2", "2"]}], 
    RowBox[{
     SuperscriptBox["k1", "2"], " ", 
     SuperscriptBox["tbig", "2"]}]], "+", 
   FractionBox[
    RowBox[{
     FractionBox["km2", "k1"], "-", 
     FractionBox[
      RowBox[{"2", " ", 
       SuperscriptBox["km2", "2"]}], 
      SuperscriptBox["k1", "2"]], "-", 
     FractionBox[
      RowBox[{"km1", " ", 
       SuperscriptBox["km2", "2"]}], 
      RowBox[{"k0", " ", 
       SuperscriptBox["k1", "2"]}]], "+", 
     FractionBox[
      SuperscriptBox["km2", "3"], 
      SuperscriptBox["k1", "3"]]}], 
    SuperscriptBox["tbig", "3"]], "+", 
   InterpretationBox[
    SuperscriptBox[
     RowBox[{"O", "[", 
      FractionBox["1", "tbig"], "]"}], "4"],
    SeriesData[$CellContext`tbig, 
     DirectedInfinity[1], {}, 1, 4, 1],
    Editable->False]}],
  SeriesData[$CellContext`tbig, 
   DirectedInfinity[
   1], {$CellContext`k1^(-1) $CellContext`km2, $CellContext`k1^(-2) \
($CellContext`k1 $CellContext`km2 - $CellContext`km2^2), $CellContext`k1^(-1) \
$CellContext`km2 - 
    2 $CellContext`k1^(-2) $CellContext`km2^2 - $CellContext`k0^(-1) \
$CellContext`k1^(-2) $CellContext`km1 $CellContext`km2^2 + \
$CellContext`k1^(-3) $CellContext`km2^3}, 1, 4, 1],
  Editable->False]], "Output",
 CellChangeTimes->{3.578057055923915*^9, 3.581663109012187*^9, 
  3.58668929843423*^9, 3.586690226404685*^9}]
}, Open  ]],

Cell[CellGroupData[{

Cell[BoxData[{
 RowBox[{
  RowBox[{"fourcycleintermittentreducedparam", "[", "tbig_", "]"}], "=", 
  FractionBox[
   RowBox[{"2", "k0", " ", "km2", " ", 
    RowBox[{"tbig", "/", "4"}]}], 
   RowBox[{
    RowBox[{"k0", " ", "k1", " ", "tbig", 
     RowBox[{
      RowBox[{"(", 
       RowBox[{"tbig", "-", "1"}], ")"}], "/", "2"}]}], "+", 
    RowBox[{"2", " ", "k0", " ", "km2", " ", 
     RowBox[{"tbig", " ", "/", "4"}]}], "+", " ", 
    RowBox[{"km1", " ", 
     RowBox[{"km2", "/", "2"}]}]}]]}], "\[IndentingNewLine]", 
 RowBox[{"Series", "[", 
  RowBox[{
   RowBox[{"fourcycleintermittentreducedparam", "[", "tbig", "]"}], ",", 
   RowBox[{"{", 
    RowBox[{"tbig", ",", "Infinity", ",", "lengthofexpansion"}], "}"}]}], 
  "]"}]}], "Input",
 CellChangeTimes->{{3.5780570957576714`*^9, 3.57805709877944*^9}, {
   3.5780571720242043`*^9, 3.578057172468506*^9}, 3.5780572044550133`*^9, {
   3.581663003253662*^9, 3.581663004959648*^9}, {3.5816630933279543`*^9, 
   3.5816631043665333`*^9}}],

Cell[BoxData[
 FractionBox[
  RowBox[{"k0", " ", "km2", " ", "tbig"}], 
  RowBox[{"2", " ", 
   RowBox[{"(", 
    RowBox[{
     FractionBox[
      RowBox[{"km1", " ", "km2"}], "2"], "+", 
     FractionBox[
      RowBox[{"k0", " ", "km2", " ", "tbig"}], "2"], "+", 
     RowBox[{
      FractionBox["1", "2"], " ", "k0", " ", "k1", " ", 
      RowBox[{"(", 
       RowBox[{
        RowBox[{"-", "1"}], "+", "tbig"}], ")"}], " ", "tbig"}]}], 
    ")"}]}]]], "Output",
 CellChangeTimes->{{3.578057177471579*^9, 3.578057205966838*^9}, 
   3.5816631102907743`*^9, 3.5866892998523903`*^9, 3.586690227423644*^9}],

Cell[BoxData[
 InterpretationBox[
  RowBox[{
   FractionBox["km2", 
    RowBox[{"k1", " ", "tbig"}]], "+", 
   FractionBox[
    RowBox[{
     RowBox[{"k1", " ", "km2"}], "-", 
     SuperscriptBox["km2", "2"]}], 
    RowBox[{
     SuperscriptBox["k1", "2"], " ", 
     SuperscriptBox["tbig", "2"]}]], "+", 
   FractionBox[
    RowBox[{
     FractionBox["km2", "k1"], "-", 
     FractionBox[
      RowBox[{"2", " ", 
       SuperscriptBox["km2", "2"]}], 
      SuperscriptBox["k1", "2"]], "-", 
     FractionBox[
      RowBox[{"km1", " ", 
       SuperscriptBox["km2", "2"]}], 
      RowBox[{"k0", " ", 
       SuperscriptBox["k1", "2"]}]], "+", 
     FractionBox[
      SuperscriptBox["km2", "3"], 
      SuperscriptBox["k1", "3"]]}], 
    SuperscriptBox["tbig", "3"]], "+", 
   InterpretationBox[
    SuperscriptBox[
     RowBox[{"O", "[", 
      FractionBox["1", "tbig"], "]"}], "4"],
    SeriesData[$CellContext`tbig, 
     DirectedInfinity[1], {}, 1, 4, 1],
    Editable->False]}],
  SeriesData[$CellContext`tbig, 
   DirectedInfinity[
   1], {$CellContext`k1^(-1) $CellContext`km2, $CellContext`k1^(-2) \
($CellContext`k1 $CellContext`km2 - $CellContext`km2^2), $CellContext`k1^(-1) \
$CellContext`km2 - 
    2 $CellContext`k1^(-2) $CellContext`km2^2 - $CellContext`k0^(-1) \
$CellContext`k1^(-2) $CellContext`km1 $CellContext`km2^2 + \
$CellContext`k1^(-3) $CellContext`km2^3}, 1, 4, 1],
  Editable->False]], "Output",
 CellChangeTimes->{{3.578057177471579*^9, 3.578057205966838*^9}, 
   3.5816631102907743`*^9, 3.5866892998523903`*^9, 3.5866902274334087`*^9}]
}, Open  ]],

Cell[" ", "Text",
 Editable->False,
 Selectable->False,
 CellFrame->{{0, 0}, {0, 0.5}},
 ShowCellBracket->False,
 CellMargins->{{0, 0}, {1, 1}},
 CellElementSpacings->{"CellMinHeight"->1},
 CellFrameMargins->0,
 CellFrameColor->RGBColor[0, 0, 1],
 CellSize->{Inherited, 3}],

Cell[CellGroupData[{

Cell[BoxData[
 RowBox[{
  RowBox[{"(*", " ", 
   RowBox[{"Hill", " ", "function", " ", "for", " ", "comparison"}], " ", 
   "*)"}], "\[IndentingNewLine]", 
  RowBox[{
   RowBox[{"n", "=", "2"}], "\[IndentingNewLine]", 
   RowBox[{
    RowBox[{"hillfunction", "[", "tbig_", "]"}], "=", 
    FractionBox[
     RowBox[{"tbig", "^", "n"}], 
     RowBox[{"kbig", "+", 
      RowBox[{"tbig", "^", "n"}]}]]}], "\[IndentingNewLine]", 
   RowBox[{"Series", "[", 
    RowBox[{
     RowBox[{"hillfunction", "[", "tbig", "]"}], ",", 
     RowBox[{"{", 
      RowBox[{"tbig", ",", "Infinity", ",", 
       RowBox[{"lengthofexpansion", "*", "n"}]}], "}"}]}], "]"}]}]}]], "Input",\

 CellChangeTimes->{{3.586689621261664*^9, 3.5866896286090403`*^9}, {
  3.5866902493635683`*^9, 3.586690281090835*^9}, {3.586690336450387*^9, 
  3.586690362217918*^9}}],

Cell[BoxData["2"], "Output",
 CellChangeTimes->{
  3.586689630825571*^9, 3.586690232481509*^9, {3.586690271213887*^9, 
   3.5866902817167673`*^9}, {3.586690336946773*^9, 3.5866903627229*^9}}],

Cell[BoxData[
 FractionBox[
  SuperscriptBox["tbig", "2"], 
  RowBox[{"kbig", "+", 
   SuperscriptBox["tbig", "2"]}]]], "Output",
 CellChangeTimes->{
  3.586689630825571*^9, 3.586690232481509*^9, {3.586690271213887*^9, 
   3.5866902817167673`*^9}, {3.586690336946773*^9, 3.586690362727947*^9}}],

Cell[BoxData[
 InterpretationBox[
  RowBox[{"1", "-", 
   FractionBox["kbig", 
    SuperscriptBox["tbig", "2"]], "+", 
   FractionBox[
    SuperscriptBox["kbig", "2"], 
    SuperscriptBox["tbig", "4"]], "-", 
   FractionBox[
    SuperscriptBox["kbig", "3"], 
    SuperscriptBox["tbig", "6"]], "+", 
   InterpretationBox[
    SuperscriptBox[
     RowBox[{"O", "[", 
      FractionBox["1", "tbig"], "]"}], "7"],
    SeriesData[$CellContext`tbig, 
     DirectedInfinity[1], {}, 0, 7, 1],
    Editable->False]}],
  SeriesData[$CellContext`tbig, 
   DirectedInfinity[1], {
   1, 0, -$CellContext`kbig, 0, $CellContext`kbig^2, 0, -$CellContext`kbig^3},
    0, 7, 1],
  Editable->False]], "Output",
 CellChangeTimes->{
  3.586689630825571*^9, 3.586690232481509*^9, {3.586690271213887*^9, 
   3.5866902817167673`*^9}, {3.586690336946773*^9, 3.586690362729557*^9}}]
}, Open  ]]
},
WindowSize->{942, 867},
WindowMargins->{{Automatic, -9}, {Automatic, 24}},
ShowSelection->True,
FrontEndVersion->"8.0 for Linux x86 (64-bit) (February 23, 2011)",
StyleDefinitions->"Default.nb"
]
(* End of Notebook Content *)

(* Internal cache information *)
(*CellTagsOutline
CellTagsIndex->{}
*)
(*CellTagsIndex
CellTagsIndex->{}
*)
(*NotebookFileOutline
Notebook[{
Cell[557, 20, 418, 8, 49, "Text"],
Cell[978, 30, 153, 3, 30, "Input"],
Cell[CellGroupData[{
Cell[1156, 37, 476, 13, 78, "Input"],
Cell[1635, 52, 316, 8, 50, "Output"],
Cell[1954, 62, 1028, 30, 52, "Output"]
}, Open  ]],
Cell[CellGroupData[{
Cell[3019, 97, 706, 19, 78, "Input"],
Cell[3728, 118, 529, 14, 51, "Output"],
Cell[4260, 134, 1990, 51, 95, "Output"]
}, Open  ]],
Cell[CellGroupData[{
Cell[6287, 190, 712, 19, 78, "Input"],
Cell[7002, 211, 517, 14, 51, "Output"],
Cell[7522, 227, 2059, 52, 95, "Output"]
}, Open  ]],
Cell[CellGroupData[{
Cell[9618, 284, 1461, 39, 98, "Input"],
Cell[11082, 325, 661, 20, 57, "Output"],
Cell[11746, 347, 1968, 51, 95, "Output"]
}, Open  ]],
Cell[CellGroupData[{
Cell[13751, 403, 1055, 29, 69, "Input"],
Cell[14809, 434, 882, 24, 51, "Output"],
Cell[15694, 460, 2408, 56, 95, "Output"]
}, Open  ]],
Cell[CellGroupData[{
Cell[18139, 521, 1067, 29, 69, "Input"],
Cell[19209, 552, 879, 24, 51, "Output"],
Cell[20091, 578, 2346, 55, 95, "Output"]
}, Open  ]],
Cell[22452, 636, 273, 9, 5, "Text"],
Cell[CellGroupData[{
Cell[22750, 649, 1413, 36, 136, "Input"],
Cell[24166, 687, 414, 11, 51, "Output"],
Cell[24583, 700, 1064, 30, 54, "Output"]
}, Open  ]],
Cell[CellGroupData[{
Cell[25684, 735, 864, 23, 78, "Input"],
Cell[26551, 760, 587, 17, 57, "Output"],
Cell[27141, 779, 1086, 30, 54, "Output"]
}, Open  ]],
Cell[CellGroupData[{
Cell[28264, 814, 670, 17, 78, "Input"],
Cell[28937, 833, 423, 11, 51, "Output"],
Cell[29363, 846, 1533, 45, 63, "Output"]
}, Open  ]],
Cell[CellGroupData[{
Cell[30933, 896, 993, 24, 78, "Input"],
Cell[31929, 922, 604, 17, 57, "Output"],
Cell[32536, 941, 1565, 45, 63, "Output"]
}, Open  ]],
Cell[34116, 989, 273, 9, 5, "Text"],
Cell[CellGroupData[{
Cell[34414, 1002, 835, 22, 116, "Input"],
Cell[35252, 1026, 191, 3, 30, "Output"],
Cell[35446, 1031, 294, 7, 52, "Output"],
Cell[35743, 1040, 856, 25, 52, "Output"]
}, Open  ]]
}
]
*)

(* End of internal cache information *)
